# Supplementary material for: First‐generation HapMap in Cajanus spp. reveals untapped variations in parental lines of mapping populations
Source: Plant Biotechnol J. 2016 Jan 29;14(8):1673–81. doi: 10.1111/pbi.12528 (PMC5066660; doi:10.1111/pbi.12528)
Supplement: Supplementary file 6 — Table S1 Details of Cajanus spp. accessions included in the present study. [file PBI-14-1673-s001.xlsx]

## Sheet: Table S1
Table S1 Details of Cajanus accessions included in the present study
Genotype	Species	Classification	Population*	Features
ICPL 87119	Cajanus cajan	Breeding line (Reference genome)	IL-1 and IL-2, NAM	Genome sequence available, leading variety, medium duration, resistant to Fusarium wilt (FW) and sterility mosaic disease (SMD)
HPL 24	Cajanus cajan	Breeding line	MAGIC, NAM	High protein content, medium duration, compact, susceptible to FW and resistant to SMD, inter-specific derivative
ICPB 2049	Cajanus cajan	Breeding line ('B' line)	PRIL_A	Resistant to SMD and susceptable to FW
ICPL 20097	Cajanus cajan	Breeding line ('R' line)	PRIL_C	Resistant to FW and SMD both
ICPL 85010	Cajanus cajan	Breeding line (released as Sarita in India)	NAM	Extra-short maturity, local varieties
ICPL 85063	Cajanus cajan	Breeding line (released as Lakshmi in India)	NAM	Medium duration, indeterminate, good yield, more branching
ICPL 87	Cajanus cajan	Breeding line (released as Pragati in India)	NAM	Short duration, high yielding, high combiner
ICPL 88039	Cajanus cajan	Breeding line (released as VL Arhar 1 in India)	NAM	Extra-short maturity, indeterminate, good yield
ICPL 99050	Cajanus cajan	Breeding line	PRIL_A	Resistant to FW and SMD both
MN 1	Cajanus cajan	Breeding line (released in Minnasota, USA)	NAM	Super-early, small seeded, determinate
ICP 11605	Cajanus cajan	Landrace	MAGIC	Early flowering, germplasm line
ICP 14209	Cajanus cajan	Landrace	MAGIC	High number of pods, germplasm line
ICP 14486	Cajanus cajan	Landrace	MAGIC	Early flowering, germplasm line
ICP 28	Cajanus cajan	Landrace	NAM	Early maturity, local varieties
ICP 5529	Cajanus cajan	Landrace	MAGIC	Medium duration, obcordate leaves, compact plant, poor yielding, modified flower
ICP 7035	Cajanus cajan	Landrace (released as Kamica in FUJI)	MAGIC, NAM	Medium duration, SMD resistant to both Patancheru and Bangalore races, large purple seed, high sugar
ICP 7263	Cajanus cajan	Landrace	NAM	Determinate, long podded, white seeded
ICP 7426	Cajanus cajan	Landrace	MAGIC	High pod numbers, medium duration
ICP 8863	Cajanus cajan	Landrace (released as Maruti in India)	MAGIC, NAM, PRIL_C	Erect, mid late, highly resistant to FW and susceptible to SMD, red seeded genotype
ICPW 12	Cajanus acutifolius	Wild	IL-1	Wild species belongs to secoundry gene pool -Cytoplasmic male sterility (CMS) A5 cytoplasm
ICPW 29	Cajanus cajanifolius	Wild	IL-2	Wild species belongs to secoundry gene pool --CMS A4 cytoplasm,
*Specific genotype included/being included as a parental line in particular population development
IL-Introgression libraries, MAGIC- Multi-parents advanced generation inter-cross, NAM-Nested association mapping, PRIL-Pigeonpea recombinant inbred line
