# Supplementary material for: First‐generation HapMap in Cajanus spp. reveals untapped variations in parental lines of mapping populations
Source: Plant Biotechnol J. 2016 Jan 29;14(8):1673–81. doi: 10.1111/pbi.12528 (PMC5066660; doi:10.1111/pbi.12528)
Supplement: Supplementary file 7 — Table S2 Distribution of genome‐wide variations in different pseudomolecules. [file PBI-14-1673-s002.xlsx]

## Sheet: Table S2
Table S2 Distribution of genome-wide variations in different pseudomolecules
Pseudomolecule	Genome-wide variations		SNPs		Deletions		Insertions
	Total	Per 100 kb	Total	Per 100 kb	Total	Per 100 kb	Total	Per 100 kb
CcLG01	196418	1111.2	165831	938.156	15722	88.9441	14865	84.0958
CcLG02	407167	1102.79	344882	934.091	32493	88.0053	29792	80.6898
CcLG03	302428	1025.99	254763	864.284	24990	84.7786	22675	76.9249
CcLG04	145570	1164.31	122000	975.787	12171	97.3467	11399	91.1721
CcLG05	47453	924.409	39550	770.455	4122	80.2987	3781	73.6558
CcLG06	247640	1040.88	208417	876.021	20548	86.3676	18675	78.495
CcLG07	214619	1096.17	182157	930.369	17015	86.9043	15447	78.8957
CcLG08	205443	1007.89	174605	856.598	16232	79.6328	14606	71.6558
CcLG09	118555	1130.26	100326	956.475	9602	91.5423	8627	82.247
CcLG10	229603	1017.24	197164	873.524	16881	74.7903	15558	68.9288
CcLG11	509422	1040.27	435189	888.684	38780	79.1913	35453	72.3973
CcLG0	2841358	793.043	2461538	687.032	197660	55.1683	182160	50.8421
Total	5465676		4686422		406216		373038
Average		1037.87		879.29		82.7475		75.8334
