# Supplementary material for: First‐generation HapMap in Cajanus spp. reveals untapped variations in parental lines of mapping populations
Source: Plant Biotechnol J. 2016 Jan 29;14(8):1673–81. doi: 10.1111/pbi.12528 (PMC5066660; doi:10.1111/pbi.12528)
Supplement: Supplementary file 8 — Table S3 Heterozygosity of SNPs in Cajanus genome. [file PBI-14-1673-s003.xlsx]

## Sheet: Table S3
Table S3 Heterozygosity of SNPs in Cajanus genome
Genotype	Homozygous SNPs	Heterozygous SNPs	% Heterozygosity
HPL 24	245804	100292	28.9781
ICPB 2049	226741	117925	34.2143
ICPL 20097	108436	91325	45.7171
ICPL 85010	254034	95744	27.3728
ICPL 85063	191304	113676	37.2733
ICPL 87	172118	86442	33.4321
ICPL 88039	200000	87399	30.4103
ICPL 99050	166088	194066	53.8842
MN 1	161888	66800	29.2101
ICP 11605	255333	145102	36.2361
ICP 14209	239895	99080	29.2293
ICP 14486	191552	212451	52.5865
ICP 28	243354	92381	27.516
ICP 5529	169709	88299	34.2234
ICP 7035	173221	92541	34.821
ICP 7263	138150	82609	37.4204
ICP 7426	168286	191880	53.2754
ICP 8863	127343	68203	34.8782
ICPW 12	2889209	468306	13.948
ICPW 29	305830	611315	66.6541
Average			37.064
