# Supplementary material for: First‐generation HapMap in Cajanus spp. reveals untapped variations in parental lines of mapping populations
Source: Plant Biotechnol J. 2016 Jan 29;14(8):1673–81. doi: 10.1111/pbi.12528 (PMC5066660; doi:10.1111/pbi.12528)
Supplement: Supplementary file 9 — Table S4 Distribution of insertions and their effects in Cajanus spp. accessions. [file PBI-14-1673-s004.xlsx]

## Sheet: Table S4
Table S4 Distribution of insertions and their effects in Cajanus spp. accessions
Genotype	Total	Intergenic	Intronic	Exonic						Unknown
				Start lost	Stop lost	Frame shift	Codon insertion	Codon change plus codon insertion	Stop gain
HPL 24	31796	26586	4384	0	1	203	61	38	5	518
ICPB 2049	32397	27778	3594	1	0	225	69	47	9	674
ICPL 20097	17331	14712	1975	0	1	169	39	35	5	395
ICPL 85010	32953	28012	3912	1	1	244	80	43	7	653
ICPL 85063	27254	23339	3005	0	1	213	65	37	10	584
ICPL 87	27243	23383	3201	0	0	147	46	27	4	435
ICPL 88039	26220	22255	3134	0	1	202	66	46	5	511
ICPL 99050	35529	30571	3856	1	1	226	73	48	12	741
MN 1	24719	21313	2772	0	0	145	40	18	4	427
ICP 11605	38290	32685	4466	1	1	258	83	57	8	731
ICP 14209	31457	26863	3639	0	1	239	60	45	4	606
ICP 14486	42692	36497	5076	0	1	252	93	69	8	696
ICP 28	31639	27099	3620	1	1	209	70	38	7	594
ICP 5529	30442	25680	3995	0	1	174	47	33	4	508
ICP 7035	26733	22757	3290	0	0	160	36	26	4	460
ICP 7263	22480	19274	2626	1	1	133	38	28	2	377
ICP 7426	27908	23334	3575	2	1	272	94	66	10	554
ICP 8863	20190	17313	2300	0	1	157	47	36	3	333
ICPW 12	237202	182323	49638	2	2	1018	814	387	44	2974
ICPW 29	87817	75371	10186	1	1	407	194	111	13	1533
