# Supplementary material for: First‐generation HapMap in Cajanus spp. reveals untapped variations in parental lines of mapping populations
Source: Plant Biotechnol J. 2016 Jan 29;14(8):1673–81. doi: 10.1111/pbi.12528 (PMC5066660; doi:10.1111/pbi.12528)
Supplement: Supplementary file 10 — Table S5 Distribution of deletions and their effects in Cajanus spp. accessions. [file PBI-14-1673-s005.xlsx]

## Sheet: Table S5
Table S5 Distribution of deletions and their effects in Cajanus spp.accessions
Genotype	Total	Intergenic	Intronic	Exonic						Unknown
				Start lost	Stop lost	Frame shift	Codon deletion	Codon change plus codon deletion	Stop gain
HPL 24	34531	28561	5138	1	1	180	80	41	0	529
ICPB 2049	38269	32368	4748	0	0	229	88	62	0	774
ICPL 20097	22492	18904	2884	0	0	155	74	36	0	439
ICPL 85010	38296	32356	4809	0	0	245	109	69	0	708
ICPL 85063	32427	27343	4122	0	0	205	77	49	0	631
ICPL 87	29175	25013	3475	0	0	147	62	34	0	444
ICPL 88039	31079	26209	3957	0	0	223	75	64	0	551
ICPL 99050	41542	35065	5211	0	0	246	111	67	0	842
MN 1	26368	22612	3086	0	0	155	42	31	0	442
ICP 11605	44518	37646	5603	0	0	260	133	74	0	802
ICP 14209	37244	31332	4846	0	0	237	89	63	1	676
ICP 14486	44711	38064	5464	0	0	267	105	69	0	742
ICP 28	37481	31787	4663	0	0	209	74	60	0	688
ICP 5529	26006	21908	3426	0	0	155	38	29	0	450
ICP 7035	28577	24288	3563	0	0	145	50	32	0	499
ICP 7263	24484	20862	3007	0	0	136	47	32	0	400
ICP 7426	32060	26390	4576	0	0	288	126	85	1	594
ICP 8863	21434	18231	2656	0	0	132	45	26	0	344
ICPW 12	273462	209103	57842	2	6	1435	1004	666	4	3400
ICPW 29	96532	82079	11939	0	0	438	257	167	0	1652
