# Supplementary material for: First‐generation HapMap in Cajanus spp. reveals untapped variations in parental lines of mapping populations
Source: Plant Biotechnol J. 2016 Jan 29;14(8):1673–81. doi: 10.1111/pbi.12528 (PMC5066660; doi:10.1111/pbi.12528)
Supplement: Supplementary file 11 — Table S6 Location of genes deleted in Cajanus spp. accessions. [file PBI-14-1673-s006.xlsx]

## Sheet: Table S6
Table S6 Location of genes deleted in Cajanus spp. accessions
Gene	HPL 24	ICPB 2049	ICPL 20097	ICPL 85010	ICPL 85063	ICPL 87	ICPL 88039	ICPL 99050	MN 1	ICP 11605	ICP 14209	ICP 14486	ICP 28	ICP 5529	ICP 7035	ICP 7263	ICP 7426	ICP 8863	ICPW 12	ICPW 29
C.cajan_00124	0	0	1	0	0	0	0	0	0	0	0	0	0	1	0	0	0	0	0	0
C.cajan_00267	0	0	0	0	0	0	0	0	0	0	0	0	0	0	0	0	0	1	0	0
C.cajan_00268	1	0	0	0	0	0	0	0	0	0	0	0	0	0	0	0	0	1	0	0
C.cajan_00273	0	0	1	0	1	0	1	0	0	0	1	0	1	0	0	0	0	0	0	0
C.cajan_00281	0	0	0	0	0	0	0	0	0	1	0	0	0	0	0	0	0	0	0	0
C.cajan_00330	0	0	0	0	0	1	0	0	0	1	1	1	0	0	0	0	1	0	0	0
C.cajan_00401	0	0	0	0	0	0	0	0	0	0	0	0	0	0	0	0	0	1	0	0
C.cajan_00462	0	0	0	0	0	0	0	0	0	0	0	0	0	0	1	0	0	0	0	0
C.cajan_00507	0	0	0	0	0	0	0	0	0	0	0	0	0	0	0	0	0	0	1	0
C.cajan_00508	0	0	0	0	0	0	0	0	0	0	0	0	0	0	0	0	0	0	1	0
C.cajan_00515	0	0	0	0	1	1	0	0	0	0	0	0	0	0	0	0	0	0	0	0
C.cajan_00586	1	0	0	0	0	0	0	0	0	0	1	1	0	0	0	0	1	0	0	0
C.cajan_00587	1	0	0	0	0	0	0	0	0	0	0	0	0	0	0	0	0	0	0	0
C.cajan_00588	1	0	0	0	0	0	0	0	0	0	0	0	0	0	0	0	0	0	0	0
C.cajan_00654	0	1	0	0	0	0	0	0	0	0	0	0	0	0	0	0	0	0	0	0
C.cajan_00743	0	1	0	0	0	0	0	0	0	0	0	0	0	0	0	0	0	0	0	1
C.cajan_01047	0	0	0	0	0	0	0	0	0	0	0	0	0	1	0	0	0	0	0	0
C.cajan_01128	0	0	0	0	0	0	0	0	0	0	0	0	0	1	0	0	0	0	0	0
C.cajan_01130	0	0	0	0	0	0	0	0	0	0	0	0	0	1	0	0	0	0	0	0
C.cajan_01161	0	0	0	0	0	0	1	0	0	0	0	0	0	0	0	0	0	0	0	0
C.cajan_01168	1	0	0	0	0	1	0	0	0	1	0	1	0	0	0	0	0	1	0	1
C.cajan_01169	1	0	0	0	0	0	0	0	0	1	0	1	0	0	0	0	0	1	0	1
C.cajan_01174	0	0	0	0	0	0	0	0	0	0	0	0	0	0	0	0	0	0	0	1
C.cajan_01216	0	0	0	0	0	0	0	0	1	0	0	0	0	0	0	0	0	0	0	0
C.cajan_01365	0	0	0	0	0	0	0	0	0	0	0	0	0	0	0	0	0	0	0	1
C.cajan_01409	0	1	0	0	0	0	0	0	0	0	0	0	0	0	0	0	0	0	0	0
C.cajan_01469	0	0	0	0	0	0	0	0	0	0	0	1	0	0	0	0	0	1	0	0
C.cajan_01699	0	0	0	0	0	0	0	0	0	0	1	0	0	0	0	0	0	0	0	0
C.cajan_01730	0	0	0	0	0	0	1	0	0	0	0	0	0	0	0	1	0	0	0	0
C.cajan_01807	0	0	0	0	0	0	0	0	0	0	0	0	0	0	0	0	0	0	0	1
C.cajan_01865	0	0	0	0	0	1	0	0	0	0	0	0	0	0	0	0	0	0	0	0
C.cajan_01866	0	0	0	0	0	1	0	0	0	0	0	0	0	0	0	0	0	0	0	0
C.cajan_01867	0	0	0	0	0	1	0	0	0	0	0	0	0	1	0	0	0	0	0	0
C.cajan_01868	0	0	0	0	0	1	0	0	0	0	0	0	0	1	0	0	0	0	0	0
C.cajan_01912	0	0	0	0	0	0	0	0	1	0	0	0	0	0	0	0	0	0	0	0
C.cajan_01914	0	0	0	1	0	0	0	0	1	0	0	0	0	0	0	0	0	0	0	0
C.cajan_02105	0	0	0	1	0	0	0	0	0	0	0	0	1	0	0	0	0	0	0	0
C.cajan_02106	0	0	0	1	0	0	0	0	0	0	0	0	1	0	0	0	0	0	0	0
C.cajan_02114	0	0	0	0	0	0	0	0	0	0	0	0	0	0	0	0	0	1	0	0
C.cajan_02257	0	0	0	0	1	0	0	0	0	0	0	0	0	0	0	0	0	0	1	0
C.cajan_02269	1	0	0	0	0	0	0	0	0	0	0	1	1	0	0	0	0	0	0	0
C.cajan_02360	0	0	0	1	0	0	0	0	0	0	0	0	0	0	0	0	0	0	0	0
C.cajan_02403	0	0	0	0	0	0	0	0	1	0	0	0	0	0	0	0	0	0	0	0
C.cajan_02404	0	0	0	0	0	0	0	0	1	0	0	0	0	0	0	0	0	0	0	0
C.cajan_02406	1	0	1	0	0	0	0	0	1	0	0	0	0	0	0	0	0	0	0	0
C.cajan_02468	0	0	0	0	0	0	0	0	0	0	0	0	0	0	0	0	0	1	0	0
C.cajan_02538	1	0	0	0	0	0	0	1	0	1	0	1	0	1	0	0	0	0	0	1
C.cajan_02539	0	0	0	0	0	0	0	1	0	0	0	0	0	0	0	0	0	0	0	0
C.cajan_02630	0	0	0	0	0	0	0	0	0	0	0	0	0	1	0	0	0	0	0	0
C.cajan_02631	0	0	0	0	0	0	0	0	0	0	0	0	0	1	0	0	0	0	0	0
C.cajan_02706	0	0	0	0	0	0	0	0	0	0	0	0	0	0	1	0	0	0	0	0
C.cajan_02801	0	0	0	0	0	0	0	0	0	0	0	0	0	0	1	0	0	0	0	0
C.cajan_02815	0	0	0	0	0	0	0	0	1	0	0	0	0	0	0	0	0	0	0	0
C.cajan_03092	0	0	0	0	0	1	0	0	0	0	0	0	0	0	1	0	0	1	0	0
C.cajan_03167	0	0	0	0	0	0	0	0	0	0	0	1	0	0	0	0	0	0	0	0
C.cajan_03168	0	0	0	0	0	0	0	0	0	0	0	1	0	0	0	0	0	0	0	0
C.cajan_03169	0	0	0	0	0	0	0	0	0	0	0	1	0	0	0	0	0	0	0	0
C.cajan_03175	0	0	0	0	0	0	1	0	0	0	0	0	0	0	0	0	0	0	0	0
C.cajan_03212	0	0	0	0	0	0	0	0	0	0	0	1	0	0	0	0	0	0	0	0
C.cajan_03220	0	0	0	0	0	0	0	0	0	0	0	0	0	1	0	0	0	0	0	0
C.cajan_03221	1	0	0	0	0	0	0	0	0	0	0	1	0	1	0	0	0	1	0	1
C.cajan_03309	0	0	0	0	0	0	0	0	0	0	0	0	0	1	0	0	0	0	0	0
C.cajan_03327	1	1	0	0	0	0	0	0	0	0	0	0	0	1	0	0	0	0	0	0
C.cajan_03336	1	0	1	0	1	0	0	0	0	1	0	1	0	1	0	1	1	0	0	1
C.cajan_03354	0	1	0	0	0	0	0	0	0	0	0	0	0	0	0	0	0	0	0	0
C.cajan_03418	0	0	0	0	0	0	0	0	0	0	0	0	0	0	0	0	1	0	0	0
C.cajan_03627	0	0	0	0	1	0	0	0	1	0	0	0	1	0	0	0	0	0	0	1
C.cajan_03719	1	0	0	0	0	0	0	0	0	0	0	0	0	0	0	0	0	0	0	0
C.cajan_03746	0	1	0	0	0	0	0	0	0	0	0	1	0	0	0	0	0	0	1	0
C.cajan_03825	1	0	0	0	0	1	0	0	0	0	0	1	0	0	0	0	0	0	0	0
C.cajan_04066	0	0	0	0	0	0	0	0	0	0	0	1	0	1	0	0	0	1	0	0
C.cajan_04407	0	1	0	0	0	0	0	0	0	0	1	0	0	1	0	0	0	0	0	1
C.cajan_04409	0	1	0	0	0	1	0	0	0	0	1	0	0	1	0	0	0	0	0	1
C.cajan_04416	0	1	0	0	0	0	0	0	0	0	0	0	0	0	0	0	0	0	0	0
C.cajan_04418	0	1	0	0	0	1	0	1	0	0	0	1	0	0	0	0	0	0	0	0
C.cajan_04469	0	0	0	0	0	0	0	0	0	0	0	0	0	0	1	0	0	0	0	0
C.cajan_04507	0	0	1	1	1	0	1	1	1	0	0	1	0	0	0	0	0	0	0	0
C.cajan_04631	0	0	1	0	0	0	0	0	0	0	0	0	0	0	0	0	0	0	0	0
C.cajan_04647	0	0	0	0	0	0	0	0	0	0	0	0	0	0	0	0	0	0	0	1
C.cajan_04826	0	0	0	0	0	0	0	0	0	0	0	0	0	1	0	0	0	0	0	0
C.cajan_04863	0	0	0	0	0	1	0	0	0	0	0	0	0	0	0	0	0	0	0	0
C.cajan_04865	0	0	0	0	0	1	0	0	0	0	0	0	0	0	0	0	0	0	0	0
C.cajan_04936	0	0	1	0	0	0	0	0	0	0	0	0	0	0	0	0	0	0	0	0
C.cajan_04938	0	0	1	0	0	0	0	0	0	0	0	0	0	0	0	0	0	0	0	0
C.cajan_04952	0	0	0	0	0	0	0	1	0	0	0	0	0	0	0	0	0	0	0	0
C.cajan_04961	0	0	0	0	0	0	0	0	0	0	0	0	0	0	0	1	0	0	0	0
C.cajan_04985	1	0	0	0	0	0	0	0	0	0	0	0	0	0	0	0	0	0	0	0
C.cajan_04994	0	0	0	0	0	0	0	0	0	0	0	1	0	0	0	0	0	0	0	0
C.cajan_04996	1	0	0	0	0	1	0	0	1	0	0	1	0	0	0	0	0	0	0	1
C.cajan_04997	0	0	0	0	0	1	0	0	1	0	0	1	0	1	0	0	0	0	0	1
C.cajan_05109	0	0	0	0	0	0	0	0	0	0	0	1	0	0	0	0	0	0	0	0
C.cajan_05111	1	0	0	0	0	0	0	0	0	0	0	0	0	0	0	0	0	0	0	0
C.cajan_05113	0	0	1	0	0	0	0	0	0	0	0	0	0	0	0	0	0	0	0	0
C.cajan_05145	0	0	0	0	0	0	0	0	0	0	0	0	0	0	1	0	0	0	0	0
C.cajan_05146	0	0	0	0	0	0	0	0	0	0	0	0	0	0	1	0	0	0	0	0
C.cajan_05147	0	0	0	0	0	0	0	0	0	0	0	0	0	0	1	0	0	0	0	0
C.cajan_05149	0	0	0	0	0	0	0	0	0	0	0	0	0	0	1	0	0	0	0	0
C.cajan_05192	0	0	0	0	0	0	0	0	0	0	0	0	0	0	0	0	0	0	0	1
C.cajan_05195	0	1	0	0	0	0	0	0	1	0	1	1	0	0	1	0	1	1	0	0
C.cajan_05356	0	0	0	0	0	0	0	0	0	0	0	0	0	1	0	0	0	0	0	0
C.cajan_05383	0	0	0	0	0	0	0	0	0	0	0	0	0	0	0	0	0	1	0	0
C.cajan_05456	0	0	0	0	0	0	0	1	0	0	0	0	0	0	0	0	0	0	0	0
C.cajan_05457	0	0	0	0	0	0	0	1	0	0	0	0	0	0	0	0	0	0	0	0
C.cajan_05474	0	0	0	0	0	0	0	0	0	0	0	0	0	0	0	0	0	1	0	0
C.cajan_05568	1	1	0	0	1	1	1	0	0	0	0	0	0	1	1	0	0	0	0	0
C.cajan_05569	0	0	0	0	0	1	0	0	0	0	0	0	0	1	0	0	0	0	0	0
C.cajan_05762	0	0	0	0	0	0	0	0	0	0	0	0	0	0	0	0	0	1	0	0
C.cajan_05846	0	0	0	0	0	0	0	0	0	0	0	0	0	1	0	0	0	0	0	0
C.cajan_06042	1	0	0	0	0	0	0	0	0	0	0	0	0	0	0	0	0	0	0	0
C.cajan_06043	1	0	0	0	0	0	0	0	0	0	0	0	0	0	0	0	0	0	0	0
C.cajan_06045	1	0	0	0	0	0	0	0	0	0	0	0	0	1	0	0	0	0	0	0
C.cajan_06046	1	0	0	0	0	0	0	0	0	0	0	0	0	1	0	0	0	0	0	0
C.cajan_06053	0	0	0	0	0	0	0	0	0	0	0	0	0	0	0	0	1	0	0	0
C.cajan_06054	0	0	0	0	0	0	0	0	0	0	0	0	0	0	0	0	1	0	0	0
C.cajan_06092	1	0	0	0	0	0	0	0	0	0	0	0	0	0	0	1	0	0	0	0
C.cajan_06191	1	0	0	0	0	0	0	0	0	0	0	0	0	0	0	0	0	0	0	0
C.cajan_06192	1	0	0	0	0	0	0	0	0	0	0	0	0	0	0	0	0	0	0	0
C.cajan_06195	1	0	0	0	0	0	0	0	0	0	0	0	0	0	0	0	0	0	0	0
C.cajan_06196	1	0	0	0	0	0	0	0	0	0	0	0	0	0	0	0	0	0	0	0
C.cajan_06197	1	0	0	0	0	0	0	0	0	0	0	0	0	0	0	0	0	0	0	0
C.cajan_06199	1	0	0	0	0	0	0	0	0	0	0	0	0	0	0	0	0	0	0	0
C.cajan_06200	1	0	0	0	0	0	0	0	0	0	0	0	0	0	0	0	0	0	0	0
C.cajan_06201	1	0	0	0	0	0	0	0	0	0	0	0	0	0	0	0	0	0	0	0
C.cajan_06211	1	0	0	0	0	0	0	0	0	0	0	0	0	0	0	0	0	0	0	0
C.cajan_06216	0	0	0	0	0	0	0	0	0	0	0	0	0	1	0	0	0	0	0	1
C.cajan_06224	1	0	0	0	0	0	0	0	0	0	0	0	0	0	0	0	0	0	0	0
C.cajan_06239	1	0	0	0	0	0	0	0	0	0	0	0	0	0	0	0	0	0	0	0
C.cajan_06241	1	0	0	0	0	0	0	0	0	0	0	0	0	0	0	0	0	0	0	0
C.cajan_06243	1	0	0	0	0	0	0	0	0	0	0	0	0	0	0	0	0	0	0	0
C.cajan_06244	1	0	0	0	0	0	0	0	0	0	0	0	0	0	0	0	0	0	0	0
C.cajan_06245	1	0	0	0	0	0	0	0	0	0	0	0	0	0	0	0	0	0	0	0
C.cajan_06453	0	0	0	0	0	1	0	0	0	0	0	0	0	0	0	0	0	0	0	0
C.cajan_06458	0	0	0	0	0	1	0	0	0	0	0	0	0	0	0	0	0	0	0	0
C.cajan_06638	0	1	0	0	0	0	1	0	0	0	0	0	0	1	0	0	0	0	0	0
C.cajan_06639	0	1	0	0	0	0	1	0	0	0	0	0	0	1	0	0	0	0	0	0
C.cajan_06640	0	1	0	0	0	0	1	0	0	0	0	0	0	1	0	0	0	0	0	0
C.cajan_06641	0	0	0	0	0	0	1	0	0	0	0	0	0	1	0	0	0	0	0	0
C.cajan_06733	1	0	0	0	1	1	0	1	0	0	0	1	1	1	0	0	0	1	0	1
C.cajan_06762	0	0	0	0	0	0	0	0	0	0	0	0	0	0	0	0	0	0	0	1
C.cajan_06763	0	0	0	0	0	0	0	0	0	0	0	0	0	0	0	0	0	0	0	1
C.cajan_06816	0	0	0	0	0	0	0	0	0	0	0	1	0	0	0	0	0	0	0	0
C.cajan_06867	0	1	0	0	0	0	0	0	0	0	0	0	0	0	0	0	0	0	0	0
C.cajan_07128	0	0	0	0	0	0	0	0	0	0	0	1	0	0	0	0	0	0	0	0
C.cajan_07152	0	0	0	0	0	0	0	0	0	1	0	0	0	1	0	0	0	1	0	1
C.cajan_07274	0	0	0	0	0	1	0	1	0	0	0	1	0	1	1	0	0	0	0	1
C.cajan_07300	0	0	0	0	0	0	0	0	0	1	0	0	0	0	0	0	0	0	0	0
C.cajan_07399	0	0	0	0	0	0	0	0	0	0	0	1	0	0	0	0	0	0	0	0
C.cajan_07427	0	0	0	0	0	0	0	0	0	0	0	1	0	0	0	0	0	0	0	0
C.cajan_07457	0	0	0	0	0	0	0	0	0	1	0	0	0	0	0	0	0	0	0	0
C.cajan_07527	0	0	0	0	0	0	0	0	0	1	0	1	0	1	0	0	0	1	0	1
C.cajan_07528	0	0	0	0	0	0	0	0	0	1	0	1	0	1	0	0	0	1	0	1
C.cajan_07578	0	0	0	0	0	0	0	0	0	0	0	1	0	0	0	1	0	0	0	0
C.cajan_07580	0	1	0	0	0	0	0	0	0	0	0	0	0	1	0	0	0	0	0	0
C.cajan_07581	0	1	0	0	0	0	0	0	0	0	0	0	0	1	0	0	0	0	0	0
C.cajan_07583	0	1	0	0	0	0	0	0	0	0	0	1	0	1	0	1	0	0	0	1
C.cajan_07631	0	0	0	0	1	1	1	0	0	0	0	1	0	1	0	0	1	0	0	1
C.cajan_07671	0	0	0	1	0	0	0	0	0	0	0	0	0	0	0	0	0	0	0	0
C.cajan_07708	0	0	0	0	0	0	0	0	0	0	0	0	0	0	0	0	0	1	0	0
C.cajan_07766	0	0	0	0	0	0	0	0	0	0	0	1	0	0	1	0	0	0	0	0
C.cajan_07864	0	0	0	0	0	0	0	0	0	0	0	0	0	1	0	0	0	0	0	0
C.cajan_07924	0	0	0	0	0	1	1	0	0	0	0	0	0	0	0	0	0	1	0	0
C.cajan_07926	0	0	0	0	0	1	0	0	0	0	0	0	0	0	0	0	0	1	0	0
C.cajan_07951	0	0	0	1	0	1	0	0	1	0	0	0	0	0	0	0	0	0	0	0
C.cajan_08232	0	0	0	0	0	0	0	0	0	0	1	0	0	0	0	0	0	0	0	0
C.cajan_08234	0	0	0	0	0	0	0	0	0	0	1	0	0	0	0	0	0	0	0	0
C.cajan_08253	0	0	0	0	0	0	0	0	0	0	0	0	0	0	0	0	0	1	0	0
C.cajan_08306	0	1	0	0	0	0	0	0	0	0	0	0	0	0	0	0	0	0	0	0
C.cajan_08318	0	0	0	1	0	0	0	0	0	0	0	0	1	0	0	0	0	0	0	0
C.cajan_08340	0	0	0	0	0	0	0	0	0	1	0	0	0	0	0	0	0	0	0	0
C.cajan_08484	1	1	0	1	0	0	0	0	0	0	1	0	0	1	0	0	0	0	0	0
C.cajan_08486	0	0	0	1	0	0	0	0	0	0	0	0	0	0	0	0	0	0	0	0
C.cajan_08487	0	0	0	1	0	0	0	0	0	0	0	0	0	0	0	0	0	0	0	0
C.cajan_08488	0	0	0	1	0	0	0	0	0	0	0	0	0	0	0	0	0	0	0	0
C.cajan_08604	0	0	0	0	0	0	1	0	0	0	0	0	0	0	0	0	0	0	0	0
C.cajan_08605	0	0	0	0	0	0	1	0	0	0	0	0	0	0	0	0	0	0	0	0
C.cajan_08608	0	0	0	0	0	0	1	0	0	0	0	0	0	0	0	0	0	0	0	0
C.cajan_08621	0	0	0	0	0	0	0	0	0	0	0	1	0	0	0	0	0	0	0	0
C.cajan_08728	1	0	0	0	0	1	0	0	1	0	0	0	0	0	0	0	0	0	0	0
C.cajan_08826	0	0	0	0	0	0	0	1	0	0	0	0	0	0	0	0	0	1	0	0
C.cajan_08866	1	0	0	0	0	0	0	0	0	0	0	0	0	0	1	0	0	0	0	0
C.cajan_08913	0	0	0	0	0	0	0	0	0	1	0	0	0	0	0	0	0	0	0	0
C.cajan_08915	0	0	0	0	0	0	0	0	0	1	0	0	0	0	0	0	0	0	0	0
C.cajan_09049	0	0	0	0	0	0	0	0	0	0	0	0	0	0	0	0	1	0	0	0
C.cajan_09053	0	0	0	0	0	0	0	0	0	0	0	0	0	0	0	0	1	0	0	0
C.cajan_09054	0	0	0	0	0	0	0	0	0	0	0	0	0	0	0	0	1	0	0	0
C.cajan_09343	0	0	0	0	0	0	0	0	0	0	0	0	0	0	0	0	1	0	0	0
C.cajan_09345	0	0	0	0	0	0	0	0	0	0	0	0	1	0	0	0	1	0	0	0
C.cajan_09365	0	0	0	0	0	0	0	1	0	0	0	0	0	0	0	0	0	0	0	0
C.cajan_09411	0	0	0	0	0	1	0	0	0	0	0	0	0	0	0	0	0	0	0	0
C.cajan_09412	0	0	0	0	0	1	0	0	0	0	0	0	0	0	0	0	0	0	0	0
C.cajan_09418	0	1	0	0	0	0	0	0	0	0	0	1	0	0	0	0	0	0	0	0
C.cajan_09512	0	1	0	0	0	0	0	0	0	0	0	1	0	0	0	0	0	0	0	0
C.cajan_09586	0	0	0	0	0	0	0	0	1	0	0	1	0	1	0	0	0	0	0	0
C.cajan_09721	0	0	0	0	0	1	0	0	0	0	0	0	0	0	0	0	0	0	0	0
C.cajan_09776	1	0	0	0	0	0	0	0	0	0	1	1	1	1	0	0	0	0	0	1
C.cajan_09798	0	1	0	0	0	0	0	1	0	0	0	0	1	0	1	0	0	0	0	0
C.cajan_09838	0	0	1	0	1	0	0	0	1	0	0	0	0	0	0	0	0	1	0	0
C.cajan_10009	0	0	0	0	0	0	0	0	0	0	0	1	0	0	0	0	0	0	0	0
C.cajan_10162	0	0	0	0	0	0	0	0	0	0	0	0	0	0	1	0	0	0	0	0
C.cajan_10264	1	0	0	0	0	0	0	0	0	0	0	0	0	0	0	0	0	0	0	0
C.cajan_10504	0	0	0	0	0	0	0	0	0	0	0	1	0	0	0	0	0	0	0	0
C.cajan_10505	0	0	0	0	0	0	0	0	0	0	0	1	0	0	0	0	0	0	0	0
C.cajan_10510	0	0	0	0	0	0	0	0	0	0	0	0	0	0	0	0	0	0	1	0
C.cajan_10534	1	0	0	0	0	0	0	0	0	0	1	0	1	0	0	0	0	0	0	0
C.cajan_10545	0	0	0	0	0	0	0	0	0	0	0	0	0	0	0	0	0	0	1	0
C.cajan_10548	0	0	0	0	0	0	0	0	0	0	0	0	0	0	0	0	0	0	1	0
C.cajan_10549	0	0	0	0	0	0	0	0	0	0	0	0	0	0	0	0	0	0	1	0
C.cajan_10550	0	0	0	0	0	0	0	0	0	0	0	0	0	0	0	0	0	0	1	0
C.cajan_10552	0	0	0	0	0	0	0	0	0	0	0	0	0	0	0	0	0	0	1	0
C.cajan_10558	0	0	0	0	0	0	0	0	0	0	0	0	0	0	0	0	0	0	1	0
C.cajan_10748	0	0	0	0	0	0	0	0	1	0	1	0	0	1	0	0	0	0	0	0
C.cajan_11058	1	0	0	0	1	0	0	0	1	0	0	0	0	1	1	0	0	0	0	0
C.cajan_11067	0	0	0	0	0	0	0	0	0	1	0	0	0	0	0	0	0	0	0	0
C.cajan_11124	0	0	0	1	0	0	0	0	0	0	0	0	0	0	1	0	0	0	0	0
C.cajan_11151	0	0	0	0	0	0	0	0	0	0	1	0	0	0	0	1	0	0	0	0
C.cajan_11226	0	0	0	0	0	0	0	0	0	0	0	0	0	1	0	0	0	0	0	0
C.cajan_11268	0	0	0	0	0	0	0	0	0	0	0	0	0	0	0	0	0	0	1	0
C.cajan_11269	0	0	0	0	0	0	0	0	0	0	0	0	0	0	0	0	0	0	1	0
C.cajan_11376	0	0	0	0	0	0	0	0	0	0	0	0	0	0	0	0	0	0	0	1
C.cajan_11431	0	0	0	0	0	0	0	0	0	0	0	0	0	0	0	0	0	0	0	1
C.cajan_11432	0	0	0	0	0	0	0	0	0	0	0	0	0	0	0	0	0	0	0	1
C.cajan_11433	0	0	0	0	0	0	0	0	0	0	0	0	0	0	0	0	0	0	0	1
C.cajan_11472	0	0	0	0	0	0	0	0	0	0	0	0	1	0	0	0	0	0	1	0
C.cajan_11473	0	0	0	0	0	0	0	0	0	0	0	0	1	0	0	0	0	0	1	0
C.cajan_11655	0	0	0	0	0	0	0	0	0	1	0	0	0	0	0	0	0	0	0	0
C.cajan_11673	0	0	0	0	0	0	0	0	0	0	1	0	0	0	0	0	0	0	0	0
C.cajan_11713	0	0	0	0	0	0	0	0	1	0	0	0	0	0	0	0	0	0	0	0
C.cajan_11769	0	1	0	0	0	1	0	1	0	0	0	0	0	1	0	1	0	1	0	0
C.cajan_12034	0	0	0	0	0	0	0	0	0	0	0	0	0	0	0	0	0	0	0	1
C.cajan_12036	0	0	0	0	0	0	0	0	0	0	0	0	0	0	0	0	0	0	0	1
C.cajan_12039	0	0	0	0	0	0	0	0	0	0	0	0	0	0	0	0	0	0	0	1
C.cajan_12058	1	0	0	0	0	0	0	0	0	1	0	1	0	1	1	0	0	0	0	0
C.cajan_12061	1	0	0	0	0	0	0	0	0	1	0	1	0	1	1	0	0	0	0	0
C.cajan_12062	1	0	0	0	0	0	0	0	0	1	0	1	0	1	1	0	0	0	0	0
C.cajan_12117	0	0	0	0	0	0	1	0	0	0	0	0	0	0	0	0	0	0	0	0
C.cajan_12382	0	0	0	0	1	0	0	0	0	0	0	0	0	0	0	0	0	0	0	0
C.cajan_12386	0	0	0	0	1	0	0	0	0	0	0	0	0	0	0	0	0	0	0	0
C.cajan_12387	0	0	0	0	1	0	0	0	0	0	0	0	0	0	0	0	0	0	0	0
C.cajan_12388	1	0	0	1	1	0	0	0	1	0	1	0	0	0	0	0	0	0	0	1
C.cajan_12803	0	0	0	1	0	0	0	0	0	0	0	0	0	0	0	0	0	0	0	0
C.cajan_13002	0	0	1	0	1	1	0	0	0	0	0	0	0	0	0	1	1	0	0	0
C.cajan_13034	1	0	0	0	0	0	0	0	0	0	0	0	0	0	0	0	0	0	0	0
C.cajan_13086	0	0	0	0	1	0	0	0	0	0	0	1	1	1	0	1	0	0	0	1
C.cajan_13087	0	0	0	0	1	0	0	0	0	0	0	1	1	1	0	1	0	0	0	1
C.cajan_13089	0	0	0	0	1	0	0	0	0	0	0	1	1	1	0	1	0	0	0	1
C.cajan_13166	0	0	0	0	0	0	0	0	0	0	0	1	0	0	1	1	0	0	0	0
C.cajan_13269	0	0	0	0	0	0	0	0	0	0	0	0	0	1	0	0	0	0	0	0
C.cajan_13270	0	0	0	0	0	0	0	0	0	0	0	0	0	1	0	0	0	0	0	0
C.cajan_13342	0	0	1	0	0	0	0	0	0	0	0	0	0	0	0	0	0	0	0	0
C.cajan_13343	0	0	1	0	0	0	0	0	0	0	0	0	0	0	0	0	0	0	0	0
C.cajan_13360	0	1	0	0	0	1	0	0	0	0	0	1	0	0	1	0	0	0	0	0
C.cajan_13398	0	0	0	0	0	0	0	0	0	0	0	0	0	0	0	0	0	0	1	0
C.cajan_13489	0	0	0	0	0	0	0	0	0	0	0	1	0	0	0	0	0	0	0	0
C.cajan_13499	0	0	0	0	0	0	0	0	0	0	0	1	0	0	0	0	0	0	0	0
C.cajan_13533	0	0	0	0	0	0	0	1	0	0	0	0	0	0	0	0	0	0	0	0
C.cajan_13639	0	0	1	0	0	0	0	0	0	0	0	0	0	0	0	0	0	0	0	0
C.cajan_13709	0	0	0	0	0	0	0	0	0	0	1	0	0	0	0	0	1	0	0	0
C.cajan_13710	0	0	0	0	0	0	0	0	0	0	1	0	0	0	0	0	1	0	0	0
C.cajan_13761	0	0	0	0	0	0	0	0	0	0	0	0	0	0	0	0	0	0	1	0
C.cajan_13780	0	0	0	0	0	0	0	0	0	0	0	0	0	0	0	0	0	0	0	1
C.cajan_13898	0	0	0	0	0	0	0	1	0	0	0	0	0	0	0	0	0	0	0	0
C.cajan_13923	0	0	0	0	0	0	0	0	0	0	1	0	0	0	0	0	0	0	0	0
C.cajan_14057	0	0	0	0	0	0	0	0	1	0	0	0	0	0	1	0	0	0	0	0
C.cajan_14094	0	0	0	0	0	0	0	0	0	0	1	0	0	0	0	0	0	1	0	0
C.cajan_14165	0	0	0	0	0	0	0	1	0	0	0	0	0	0	0	0	0	0	0	0
C.cajan_14179	0	0	0	0	0	0	0	0	0	0	0	0	0	0	1	0	0	0	0	0
C.cajan_14266	0	0	0	0	0	0	0	1	0	0	0	0	0	0	0	0	0	0	0	0
C.cajan_14341	0	0	0	1	0	0	0	0	0	0	0	0	0	0	0	0	0	0	0	0
C.cajan_14399	1	0	0	1	0	1	0	0	0	1	0	1	0	1	0	0	0	1	0	0
C.cajan_14556	0	0	0	0	0	0	1	0	0	1	0	0	1	0	0	0	0	0	0	1
C.cajan_14562	0	0	0	0	0	1	0	0	0	0	0	0	0	0	0	0	0	0	0	0
C.cajan_14633	0	0	0	0	1	0	0	1	1	0	0	0	0	0	1	0	0	0	0	0
C.cajan_14681	0	0	0	0	0	0	0	0	1	0	0	0	0	0	1	0	0	0	0	0
C.cajan_14699	0	0	0	0	0	0	0	0	0	0	0	0	1	0	0	0	0	0	0	1
C.cajan_14717	0	0	0	0	0	0	0	0	0	0	0	0	0	0	0	0	0	0	0	1
C.cajan_14718	0	0	0	0	0	0	0	0	0	0	0	0	0	0	0	0	0	0	0	1
C.cajan_14773	1	0	0	0	0	0	0	0	0	0	0	0	0	0	0	0	0	0	0	0
C.cajan_14781	0	0	0	0	1	0	0	1	1	1	1	1	0	1	0	0	1	0	0	0
C.cajan_14792	0	1	0	0	0	0	1	1	0	0	0	0	0	0	0	0	0	0	0	1
C.cajan_14811	0	0	0	0	0	0	1	0	0	0	0	0	0	0	1	1	0	1	0	0
C.cajan_14812	0	0	0	0	0	0	0	0	0	0	0	0	0	0	0	1	0	0	0	0
C.cajan_14835	0	0	0	0	0	0	0	0	1	0	0	0	0	0	0	0	0	0	0	0
C.cajan_14848	1	0	0	0	0	0	0	0	0	0	0	0	0	0	0	0	0	0	0	0
C.cajan_14890	0	0	0	0	0	0	0	0	0	0	0	0	0	0	0	0	0	0	0	1
C.cajan_15082	0	0	0	0	0	0	0	1	0	1	0	0	0	0	0	0	0	0	0	0
C.cajan_15160	0	0	0	0	0	0	0	0	0	0	0	0	0	0	0	0	0	0	0	1
C.cajan_15227	0	0	0	0	0	0	0	0	0	0	0	0	0	0	0	0	0	0	1	0
C.cajan_15258	0	0	0	1	0	0	0	0	0	0	0	0	0	0	0	0	0	0	0	0
C.cajan_15282	0	0	0	0	0	0	0	0	0	0	0	0	0	0	0	0	0	0	0	1
C.cajan_15295	0	0	0	0	0	0	0	0	0	0	0	0	0	0	0	0	0	0	1	0
C.cajan_15296	0	0	0	0	0	0	0	0	0	0	0	0	0	0	0	0	0	0	1	0
C.cajan_15451	0	1	0	0	0	0	0	0	0	0	0	0	0	0	0	0	0	0	0	0
C.cajan_15501	1	1	0	0	1	0	0	0	0	0	0	0	1	1	0	0	0	1	0	1
C.cajan_15704	0	0	0	0	0	0	0	0	0	0	0	1	0	0	0	0	1	0	0	0
C.cajan_15749	0	1	1	0	1	1	0	1	1	0	0	1	0	0	0	1	0	1	0	0
C.cajan_15775	0	0	0	0	0	0	0	0	0	0	0	0	0	0	0	0	0	0	0	1
C.cajan_15823	0	0	0	0	0	0	0	0	0	0	0	1	0	0	0	0	0	0	0	0
C.cajan_15940	1	0	1	0	1	0	0	0	0	0	0	0	0	0	0	0	0	0	0	0
C.cajan_15941	1	0	1	0	1	0	0	0	0	0	0	1	0	0	0	0	0	0	0	0
C.cajan_15950	0	0	0	0	0	0	0	0	0	0	0	1	0	0	0	0	0	0	0	0
C.cajan_15960	0	0	0	0	0	0	0	0	0	0	0	1	0	0	0	0	0	0	0	0
C.cajan_16060	0	1	0	0	0	0	0	1	0	1	0	0	0	1	0	0	0	1	0	1
C.cajan_16061	0	0	0	0	0	0	0	0	0	0	0	0	0	1	0	0	0	0	0	0
C.cajan_16062	0	0	0	0	0	0	0	0	0	0	0	0	0	1	0	0	0	0	0	0
C.cajan_16070	0	0	1	0	0	1	1	1	1	1	0	0	1	0	1	1	0	1	0	1
C.cajan_16094	0	1	0	0	0	0	0	0	0	0	0	1	0	1	0	0	0	0	0	0
C.cajan_16095	0	1	0	0	0	0	0	0	0	0	0	1	0	1	0	0	0	0	0	0
C.cajan_16100	0	0	0	0	0	1	0	0	0	0	0	0	0	0	0	0	0	0	0	0
C.cajan_16103	0	0	0	0	0	0	0	0	0	0	0	0	1	1	0	0	0	0	0	1
C.cajan_16104	0	0	0	0	0	0	0	0	0	0	0	0	1	1	0	0	0	0	0	1
C.cajan_16435	0	0	0	0	0	1	0	0	0	0	0	0	0	0	0	0	0	0	0	0
C.cajan_16528	0	0	0	0	0	0	0	0	1	0	0	0	0	0	0	0	0	1	0	0
C.cajan_16564	0	0	0	0	0	0	0	0	0	0	0	0	0	0	0	0	0	0	1	0
C.cajan_16588	1	0	0	0	0	0	0	0	0	0	0	0	0	0	0	0	0	0	0	0
C.cajan_16627	0	0	0	0	0	1	0	0	0	0	0	0	0	0	0	0	0	0	0	0
C.cajan_16628	0	0	0	0	0	1	0	0	0	0	0	0	0	0	0	0	0	0	0	0
C.cajan_16629	0	0	0	0	0	1	0	0	0	0	0	0	0	0	0	0	0	0	0	0
C.cajan_16630	0	0	0	0	0	1	0	0	0	0	0	0	0	0	0	0	0	0	0	0
C.cajan_16631	0	0	0	0	0	1	0	0	0	0	0	0	0	0	0	0	0	0	0	0
C.cajan_16660	0	0	0	0	0	0	0	0	0	0	0	0	0	0	0	0	0	0	0	1
C.cajan_16661	0	0	0	0	0	0	0	0	0	0	0	0	0	0	0	0	0	0	0	1
C.cajan_16663	0	0	0	0	0	0	0	0	0	0	0	0	0	0	0	0	0	0	0	1
C.cajan_16730	1	0	0	0	0	0	0	0	1	1	0	1	0	0	0	0	0	0	0	0
C.cajan_16733	0	0	0	0	0	0	0	0	0	1	0	0	0	0	0	0	0	0	0	0
C.cajan_16737	0	0	0	0	0	0	0	0	0	0	0	0	0	0	0	0	1	0	0	0
C.cajan_16785	0	0	0	0	0	0	0	0	0	0	0	0	0	0	0	1	0	0	0	0
C.cajan_16888	0	0	0	0	0	0	0	0	0	0	0	1	0	0	0	0	0	0	0	0
C.cajan_16890	0	0	0	0	0	0	0	0	0	0	0	1	0	0	0	0	0	0	0	0
C.cajan_16911	0	1	0	1	1	1	0	1	1	1	0	1	0	1	0	1	0	1	0	0
C.cajan_16912	0	1	0	1	1	1	0	1	0	1	0	1	0	1	0	1	0	1	0	0
C.cajan_16971	0	0	0	0	0	0	0	0	0	0	0	0	0	0	1	0	0	0	0	0
C.cajan_16973	0	0	0	0	0	1	0	1	0	0	0	0	0	0	1	0	0	0	0	0
C.cajan_16974	0	0	0	0	0	0	0	1	0	0	0	0	0	0	0	0	0	0	0	0
C.cajan_17161	0	0	0	0	0	0	0	0	0	0	0	1	0	0	0	0	0	0	0	0
C.cajan_17217	1	0	0	0	0	0	0	0	0	0	0	0	0	0	0	0	0	0	0	0
C.cajan_17320	0	0	0	0	0	0	0	0	0	0	0	0	0	0	0	0	0	0	1	0
C.cajan_17321	0	0	0	0	0	0	0	0	0	0	0	0	0	0	0	0	0	0	1	0
C.cajan_17326	0	1	0	0	0	0	0	0	0	0	1	1	0	0	0	0	0	1	0	1
C.cajan_17339	1	1	0	0	1	0	0	0	0	0	0	1	0	0	0	1	0	0	0	0
C.cajan_17386	1	0	0	0	0	0	0	0	1	0	0	0	0	0	0	0	0	0	0	1
C.cajan_17409	0	0	0	1	0	0	0	0	0	0	0	0	0	0	0	0	0	0	0	0
C.cajan_17410	0	0	0	1	0	0	0	0	0	0	0	0	0	0	0	0	0	0	0	0
C.cajan_17411	0	0	0	1	0	0	0	0	0	0	0	0	0	0	0	0	0	0	0	0
C.cajan_17415	0	0	0	1	0	0	0	0	0	0	0	0	0	0	0	0	0	0	0	0
C.cajan_17422	0	0	0	1	0	0	0	0	0	0	0	0	0	0	0	0	0	0	0	1
C.cajan_17423	0	0	0	1	0	0	0	0	0	0	0	0	0	0	0	0	0	0	0	1
C.cajan_17448	0	0	0	0	0	0	0	0	0	0	0	0	0	1	0	0	0	0	0	0
C.cajan_17589	0	0	0	0	0	0	0	0	0	0	0	1	0	0	0	0	0	0	0	0
C.cajan_17597	0	0	0	0	0	0	0	0	0	0	0	0	0	0	0	0	0	0	0	1
C.cajan_17599	0	0	0	0	0	0	0	0	0	0	0	0	0	0	0	0	0	0	0	1
C.cajan_17666	0	0	0	0	0	0	0	0	0	0	1	0	0	0	0	0	0	0	0	0
C.cajan_17681	0	0	0	0	0	0	0	0	0	0	0	0	0	0	0	0	0	0	1	0
C.cajan_17733	0	0	0	0	0	0	0	0	0	0	0	1	0	1	0	0	0	0	0	1
C.cajan_17774	0	0	0	0	0	0	0	0	0	0	0	1	0	0	0	0	0	0	0	0
C.cajan_17898	0	1	0	1	0	1	1	1	1	1	0	1	0	1	1	0	0	1	0	1
C.cajan_17929	0	0	0	1	0	0	0	0	0	0	0	0	0	0	0	0	0	0	0	0
C.cajan_17930	0	0	0	1	0	0	0	0	0	0	0	0	0	0	0	0	0	0	0	0
C.cajan_17931	0	0	0	1	0	0	0	0	0	0	0	0	0	0	0	0	0	0	0	0
C.cajan_17932	0	0	0	1	0	0	0	0	0	0	0	0	0	0	0	0	0	0	0	0
C.cajan_17934	0	0	0	1	0	0	0	0	0	0	0	0	0	0	0	0	0	0	0	0
C.cajan_17935	0	1	0	1	0	0	0	0	1	0	0	0	0	0	0	0	0	0	0	0
C.cajan_17936	0	1	0	1	0	0	0	0	1	0	0	0	0	0	0	0	0	0	0	0
C.cajan_17937	0	0	0	1	0	0	0	0	0	0	0	0	0	0	0	0	0	0	0	0
C.cajan_17961	0	0	0	0	0	1	0	0	0	0	0	0	0	1	0	0	0	1	0	0
C.cajan_17962	0	0	0	0	0	1	0	0	0	0	0	0	0	1	0	0	0	1	0	0
C.cajan_17964	0	0	0	0	0	1	0	0	0	0	0	0	0	1	0	0	0	1	0	0
C.cajan_17968	1	0	0	0	0	0	0	0	0	0	0	0	0	1	0	0	0	0	0	1
C.cajan_18039	0	0	0	0	0	0	0	0	0	0	1	0	0	1	0	0	0	0	0	0
C.cajan_18282	0	0	0	0	0	0	0	0	0	0	0	0	0	0	0	0	0	0	0	1
C.cajan_18305	0	0	0	1	1	1	0	1	1	0	0	1	1	1	1	0	0	1	0	1
C.cajan_18361	1	0	0	0	0	0	0	0	0	0	0	0	0	0	0	0	0	0	0	1
C.cajan_18363	1	0	0	0	0	0	0	0	0	0	0	0	0	0	0	0	0	0	0	1
C.cajan_18364	1	0	0	0	0	0	0	0	0	0	0	0	0	0	0	0	0	0	0	0
C.cajan_18418	0	0	0	0	0	0	0	1	0	1	0	0	0	0	0	0	0	0	0	0
C.cajan_18419	0	0	0	0	0	0	0	1	0	1	0	0	0	0	0	0	0	0	0	0
C.cajan_18421	0	0	0	0	0	0	0	1	0	1	0	0	0	0	0	0	0	0	0	0
C.cajan_18507	0	0	0	0	1	0	0	0	0	0	0	0	0	1	0	0	0	0	0	0
C.cajan_18512	1	0	0	0	1	0	0	0	0	0	0	0	0	1	0	0	0	0	0	0
C.cajan_18548	0	0	0	0	0	0	0	0	0	0	0	0	0	0	0	0	0	0	1	0
C.cajan_18613	1	0	0	0	0	0	0	0	0	0	0	0	0	0	0	0	0	0	0	0
C.cajan_18614	1	0	0	0	0	0	0	0	0	0	0	0	0	0	0	0	0	0	0	0
C.cajan_18910	1	0	0	0	0	0	0	0	0	0	0	0	0	0	0	0	0	0	0	0
C.cajan_18915	1	0	0	0	0	0	0	1	0	0	0	1	0	1	0	0	0	0	0	0
C.cajan_18917	0	0	0	0	0	0	0	1	0	0	0	1	0	1	0	0	0	0	0	0
C.cajan_19010	0	0	0	0	0	0	0	0	0	0	0	0	0	0	0	0	1	0	0	0
C.cajan_19019	0	0	0	0	0	0	0	0	0	0	0	1	1	0	0	0	0	0	0	0
C.cajan_19020	0	0	0	0	0	0	0	0	0	0	0	1	1	0	0	0	0	0	0	0
C.cajan_19032	0	1	0	0	0	0	0	0	0	0	0	0	0	0	0	0	0	1	0	0
C.cajan_19034	0	1	0	0	0	0	0	0	0	0	0	0	0	0	0	0	0	1	0	0
C.cajan_19117	0	0	0	0	0	0	0	0	0	0	1	0	0	0	0	0	0	0	0	0
C.cajan_19259	0	0	0	0	0	0	1	0	0	1	0	0	1	0	0	0	0	0	0	0
C.cajan_19260	0	0	0	0	0	0	1	0	0	1	0	0	1	0	0	0	0	0	0	0
C.cajan_19261	0	0	0	0	0	0	0	0	0	1	0	0	0	0	0	0	0	0	0	0
C.cajan_19349	0	0	0	1	0	0	0	0	0	0	0	0	0	0	0	0	0	0	0	0
C.cajan_19350	0	0	0	1	0	0	0	0	0	0	0	0	0	0	0	0	0	0	0	0
C.cajan_19405	0	0	0	0	0	0	0	1	0	0	0	1	0	1	0	1	0	0	0	1
C.cajan_19414	0	1	0	0	0	0	0	0	1	0	0	0	0	0	0	0	0	0	0	1
C.cajan_19517	0	0	0	0	0	0	0	0	0	0	0	0	0	0	1	0	0	0	0	1
C.cajan_19525	1	1	0	0	0	1	0	1	0	0	0	1	0	0	0	0	0	0	0	1
C.cajan_19577	0	0	0	0	0	0	0	0	0	0	0	1	0	0	0	0	0	0	0	0
C.cajan_19606	0	0	1	0	0	0	0	0	0	0	0	0	0	0	0	0	0	0	0	0
C.cajan_19641	0	1	0	0	0	0	0	0	0	0	0	0	0	0	0	1	0	0	0	0
C.cajan_19868	0	0	0	0	0	0	0	0	0	0	0	0	0	0	1	0	0	0	0	0
C.cajan_19951	0	0	0	0	0	0	0	0	0	1	0	0	0	0	0	0	0	0	0	0
C.cajan_20187	0	0	0	0	0	0	0	0	0	1	0	0	0	0	0	0	0	0	0	0
C.cajan_20188	0	0	0	0	0	0	0	0	0	1	0	0	0	0	0	0	0	0	0	0
C.cajan_20344	0	0	0	0	0	0	0	0	0	0	0	0	1	0	0	0	0	0	0	0
C.cajan_20370	0	0	1	0	0	0	0	1	0	0	0	0	0	1	1	1	0	0	0	0
C.cajan_20402	0	1	0	0	1	0	0	0	0	0	0	0	0	0	0	0	0	0	0	0
C.cajan_20503	0	0	0	0	0	0	0	0	1	0	1	0	0	0	0	0	0	0	0	0
C.cajan_20504	0	0	0	0	0	0	0	0	1	0	1	0	0	0	0	0	0	0	0	0
C.cajan_20519	0	0	0	0	0	0	0	0	0	0	0	0	0	0	0	0	0	1	0	1
C.cajan_20541	0	0	0	1	0	0	0	0	0	0	0	0	0	0	0	0	0	0	0	0
C.cajan_20631	0	0	0	0	0	0	0	0	0	0	0	0	0	0	0	0	0	1	0	0
C.cajan_20701	0	1	0	0	0	0	0	1	0	0	0	0	0	0	0	0	0	0	0	0
C.cajan_20773	0	0	0	0	0	0	0	0	1	0	0	1	0	1	0	0	0	0	0	0
C.cajan_20783	0	0	0	0	0	0	0	0	0	1	0	1	0	0	0	0	0	0	0	0
C.cajan_20786	0	0	0	0	0	0	0	0	0	1	0	1	0	0	0	0	0	0	0	0
C.cajan_20824	0	0	0	0	0	0	0	0	0	0	0	0	0	0	0	0	0	0	0	1
C.cajan_21083	0	0	0	0	0	0	0	0	0	0	0	0	0	0	0	0	0	1	0	0
C.cajan_21084	0	0	0	0	0	0	0	0	0	0	0	0	0	1	0	0	0	1	0	0
C.cajan_21085	0	0	0	0	0	0	0	0	0	0	0	0	0	1	0	0	0	1	0	0
C.cajan_21086	0	0	0	0	0	0	0	0	0	0	0	0	0	1	0	0	0	1	0	0
C.cajan_21207	0	0	0	0	0	0	0	0	0	0	0	1	0	0	0	0	0	0	0	0
C.cajan_21217	0	0	0	0	0	0	0	0	0	0	0	0	0	1	0	0	0	0	0	0
C.cajan_21585	0	0	0	0	0	0	0	0	0	0	0	0	0	0	0	0	0	0	1	0
C.cajan_21905	0	0	0	0	0	0	0	0	0	0	0	0	0	0	0	1	0	0	0	0
C.cajan_21906	0	0	0	0	0	0	0	0	0	0	0	0	0	0	0	1	0	0	0	0
C.cajan_21908	0	0	0	0	0	0	0	0	0	0	0	0	0	0	0	1	0	0	0	0
C.cajan_21909	0	0	0	0	0	0	0	0	0	0	0	0	0	0	0	1	0	0	0	0
C.cajan_21991	0	0	0	0	0	0	0	0	0	0	0	1	0	1	0	1	0	1	0	1
C.cajan_22008	0	0	0	0	0	0	0	0	0	0	0	0	0	0	0	0	0	0	1	0
C.cajan_22227	0	0	0	0	0	0	1	0	0	0	0	0	0	0	0	0	0	0	0	0
C.cajan_22233	0	0	0	0	0	0	0	0	0	0	0	0	0	1	0	0	0	0	0	0
C.cajan_22239	1	0	0	0	0	0	0	0	1	0	0	1	0	0	0	0	0	0	1	1
C.cajan_22349	0	0	0	0	0	0	0	0	0	0	0	0	0	0	1	0	0	0	0	0
C.cajan_22388	0	1	0	1	1	1	1	0	0	0	0	0	1	0	1	1	0	1	0	1
C.cajan_22396	0	0	0	0	0	0	0	0	0	0	0	0	0	1	0	0	0	0	0	0
C.cajan_22589	0	0	0	0	0	0	0	0	0	0	0	0	0	0	0	0	0	1	0	0
C.cajan_22637	0	0	1	0	1	0	0	0	0	0	0	1	0	1	0	1	0	0	0	1
C.cajan_22638	0	0	1	0	1	0	0	0	0	0	0	1	0	1	0	1	0	0	0	1
C.cajan_22639	0	0	1	0	1	0	0	0	0	0	0	1	0	1	0	1	0	0	0	1
C.cajan_22642	0	0	0	0	0	0	0	0	0	0	0	0	0	0	0	0	0	0	0	1
C.cajan_22643	0	0	0	0	0	0	0	0	0	0	0	0	0	0	0	0	0	0	0	1
C.cajan_22715	0	0	0	0	0	0	0	0	0	0	0	0	0	0	0	0	0	0	0	1
C.cajan_22723	0	0	0	0	0	0	0	0	0	1	0	0	0	0	0	0	0	0	0	0
C.cajan_22724	0	0	0	0	0	0	0	0	0	1	0	0	0	0	0	0	0	0	0	0
C.cajan_22799	1	0	0	0	0	0	0	0	0	0	0	0	0	0	0	0	0	0	0	0
C.cajan_22801	1	0	0	0	0	0	0	0	0	0	0	0	0	0	0	0	0	1	0	0
C.cajan_22803	1	0	0	0	0	0	0	0	0	0	0	0	0	0	0	0	0	0	0	0
C.cajan_22805	1	0	0	0	0	0	0	0	0	0	0	0	0	0	0	0	0	0	0	0
C.cajan_22807	1	0	0	0	0	1	1	0	0	1	0	1	0	1	1	1	0	0	0	0
C.cajan_22808	1	0	0	0	0	1	1	0	0	1	0	1	0	1	1	1	0	0	0	0
C.cajan_22953	0	0	0	0	0	0	0	0	0	1	0	0	0	0	0	0	0	0	0	0
C.cajan_22955	0	0	0	0	0	0	0	0	0	1	0	0	0	0	0	0	0	0	0	0
C.cajan_22956	0	0	0	0	0	0	0	0	0	1	0	0	0	0	0	0	0	0	0	0
C.cajan_22992	0	0	0	0	0	0	0	0	0	0	0	1	0	0	0	0	0	0	0	0
C.cajan_23017	1	0	0	0	0	1	0	1	0	0	1	1	0	1	1	1	0	1	0	1
C.cajan_23047	0	0	0	0	0	1	0	0	0	0	0	0	0	0	0	0	0	0	0	0
C.cajan_23051	0	0	0	0	0	0	1	0	0	1	0	1	0	0	0	0	0	0	0	0
C.cajan_23052	0	0	0	0	0	0	1	0	0	1	0	1	0	0	0	0	0	0	0	0
C.cajan_23218	0	0	0	0	0	0	1	0	0	0	0	0	0	0	0	0	0	0	0	0
C.cajan_23235	0	0	0	0	0	0	0	0	0	0	0	1	0	1	0	0	0	0	0	0
C.cajan_23236	0	0	0	0	0	0	0	0	0	0	0	1	0	1	0	0	0	0	0	0
C.cajan_23402	0	0	1	0	0	0	0	0	0	0	1	0	0	0	0	0	0	0	0	0
C.cajan_23408	0	0	0	0	0	0	0	1	0	0	0	0	0	0	0	0	0	0	0	0
C.cajan_23432	0	1	0	0	0	0	0	0	0	0	0	0	0	0	0	0	0	0	0	0
C.cajan_23433	0	1	0	0	0	0	0	0	0	0	0	0	0	0	0	0	0	0	0	0
C.cajan_23455	0	0	0	0	0	0	0	0	0	0	0	0	0	0	0	0	0	0	0	1
