# Supplementary material for: First‐generation HapMap in Cajanus spp. reveals untapped variations in parental lines of mapping populations
Source: Plant Biotechnol J. 2016 Jan 29;14(8):1673–81. doi: 10.1111/pbi.12528 (PMC5066660; doi:10.1111/pbi.12528)
Supplement: Supplementary file 12 — Table S7 Location of genes duplicated in Cajanus spp. accessions. [file PBI-14-1673-s007.xlsx]

## Sheet: Table S7
Table S7 Location of genes duplicated in Cajanus spp. accessions
Gene	HPL 24	ICPB 2049	ICPL 20097	ICPL 85010	ICPL 85063	ICPL 87	ICPL 88039	ICPL 99050	MN 1	ICP 11605	ICP 14209	ICP 14486	ICP 28	ICP 5529	ICP 7035	ICP 7263	ICP 7426	ICP 8863	ICPW 12	ICPW 29
C.cajan_00107	0	0	0	0	0	0	0	0	0	0	0	0	0	0	0	0	0	0	1	0
C.cajan_00108	0	0	0	0	0	0	0	0	0	0	0	0	0	0	0	0	0	0	1	0
C.cajan_00109	0	0	0	0	0	0	0	0	0	0	0	0	0	0	0	0	0	0	1	0
C.cajan_00111	0	0	0	0	0	0	0	0	0	0	0	0	0	0	0	0	0	0	1	0
C.cajan_00113	0	0	0	0	0	0	0	0	0	0	0	0	0	0	0	0	0	0	1	0
C.cajan_00114	0	0	0	0	0	0	0	0	0	0	0	0	0	0	0	0	0	0	1	0
C.cajan_00115	0	0	0	0	0	0	0	0	0	0	0	0	0	0	0	0	0	0	1	0
C.cajan_00116	0	0	0	0	0	0	0	0	0	0	0	0	0	0	0	0	0	0	1	0
C.cajan_00270	0	0	0	0	0	0	0	0	0	0	0	0	0	0	0	0	0	0	1	0
C.cajan_00271	0	0	0	0	0	0	0	0	0	0	0	0	0	0	0	0	0	0	1	0
C.cajan_00274	0	0	0	0	0	0	0	0	0	0	0	0	0	0	0	0	0	0	1	0
C.cajan_00275	0	0	0	0	0	0	0	0	0	0	0	0	0	0	0	0	0	0	1	0
C.cajan_00276	0	0	0	0	0	0	0	0	0	0	0	0	0	0	0	0	0	0	1	0
C.cajan_00277	0	0	0	0	0	0	0	0	0	0	0	0	0	0	0	0	0	0	1	0
C.cajan_00278	0	0	0	0	0	0	0	0	0	0	0	0	0	0	0	0	0	0	1	0
C.cajan_00279	0	0	0	0	0	0	0	0	0	0	0	0	0	0	0	0	0	0	1	0
C.cajan_00280	0	0	0	0	0	0	0	0	0	0	0	0	0	0	0	0	0	0	1	0
C.cajan_00281	0	0	0	0	0	0	0	0	0	0	0	0	0	0	0	0	0	0	1	0
C.cajan_00282	0	0	0	0	0	0	0	0	0	0	0	0	0	0	0	0	0	0	1	0
C.cajan_00283	0	0	0	0	0	0	0	0	0	0	0	0	0	0	0	0	0	0	1	0
C.cajan_00488	0	0	0	0	0	0	0	0	0	0	0	0	0	0	0	0	0	0	1	0
C.cajan_00489	0	0	0	0	0	0	0	0	0	0	0	0	0	0	0	0	0	0	1	0
C.cajan_00490	0	0	0	0	0	0	0	0	0	0	0	0	0	0	0	0	0	0	1	0
C.cajan_00492	0	0	0	0	0	0	0	0	0	0	0	0	0	0	0	0	0	0	1	0
C.cajan_00494	0	0	0	0	0	0	0	0	0	0	0	0	0	0	0	0	0	0	1	0
C.cajan_00495	0	0	0	0	0	0	0	0	0	0	0	0	0	0	0	0	0	0	1	0
C.cajan_00497	0	0	0	0	0	0	0	0	0	0	0	0	0	0	0	0	0	0	1	0
C.cajan_00498	0	0	0	0	0	0	0	0	0	0	0	0	0	0	0	0	0	0	1	0
C.cajan_00499	0	0	0	0	0	0	0	0	0	0	0	0	0	0	0	0	0	0	1	0
C.cajan_00501	0	0	0	0	0	0	0	0	0	0	0	0	0	0	0	0	0	0	1	0
C.cajan_00502	0	0	0	0	0	0	0	0	0	0	0	0	0	0	0	0	0	0	1	0
C.cajan_00503	0	0	0	0	0	0	0	0	0	0	0	0	0	0	0	0	0	0	1	0
C.cajan_00505	0	0	0	0	0	0	0	0	0	0	0	0	0	0	0	0	0	0	1	0
C.cajan_00506	0	0	0	0	0	0	0	0	0	0	0	0	0	0	0	0	0	0	1	0
C.cajan_00570	0	0	0	0	0	0	1	0	0	0	0	0	0	0	0	0	0	0	0	0
C.cajan_00571	0	0	0	0	0	0	1	0	0	0	0	0	0	0	0	0	0	0	0	0
C.cajan_00572	0	0	0	0	0	0	1	0	0	0	0	0	0	0	0	0	0	0	0	0
C.cajan_00573	0	0	0	0	0	0	1	0	0	0	0	0	0	0	0	0	0	0	0	0
C.cajan_00574	0	0	0	0	0	0	1	0	0	0	0	0	0	0	0	0	0	0	0	0
C.cajan_00575	0	0	0	0	0	0	1	0	0	0	0	0	0	0	0	0	0	0	0	0
C.cajan_00576	0	0	0	0	0	0	1	0	0	0	0	0	0	0	0	0	0	0	0	0
C.cajan_00577	0	0	0	0	0	0	1	0	0	0	0	0	0	0	0	0	0	0	0	0
C.cajan_00595	0	0	0	0	0	0	0	0	0	0	0	0	0	0	0	0	0	0	1	0
C.cajan_00596	0	0	0	0	0	0	0	0	0	0	0	0	0	0	0	0	0	0	1	0
C.cajan_00597	0	0	0	0	0	0	0	0	0	0	0	0	0	0	0	0	0	0	1	0
C.cajan_00598	0	0	0	0	0	0	0	0	0	0	0	0	0	0	0	0	0	0	1	0
C.cajan_00599	0	0	0	0	0	0	0	0	0	0	0	0	0	0	0	0	0	0	1	0
C.cajan_00600	0	0	0	0	0	0	0	0	0	0	0	0	0	0	0	0	0	0	1	0
C.cajan_00601	0	0	0	0	0	0	0	0	0	0	0	0	0	0	0	0	0	0	1	0
C.cajan_00603	0	0	0	0	0	0	0	0	0	0	0	0	0	0	0	0	0	0	1	0
C.cajan_00604	0	0	0	0	0	0	0	0	0	0	0	0	0	0	0	0	0	0	1	0
C.cajan_00605	0	0	0	0	0	0	0	0	0	0	0	0	0	0	0	0	0	0	1	0
C.cajan_00606	0	0	0	0	0	0	0	0	0	0	0	0	0	0	0	0	0	0	1	0
C.cajan_00607	0	0	0	0	0	0	0	0	0	0	0	0	0	0	0	0	0	0	1	0
C.cajan_00824	0	0	0	0	0	0	0	0	0	0	0	0	0	0	0	0	0	0	1	0
C.cajan_00833	0	0	0	0	0	0	0	0	0	0	0	0	0	0	0	0	0	0	1	0
C.cajan_00835	0	0	0	0	0	0	0	0	0	0	0	0	0	0	0	0	0	0	1	0
C.cajan_00837	0	0	0	0	0	0	0	0	0	0	0	0	0	0	0	0	0	0	1	0
C.cajan_00838	0	0	0	0	0	0	0	0	0	0	0	0	0	0	0	0	0	0	1	0
C.cajan_00839	0	0	0	0	0	0	0	0	0	0	0	0	0	0	0	0	0	0	1	0
C.cajan_00840	0	0	0	0	0	0	0	0	0	0	0	0	0	0	0	0	0	0	1	0
C.cajan_00841	0	0	0	0	0	0	0	0	0	0	0	0	0	0	0	0	0	0	1	0
C.cajan_00842	0	0	0	0	0	0	0	0	0	0	0	0	0	0	0	0	0	0	1	0
C.cajan_00843	0	0	0	0	0	0	0	0	0	0	0	0	0	0	0	0	0	0	1	0
C.cajan_00965	0	0	0	0	0	0	0	0	0	0	0	0	0	0	0	0	0	0	1	0
C.cajan_00967	0	0	0	0	0	0	0	0	0	0	0	0	0	0	0	0	0	0	1	0
C.cajan_00968	0	0	0	0	0	0	0	0	0	0	0	0	0	0	0	0	0	0	1	0
C.cajan_00969	0	0	0	0	0	0	0	0	0	0	0	0	0	0	0	0	0	0	1	0
C.cajan_00971	0	0	0	0	0	0	0	0	0	0	0	0	0	0	0	0	0	0	1	0
C.cajan_00973	0	0	0	0	0	0	0	0	0	0	0	0	0	0	0	0	0	0	1	0
C.cajan_00974	0	0	0	0	0	0	0	0	0	0	0	0	0	0	0	0	0	0	1	0
C.cajan_00975	0	0	0	0	0	0	0	0	0	0	0	0	0	0	0	0	0	0	1	0
C.cajan_00984	0	0	0	0	0	0	0	0	0	0	0	0	0	0	0	0	0	0	1	0
C.cajan_01038	0	0	0	0	0	0	0	0	0	0	0	0	0	0	0	0	0	0	1	0
C.cajan_01039	0	0	0	0	0	0	0	0	0	0	0	0	0	0	0	0	0	0	1	0
C.cajan_01041	0	0	0	0	0	0	0	0	0	0	0	0	0	0	0	0	0	0	1	0
C.cajan_01043	0	0	0	0	0	0	0	0	0	0	0	0	0	0	0	0	0	0	1	0
C.cajan_01044	0	0	0	0	0	0	0	0	0	0	0	0	0	0	0	0	0	0	1	0
C.cajan_01045	0	0	0	0	0	0	0	0	0	0	0	0	0	0	0	0	0	0	1	0
C.cajan_01046	0	0	0	0	0	0	0	0	0	0	0	0	0	0	0	0	0	0	1	0
C.cajan_01047	0	0	0	0	0	0	0	0	0	0	0	0	0	0	0	0	0	0	1	0
C.cajan_01050	0	0	0	0	0	0	0	0	0	0	0	0	0	0	0	0	0	0	1	0
C.cajan_01052	0	0	0	0	0	0	0	0	0	0	0	0	0	0	0	0	0	0	1	0
C.cajan_01056	0	0	0	0	0	0	0	0	0	0	0	0	0	0	0	0	0	0	1	0
C.cajan_01059	0	0	0	0	0	0	0	0	0	0	0	0	0	0	0	0	0	0	1	0
C.cajan_01061	0	0	0	0	0	0	0	0	0	0	0	0	0	0	0	0	0	0	1	0
C.cajan_01063	0	0	0	0	0	0	0	0	0	0	0	0	0	0	0	0	0	0	1	0
C.cajan_01064	0	0	0	0	0	0	0	0	0	0	0	0	0	0	0	0	0	0	1	0
C.cajan_01151	0	0	0	0	0	0	0	0	0	0	0	0	0	0	0	0	0	0	1	0
C.cajan_01152	0	0	0	0	0	0	0	0	0	0	0	0	0	0	0	0	0	0	1	0
C.cajan_01293	0	0	0	0	0	0	0	0	0	0	0	0	0	0	0	0	0	0	1	0
C.cajan_01294	0	0	0	0	0	0	0	0	0	0	0	0	0	0	0	0	0	0	1	0
C.cajan_01295	0	0	0	0	0	0	0	0	0	0	0	0	0	0	0	0	0	0	1	0
C.cajan_01296	0	0	0	0	0	0	0	0	0	0	0	0	0	0	0	0	0	0	1	0
C.cajan_01299	0	0	0	0	0	0	0	0	0	0	0	0	0	0	0	0	0	0	1	0
C.cajan_01302	0	0	0	0	0	0	0	0	0	0	0	0	0	0	0	0	0	0	1	0
C.cajan_01303	0	0	0	0	0	0	0	0	0	0	0	0	0	0	0	0	0	0	1	0
C.cajan_01304	0	0	0	0	0	0	0	0	0	0	0	0	0	0	0	0	0	0	1	0
C.cajan_01305	0	0	0	0	0	0	0	0	0	0	0	0	0	0	0	0	0	0	1	0
C.cajan_01309	0	0	0	0	0	0	0	0	0	0	0	0	0	0	0	0	0	0	1	0
C.cajan_01462	0	0	0	0	0	0	0	0	0	0	0	0	0	0	0	0	0	0	1	0
C.cajan_01465	0	0	0	0	0	0	0	0	0	0	0	0	0	0	0	0	0	0	1	0
C.cajan_01466	0	0	0	0	0	0	0	0	0	0	0	0	0	0	0	0	0	0	1	0
C.cajan_01467	0	0	0	0	0	0	0	0	0	0	0	0	0	0	0	0	0	0	1	0
C.cajan_01468	0	0	0	0	0	0	0	0	0	0	0	0	0	0	0	0	0	0	1	0
C.cajan_01478	0	0	0	0	0	0	0	0	0	0	0	0	0	0	0	0	0	0	1	0
C.cajan_01479	0	0	0	0	0	0	0	0	0	0	0	0	0	0	0	0	0	0	1	0
C.cajan_01480	0	0	0	0	0	0	0	0	0	0	0	0	0	0	0	0	0	0	1	0
C.cajan_01481	0	0	0	0	0	0	0	0	0	0	0	0	0	0	0	0	0	0	1	0
C.cajan_01482	0	0	0	0	0	0	0	0	0	0	0	0	0	0	0	0	0	0	1	0
C.cajan_01485	0	0	0	0	0	0	0	0	0	0	0	0	0	0	0	0	0	0	1	0
C.cajan_01486	0	0	0	0	0	0	0	0	0	0	0	0	0	0	0	0	0	0	1	0
C.cajan_01487	0	0	0	0	0	0	0	0	0	0	0	0	0	0	0	0	0	0	1	0
C.cajan_01488	0	0	0	0	0	0	0	0	0	0	0	0	0	0	0	0	0	0	1	0
C.cajan_01489	0	0	0	0	0	0	0	0	0	0	0	0	0	0	0	0	0	0	1	0
C.cajan_01490	0	0	0	0	0	0	0	0	0	0	0	0	0	0	0	0	0	0	1	0
C.cajan_01491	0	0	0	0	0	0	0	0	0	0	0	0	0	0	0	0	0	0	1	0
C.cajan_01492	0	0	0	0	0	0	0	0	0	0	0	0	0	0	0	0	0	0	1	0
C.cajan_01493	0	0	0	0	0	0	0	0	0	0	0	0	0	0	0	0	0	0	1	0
C.cajan_01494	0	0	0	0	0	0	0	0	0	0	0	0	0	0	0	0	0	0	1	0
C.cajan_01495	0	0	0	0	0	0	0	0	0	0	0	0	0	0	0	0	0	0	1	0
C.cajan_01496	0	0	0	0	0	0	0	0	0	0	0	0	0	0	0	0	0	0	1	0
C.cajan_01572	0	0	0	0	0	0	0	0	0	0	0	0	0	0	0	0	0	0	1	0
C.cajan_01573	0	0	0	0	0	0	0	0	0	0	0	0	0	0	0	0	0	0	1	0
C.cajan_01574	0	0	0	0	0	0	0	0	0	0	0	0	0	0	0	0	0	0	1	0
C.cajan_01575	0	0	0	0	0	0	0	0	0	0	0	0	0	0	0	0	0	0	1	0
C.cajan_01577	0	0	0	0	0	0	0	0	0	0	0	0	0	0	0	0	0	0	1	0
C.cajan_01579	0	0	0	0	0	0	0	0	0	0	0	0	0	0	0	0	0	0	1	0
C.cajan_01594	0	0	0	1	0	0	0	0	0	0	0	0	0	0	0	0	0	0	0	0
C.cajan_01595	0	0	0	1	0	0	0	0	0	0	0	0	0	0	0	0	0	0	0	0
C.cajan_01596	0	0	0	1	0	0	0	0	0	0	0	0	0	0	0	0	0	0	0	0
C.cajan_01597	0	0	0	1	0	0	0	0	0	0	0	0	0	0	0	0	0	0	0	0
C.cajan_01608	0	0	0	0	0	0	0	0	0	0	1	0	0	0	1	0	0	0	0	0
C.cajan_01664	0	0	0	0	0	0	0	0	0	0	0	0	0	0	0	0	0	0	1	0
C.cajan_01665	0	0	0	0	0	0	0	0	0	0	0	0	0	0	0	0	0	0	1	0
C.cajan_01667	0	0	0	0	0	0	0	0	0	0	0	0	0	0	0	0	0	0	1	0
C.cajan_01668	0	0	0	0	0	0	0	0	0	0	0	0	0	0	0	0	0	0	1	0
C.cajan_01671	0	0	0	0	0	0	0	0	0	0	0	0	0	0	0	0	0	0	1	0
C.cajan_01673	0	0	0	0	0	0	0	0	0	0	0	0	0	0	0	0	0	0	1	0
C.cajan_01674	0	0	0	0	0	0	0	0	0	0	0	0	0	0	0	0	0	0	1	0
C.cajan_01675	0	0	0	0	0	0	0	0	0	0	0	0	0	0	0	0	0	0	1	0
C.cajan_01676	0	0	0	0	0	0	0	0	0	0	0	0	0	0	0	0	0	0	1	0
C.cajan_01677	0	0	0	0	0	0	0	0	0	0	0	0	0	0	0	0	0	0	1	0
C.cajan_01678	0	0	0	0	0	0	0	0	0	0	0	0	0	0	0	0	0	0	1	0
C.cajan_01679	0	0	0	0	0	0	0	0	0	0	0	0	0	0	0	0	0	0	1	0
C.cajan_01680	0	0	0	0	0	0	0	0	0	0	0	0	0	0	0	0	0	0	1	0
C.cajan_01681	0	0	0	0	0	0	0	0	0	0	0	0	0	0	0	0	0	0	1	0
C.cajan_01682	0	0	0	0	0	0	0	0	0	0	0	0	0	0	0	0	0	0	1	0
C.cajan_01683	0	0	0	0	0	0	0	0	0	0	0	0	0	0	0	0	0	0	1	0
C.cajan_01684	0	0	0	0	0	0	0	0	0	0	0	0	0	0	0	0	0	0	1	0
C.cajan_01686	0	0	0	0	0	0	0	0	0	0	0	0	0	0	0	0	0	0	1	0
C.cajan_01690	0	0	0	0	0	0	0	0	0	0	0	0	0	0	0	0	0	0	1	0
C.cajan_01691	0	0	0	0	0	0	0	0	0	0	0	0	0	0	0	0	0	0	1	0
C.cajan_01694	0	0	0	0	0	0	0	0	0	0	0	0	0	0	0	0	0	0	1	0
C.cajan_01695	0	0	0	0	0	0	0	0	0	0	0	0	0	0	0	0	0	0	1	0
C.cajan_01696	0	0	0	0	0	0	0	0	0	0	0	0	0	0	0	0	0	0	1	0
C.cajan_01697	0	0	0	0	0	0	0	0	0	0	0	0	0	0	0	0	0	0	1	0
C.cajan_01698	0	0	0	0	0	0	0	0	0	0	0	0	0	0	0	0	0	0	1	0
C.cajan_01699	0	0	0	0	0	0	0	0	0	0	0	0	0	0	0	0	0	0	1	0
C.cajan_01700	0	0	0	0	0	0	0	0	0	0	0	0	0	0	0	0	0	0	1	0
C.cajan_01701	0	0	0	0	0	0	0	0	0	0	0	0	0	0	0	0	0	0	1	0
C.cajan_01702	0	0	0	0	0	0	0	0	0	0	0	0	0	0	0	0	0	0	1	0
C.cajan_01704	0	0	0	0	0	0	0	0	0	0	0	0	0	0	0	0	0	0	1	0
C.cajan_01705	0	0	0	0	0	0	0	0	0	0	0	0	0	0	0	0	0	0	1	0
C.cajan_01706	0	0	0	0	0	0	0	0	0	0	0	0	0	0	0	0	0	0	1	0
C.cajan_01707	0	0	0	0	0	0	0	0	0	0	0	0	0	0	0	0	0	0	1	0
C.cajan_01708	0	0	0	0	0	0	0	0	0	0	0	0	0	0	0	0	0	0	1	0
C.cajan_01711	0	0	0	0	0	0	0	0	0	0	0	0	0	0	0	0	0	0	1	0
C.cajan_01724	0	0	0	0	0	0	0	0	0	0	0	0	0	0	0	0	0	0	1	0
C.cajan_01725	0	0	0	0	0	0	0	0	0	0	0	0	0	0	0	0	0	0	1	0
C.cajan_01726	0	0	0	0	0	0	0	0	0	0	0	0	0	0	0	0	0	0	1	0
C.cajan_01727	0	0	0	0	0	0	0	0	0	0	0	0	0	0	0	0	0	0	1	0
C.cajan_01728	0	0	0	0	0	0	0	0	0	0	0	0	0	0	0	0	0	0	1	0
C.cajan_01729	0	0	0	0	0	0	0	0	0	0	0	0	0	0	0	0	0	0	1	0
C.cajan_01735	0	0	0	0	0	0	0	0	0	0	0	0	0	0	0	0	0	0	1	0
C.cajan_01737	0	0	0	0	0	0	0	0	0	0	0	0	0	0	0	0	0	0	1	0
C.cajan_01738	0	0	0	0	0	0	0	0	0	0	0	0	0	0	0	0	0	0	1	0
C.cajan_01739	0	0	0	0	0	0	0	0	0	0	0	0	0	0	0	0	0	0	1	0
C.cajan_01740	0	0	0	0	0	0	0	0	0	0	0	0	0	0	0	0	0	0	1	0
C.cajan_01741	0	0	0	0	0	0	0	0	0	0	0	0	0	0	0	0	0	0	1	0
C.cajan_01743	0	0	0	0	0	0	0	0	0	0	0	0	0	0	0	0	0	0	1	0
C.cajan_01744	0	0	0	0	0	0	0	0	0	0	0	0	0	0	0	0	0	0	1	0
C.cajan_01745	0	0	0	0	0	0	0	0	0	0	0	0	0	0	0	0	0	0	1	0
C.cajan_01747	0	0	0	0	0	0	0	0	0	0	0	0	0	0	0	0	0	0	1	0
C.cajan_01748	0	0	0	0	0	0	0	0	0	0	0	0	0	0	0	0	0	0	1	0
C.cajan_01749	0	0	0	0	0	0	0	0	0	0	0	0	0	0	0	0	0	0	1	0
C.cajan_01940	0	0	0	0	0	0	0	0	0	0	0	0	0	0	0	0	0	0	1	0
C.cajan_01941	0	0	0	0	0	0	0	0	0	0	0	0	0	0	0	0	0	0	1	0
C.cajan_01943	0	0	0	0	0	0	0	0	0	0	0	0	0	0	0	0	0	0	1	0
C.cajan_02077	0	0	0	0	0	0	0	0	0	0	0	0	0	0	0	0	0	0	1	0
C.cajan_02083	0	0	0	0	0	0	0	0	0	0	0	0	0	0	0	0	0	0	1	0
C.cajan_02160	0	1	0	0	0	0	0	1	0	0	0	0	0	0	0	0	0	0	0	0
C.cajan_02246	0	0	0	0	0	0	0	0	0	0	0	0	0	0	0	0	0	0	1	0
C.cajan_02248	0	0	0	0	0	0	0	0	0	0	0	0	0	0	0	0	0	0	1	0
C.cajan_02250	0	0	0	0	0	0	0	0	0	0	0	0	0	0	0	0	0	0	1	0
C.cajan_02251	0	0	0	0	0	0	0	0	0	0	0	0	0	0	0	0	0	0	1	0
C.cajan_02253	0	0	0	0	0	0	0	0	0	0	0	0	0	0	0	0	0	0	1	0
C.cajan_02289	0	0	0	0	0	0	0	0	0	0	0	0	0	0	0	0	0	0	1	0
C.cajan_02295	0	0	0	0	0	0	0	0	0	0	0	0	0	0	0	0	0	0	1	0
C.cajan_02296	0	0	0	0	0	0	0	0	0	0	0	0	0	0	0	0	0	0	1	0
C.cajan_02297	0	0	0	0	0	0	0	0	0	0	0	0	0	0	0	0	0	0	1	0
C.cajan_02300	0	0	0	0	0	0	0	0	0	0	0	0	0	0	0	0	0	0	1	0
C.cajan_02302	0	0	0	0	0	0	0	0	0	0	0	0	0	0	0	0	0	0	1	0
C.cajan_02304	0	0	0	0	0	0	0	0	0	0	0	0	0	0	0	0	0	0	1	0
C.cajan_02305	0	0	0	0	0	0	0	0	0	0	0	0	0	0	0	0	0	0	1	0
C.cajan_02393	0	0	0	0	0	0	0	0	0	0	0	0	0	0	0	0	0	0	1	0
C.cajan_02394	0	0	0	0	0	0	0	0	0	0	0	0	0	0	0	0	0	0	1	0
C.cajan_02395	0	0	0	0	0	0	0	0	0	0	0	0	0	0	0	0	0	0	1	0
C.cajan_02397	0	0	0	0	0	0	0	0	0	0	0	0	0	0	0	0	0	0	1	0
C.cajan_02429	0	0	0	0	0	0	0	0	0	0	0	0	0	0	0	0	0	0	1	0
C.cajan_02471	0	0	0	0	0	0	0	0	0	0	0	0	0	0	0	0	0	0	1	0
C.cajan_02473	0	0	0	0	0	0	0	0	0	0	0	0	0	0	0	0	0	0	1	0
C.cajan_02478	0	0	0	0	0	0	0	0	0	0	0	0	0	0	0	0	0	0	1	0
C.cajan_02479	0	0	0	0	0	0	0	0	0	0	0	0	0	0	0	0	0	0	1	0
C.cajan_02482	0	0	0	0	0	0	0	0	0	0	0	0	0	0	0	0	0	0	1	0
C.cajan_02483	0	0	0	0	0	0	0	0	0	0	0	0	0	0	0	0	0	0	1	0
C.cajan_02484	0	0	0	0	0	0	0	0	0	0	0	0	0	0	0	0	0	0	1	0
C.cajan_02506	0	0	0	0	0	0	0	0	0	0	0	0	0	0	0	0	0	0	1	0
C.cajan_02507	0	0	0	0	0	0	0	0	0	0	0	0	0	0	0	0	0	0	1	0
C.cajan_02508	0	0	0	0	0	0	0	0	0	0	0	0	0	0	0	0	0	0	1	0
C.cajan_02509	0	0	0	0	0	0	0	0	0	0	0	0	0	0	0	0	0	0	1	0
C.cajan_02510	0	0	0	0	0	0	0	0	0	0	0	0	0	0	0	0	0	0	1	0
C.cajan_02511	0	0	0	0	0	0	0	0	0	0	0	0	0	0	0	0	0	0	1	0
C.cajan_02512	0	0	0	0	0	0	0	0	0	0	0	0	0	0	0	0	0	0	1	0
C.cajan_02513	0	0	0	0	0	0	0	0	0	0	0	0	0	0	0	0	0	0	1	0
C.cajan_02514	0	0	0	0	0	0	0	0	0	0	0	0	0	0	0	0	0	0	1	0
C.cajan_02553	0	0	0	0	0	0	0	0	0	0	0	0	0	0	0	0	0	0	1	0
C.cajan_02554	0	0	0	0	0	0	0	0	0	0	0	0	0	0	0	0	0	0	1	0
C.cajan_02555	0	0	0	0	0	0	0	0	0	0	0	0	0	0	0	0	0	0	1	0
C.cajan_02561	0	0	0	0	0	0	0	0	0	0	0	0	0	0	0	0	0	0	1	0
C.cajan_02562	0	0	0	0	0	0	0	0	0	0	0	0	0	0	0	0	0	0	1	0
C.cajan_02563	0	0	0	0	0	0	0	0	0	0	0	0	0	0	0	0	0	0	1	0
C.cajan_02567	0	0	0	0	0	0	0	0	0	0	0	0	0	0	0	0	0	0	1	0
C.cajan_02578	0	0	0	0	0	0	0	0	0	0	0	0	0	0	0	0	0	0	1	0
C.cajan_02579	0	0	0	0	0	0	0	0	0	0	0	0	0	0	0	0	0	0	1	0
C.cajan_02581	0	0	0	0	0	0	0	0	0	0	0	0	0	0	0	0	0	0	1	0
C.cajan_02582	0	0	0	0	0	0	0	0	0	0	0	0	0	0	0	0	0	0	1	0
C.cajan_02738	0	0	0	0	0	0	0	0	0	0	0	0	0	0	0	0	0	0	1	0
C.cajan_02739	0	0	0	0	0	0	0	0	0	0	0	0	0	0	0	0	0	0	1	0
C.cajan_02741	0	0	0	0	0	0	0	0	0	0	0	0	0	0	0	0	0	0	1	0
C.cajan_02744	0	0	0	0	0	0	0	0	0	0	0	0	0	0	0	0	0	0	1	0
C.cajan_02745	0	0	0	0	0	0	0	0	0	0	0	0	0	0	0	0	0	0	1	0
C.cajan_02746	0	0	0	0	0	0	0	0	0	0	0	0	0	0	0	0	0	0	1	0
C.cajan_02748	0	0	0	0	0	0	0	0	0	0	0	0	0	0	0	0	0	0	1	0
C.cajan_02752	0	0	0	0	0	0	0	0	0	1	0	0	0	0	0	0	0	0	0	0
C.cajan_02755	0	0	0	0	0	0	0	0	0	1	0	0	0	0	0	0	0	0	1	0
C.cajan_02756	0	0	0	0	0	0	0	0	0	1	0	0	0	0	0	0	0	0	1	0
C.cajan_02757	0	0	0	0	0	0	0	0	0	0	0	0	0	0	0	0	0	0	1	0
C.cajan_02758	0	0	0	0	0	0	0	0	0	0	0	0	0	0	0	0	0	0	1	0
C.cajan_02761	0	0	0	0	0	0	0	0	0	0	0	0	0	0	0	0	0	0	1	0
C.cajan_02762	0	0	0	0	0	0	0	0	0	0	0	0	0	0	0	0	0	0	1	0
C.cajan_02764	0	0	0	0	0	0	0	0	0	0	0	0	0	0	0	0	0	0	1	0
C.cajan_02767	0	0	0	0	0	0	0	0	0	0	0	0	0	0	0	0	0	0	1	0
C.cajan_02770	0	0	0	0	0	0	0	0	0	0	0	0	0	0	0	0	0	0	1	0
C.cajan_02773	0	0	0	0	0	0	0	0	0	0	0	0	0	0	0	0	0	0	1	0
C.cajan_02776	0	0	0	0	0	0	0	0	0	0	0	0	0	0	0	0	0	0	1	0
C.cajan_02791	0	0	0	0	0	0	0	0	0	0	0	0	0	0	0	0	0	0	1	0
C.cajan_02953	0	0	0	0	0	0	0	0	0	0	0	0	0	0	0	0	0	0	1	0
C.cajan_02955	0	0	0	0	0	0	0	0	0	0	0	0	0	0	0	0	0	0	1	0
C.cajan_02957	0	0	0	0	0	0	0	0	0	0	0	0	0	0	0	0	0	0	1	0
C.cajan_02958	0	0	0	0	0	0	0	0	0	0	0	0	0	0	0	0	0	0	1	0
C.cajan_03012	0	0	0	0	0	0	0	0	0	0	0	0	0	0	0	0	0	0	1	0
C.cajan_03013	0	0	0	0	0	0	0	0	0	0	0	0	0	0	0	0	0	0	1	0
C.cajan_03015	0	0	0	0	0	0	0	0	0	0	0	0	0	0	0	0	0	0	1	0
C.cajan_03074	0	0	0	0	0	0	0	0	0	0	0	0	0	0	0	0	0	0	1	0
C.cajan_03075	0	0	0	0	0	0	0	0	0	0	0	0	0	0	0	0	0	0	1	0
C.cajan_03082	0	0	0	0	0	0	0	0	0	0	0	0	0	0	0	0	0	0	1	0
C.cajan_03083	0	0	0	0	0	0	0	0	0	0	0	0	0	0	0	0	0	0	1	0
C.cajan_03085	0	0	0	0	0	0	0	0	0	0	0	0	0	0	0	0	0	0	1	0
C.cajan_03087	0	0	0	0	0	0	0	0	0	0	0	0	0	0	0	0	0	0	1	0
C.cajan_03088	0	0	0	0	0	0	0	0	0	0	0	0	0	0	0	0	0	0	1	0
C.cajan_03089	0	0	0	0	0	0	0	0	0	0	0	0	0	0	0	0	0	0	1	0
C.cajan_03332	0	0	0	0	0	0	0	0	0	0	0	0	0	0	0	0	0	0	1	0
C.cajan_03333	0	0	0	0	0	0	0	0	0	0	0	0	0	0	0	0	0	0	1	0
C.cajan_03334	0	0	0	0	0	0	0	0	0	0	0	0	0	0	0	0	0	0	1	0
C.cajan_03596	0	0	0	0	0	0	1	0	0	0	0	0	0	0	0	0	0	0	0	0
C.cajan_03597	0	0	0	0	0	0	1	0	0	0	0	0	0	0	0	0	0	0	0	0
C.cajan_03598	0	0	0	0	0	0	1	0	0	0	0	0	0	0	0	0	0	0	0	0
C.cajan_03599	0	0	0	0	0	0	1	0	0	0	0	0	0	0	0	0	0	0	0	0
C.cajan_03735	0	0	0	0	0	0	0	0	0	0	0	1	0	0	0	0	0	0	0	0
C.cajan_03737	0	0	0	0	0	0	1	0	0	0	0	0	1	0	0	0	0	0	0	0
C.cajan_03738	0	0	0	0	0	0	1	0	0	0	0	0	1	0	0	0	0	0	0	0
C.cajan_03739	0	0	0	0	0	0	1	0	0	0	0	0	1	0	0	0	0	0	0	0
C.cajan_03740	0	0	0	0	0	0	1	0	0	0	0	0	1	0	0	0	0	0	0	0
C.cajan_03741	0	0	0	0	0	0	1	0	0	0	0	0	1	0	0	0	0	0	0	0
C.cajan_03743	0	0	0	0	0	0	1	0	0	0	0	0	0	0	0	0	0	0	0	0
C.cajan_03755	0	0	0	0	0	0	0	0	0	0	0	0	0	0	0	0	0	0	1	0
C.cajan_03756	0	0	0	0	0	0	0	0	0	0	0	0	0	0	0	0	0	0	1	0
C.cajan_03757	0	0	0	0	0	0	0	0	0	0	0	0	0	0	0	0	0	0	1	0
C.cajan_03758	0	0	0	0	0	0	0	0	0	0	0	0	0	0	0	0	0	0	1	0
C.cajan_03759	0	0	0	0	0	0	0	0	0	0	0	0	0	0	0	0	0	0	1	0
C.cajan_03760	0	0	0	0	0	0	0	0	0	0	0	0	0	0	0	0	0	0	1	0
C.cajan_03761	0	0	0	0	0	0	0	0	0	0	0	0	0	0	0	0	0	0	1	0
C.cajan_03762	0	0	0	0	0	0	0	0	0	0	0	0	0	0	0	0	0	0	1	0
C.cajan_03763	0	0	0	0	0	0	0	0	0	0	0	0	0	0	0	0	0	0	1	0
C.cajan_03764	0	0	0	0	0	0	0	0	0	0	0	0	0	0	0	0	0	0	1	0
C.cajan_03765	0	0	0	0	0	0	0	0	0	0	0	0	0	0	0	0	0	0	1	0
C.cajan_03767	0	0	0	0	0	0	0	0	0	0	0	0	0	0	0	0	0	0	1	0
C.cajan_03768	0	0	0	0	0	0	0	0	0	0	0	0	0	0	0	0	0	0	1	0
C.cajan_03769	0	0	0	0	0	0	0	0	0	0	0	0	0	0	0	0	0	0	1	0
C.cajan_03770	0	0	0	0	0	0	0	0	0	0	0	0	0	0	0	0	0	0	1	0
C.cajan_03771	0	0	0	0	0	0	0	0	0	0	0	0	0	0	0	0	0	0	1	0
C.cajan_03772	0	0	0	0	0	0	0	0	0	0	0	0	0	0	0	0	0	0	1	0
C.cajan_03773	0	0	0	0	0	0	0	0	0	0	0	0	0	0	0	0	0	0	1	0
C.cajan_03774	0	0	0	0	0	0	0	0	0	0	0	0	0	0	0	0	0	0	1	0
C.cajan_03775	0	0	0	0	0	0	0	0	0	0	0	0	0	0	0	0	0	0	1	0
C.cajan_03776	0	0	0	0	0	0	0	0	0	0	0	0	0	0	0	0	0	0	1	0
C.cajan_03778	0	0	0	0	0	0	0	0	0	0	0	0	0	0	0	0	0	0	1	0
C.cajan_03779	0	0	0	0	0	0	0	0	0	0	0	0	0	0	0	0	0	0	1	0
C.cajan_03781	0	0	0	0	0	0	0	0	0	0	0	0	0	0	0	0	0	0	1	0
C.cajan_03784	0	0	0	0	0	0	0	0	0	0	0	0	0	0	0	0	0	0	1	0
C.cajan_03785	0	0	0	0	0	0	0	0	0	0	0	0	0	0	0	0	0	0	1	0
C.cajan_03787	0	0	0	0	0	0	0	0	0	0	0	0	0	0	0	0	0	0	1	0
C.cajan_03788	0	0	0	0	0	0	0	0	0	0	0	0	0	0	0	0	0	0	1	0
C.cajan_03791	0	0	0	0	0	0	0	0	0	0	0	0	0	0	0	0	0	0	1	0
C.cajan_03792	0	0	0	0	0	0	0	0	0	0	0	0	0	0	0	0	0	0	1	0
C.cajan_03793	0	0	0	0	0	0	0	0	0	0	0	0	0	0	0	0	0	0	1	0
C.cajan_03794	0	0	0	0	0	0	0	0	0	0	0	0	0	0	0	0	0	0	1	0
C.cajan_03795	0	0	0	0	0	0	0	0	0	0	0	0	0	0	0	0	0	0	1	0
C.cajan_03880	0	0	0	0	0	0	0	0	0	0	0	0	0	0	0	0	0	0	1	0
C.cajan_03884	0	0	0	0	0	0	0	0	0	0	0	0	0	0	0	0	0	0	1	0
C.cajan_03971	0	0	0	0	0	0	0	0	0	0	0	0	0	0	0	0	0	0	1	0
C.cajan_03972	0	0	0	0	0	0	0	0	0	0	0	0	0	0	0	0	0	0	1	0
C.cajan_03975	0	0	0	0	0	0	0	0	0	0	0	0	0	0	0	0	0	0	1	0
C.cajan_03976	0	0	0	0	0	0	0	0	0	0	0	0	0	0	0	0	0	0	1	0
C.cajan_03977	0	0	0	0	0	0	0	0	0	0	0	0	0	0	0	0	0	0	1	0
C.cajan_03978	0	0	0	0	0	0	0	0	0	0	0	0	0	0	0	0	0	0	1	0
C.cajan_03979	0	0	0	0	0	0	0	0	0	0	0	0	0	0	0	0	0	0	1	0
C.cajan_04160	0	0	0	0	0	0	0	0	0	0	0	0	0	0	0	0	0	0	1	0
C.cajan_04165	0	0	0	0	0	0	0	0	0	0	0	0	0	0	0	0	0	0	1	0
C.cajan_04166	0	0	0	0	0	0	0	0	0	0	0	0	0	0	0	0	0	0	1	0
C.cajan_04167	0	0	0	0	0	0	0	0	0	0	0	0	0	0	0	0	0	0	1	0
C.cajan_04169	0	0	0	0	0	0	0	0	0	0	0	0	0	0	0	0	0	0	1	0
C.cajan_04172	0	0	0	0	0	0	0	0	0	0	0	0	0	0	0	0	0	0	1	0
C.cajan_04176	0	0	0	0	0	0	0	0	0	0	0	0	0	0	0	0	0	0	1	0
C.cajan_04177	0	0	0	0	0	0	0	0	0	0	0	0	0	0	0	0	0	0	1	0
C.cajan_04178	0	0	0	0	0	0	0	0	0	0	0	0	0	0	0	0	0	0	1	0
C.cajan_04179	0	0	0	0	0	0	0	0	0	0	0	0	0	0	0	0	0	0	1	0
C.cajan_04194	0	0	0	0	0	0	0	0	0	0	0	0	0	0	0	0	0	0	1	0
C.cajan_04196	0	0	0	0	0	0	0	0	0	0	0	0	0	0	0	0	0	0	1	0
C.cajan_04198	0	0	0	0	0	0	0	0	0	0	0	0	0	0	0	0	0	0	1	0
C.cajan_04200	0	0	0	0	0	0	0	0	0	0	0	0	0	0	0	0	0	0	1	0
C.cajan_04201	0	0	0	0	0	0	0	0	0	0	0	0	0	0	0	0	0	0	1	0
C.cajan_04203	0	0	0	0	0	0	0	0	0	0	0	0	0	0	0	0	0	0	1	0
C.cajan_04204	0	0	0	0	0	0	0	0	0	0	0	0	0	0	0	0	0	0	1	0
C.cajan_04205	0	0	0	0	0	0	0	0	0	0	0	0	0	0	0	0	0	0	1	0
C.cajan_04206	0	0	0	0	0	0	0	0	0	0	0	0	0	0	0	0	0	0	1	0
C.cajan_04207	0	0	0	0	0	0	0	0	0	0	0	0	0	0	0	0	0	0	1	0
C.cajan_04208	0	0	0	0	0	0	0	0	0	0	0	0	0	0	0	0	0	0	1	0
C.cajan_04209	0	0	0	0	0	0	0	0	0	0	0	0	0	0	0	0	0	0	1	0
C.cajan_04333	0	0	0	0	0	0	1	0	0	0	0	0	0	0	0	0	0	0	0	0
C.cajan_04334	0	0	0	0	0	0	1	0	0	0	0	0	0	0	0	0	0	0	0	0
C.cajan_04339	0	0	0	0	0	0	1	0	0	0	0	0	0	0	0	0	0	0	0	0
C.cajan_04340	0	0	0	0	0	0	1	0	0	0	0	0	0	0	0	0	0	0	0	0
C.cajan_04341	0	0	0	0	0	0	1	0	0	0	0	0	0	0	0	0	0	0	0	0
C.cajan_04342	0	0	0	0	0	0	1	0	0	0	0	0	0	0	0	0	0	0	0	0
C.cajan_04343	0	0	0	0	0	0	1	0	0	0	0	0	0	0	0	0	0	0	0	0
C.cajan_04344	0	0	0	0	0	0	1	0	0	0	0	0	0	0	0	0	0	0	0	0
C.cajan_04345	0	0	0	0	0	0	1	0	0	0	0	0	0	0	0	0	0	0	0	0
C.cajan_04346	0	0	0	0	0	0	1	0	0	0	0	0	0	0	0	0	0	0	0	0
C.cajan_04350	0	0	0	0	0	0	1	0	0	0	0	0	0	0	0	0	0	0	0	0
C.cajan_04351	0	0	0	0	0	0	1	0	0	0	0	0	0	0	0	0	0	0	0	0
C.cajan_04352	0	0	0	0	0	0	1	0	0	0	0	0	0	0	0	0	0	0	0	0
C.cajan_04514	0	0	0	0	0	0	0	0	0	0	0	0	0	0	0	0	0	0	1	0
C.cajan_04515	0	0	0	0	0	0	0	0	0	0	0	0	0	0	0	0	0	0	1	0
C.cajan_04517	0	0	0	0	0	0	0	0	0	0	0	0	0	0	0	0	0	0	1	0
C.cajan_04519	0	0	0	0	0	0	0	0	0	0	0	0	0	0	0	0	0	0	1	0
C.cajan_04520	0	0	0	0	0	0	0	0	0	0	0	0	0	0	0	0	0	0	1	0
C.cajan_04522	0	0	0	0	0	0	0	0	0	0	0	0	0	0	0	0	0	0	1	0
C.cajan_04663	0	0	0	0	0	0	0	0	0	0	0	0	0	0	0	0	0	0	1	0
C.cajan_04664	0	0	0	0	0	0	0	0	0	0	0	0	0	0	0	0	0	0	1	0
C.cajan_04665	0	0	0	0	0	0	0	0	0	0	0	0	0	0	0	0	0	0	1	0
C.cajan_04666	0	0	0	0	0	0	0	0	0	0	0	0	0	0	0	0	0	0	1	0
C.cajan_04673	0	0	0	0	0	0	0	0	0	0	0	0	0	0	0	0	0	0	1	0
C.cajan_04674	0	0	0	0	0	0	0	0	0	0	0	0	0	0	0	0	0	0	1	0
C.cajan_04675	0	0	0	0	0	0	0	0	0	0	0	0	0	0	0	0	0	0	1	0
C.cajan_05094	0	0	0	0	0	0	0	0	0	0	0	0	0	0	0	1	0	0	0	0
C.cajan_05152	0	0	0	0	0	0	0	0	0	0	0	0	0	0	0	0	0	0	1	0
C.cajan_05153	0	0	0	0	0	0	0	0	0	0	0	0	0	0	0	0	0	0	1	0
C.cajan_05154	0	0	0	0	0	0	0	0	0	0	0	0	0	0	0	0	0	0	1	0
C.cajan_05244	0	0	0	0	0	0	0	0	0	0	0	0	0	0	0	0	0	0	1	0
C.cajan_05245	0	0	0	0	0	0	0	0	0	0	0	0	0	0	0	0	0	0	1	0
C.cajan_05246	0	0	0	0	0	0	0	0	0	0	0	0	0	0	0	0	0	0	1	0
C.cajan_05247	0	0	0	0	0	0	0	0	0	0	0	0	0	0	0	0	0	0	1	0
C.cajan_05248	0	0	0	0	0	0	0	0	0	0	0	0	0	0	0	0	0	0	1	0
C.cajan_05249	0	0	0	0	0	0	0	0	0	0	0	0	0	0	0	0	0	0	1	0
C.cajan_05250	0	0	0	0	0	0	0	0	0	0	0	0	0	0	0	0	0	0	1	0
C.cajan_05251	0	0	0	0	0	0	0	0	0	0	0	0	0	0	0	0	0	0	1	0
C.cajan_05254	0	0	0	0	0	0	0	0	0	0	0	0	0	0	0	0	0	0	1	0
C.cajan_05255	0	0	0	0	0	0	0	0	0	0	0	0	0	0	0	0	0	0	1	0
C.cajan_05257	0	0	0	0	0	0	0	0	0	0	0	0	0	0	0	0	0	0	1	0
C.cajan_05259	0	0	0	0	0	0	0	0	0	0	0	0	0	0	0	0	0	0	1	0
C.cajan_05260	0	0	0	0	0	0	0	0	0	0	0	0	0	0	0	0	0	0	1	0
C.cajan_05261	0	0	0	0	0	0	0	0	0	0	0	0	0	0	0	0	0	0	1	0
C.cajan_05262	0	0	0	0	0	0	0	0	0	0	0	0	0	0	0	0	0	0	1	0
C.cajan_05263	0	0	0	0	0	0	0	0	0	0	0	0	0	0	0	0	0	0	1	0
C.cajan_05390	0	1	0	0	0	0	0	0	0	0	0	0	0	0	1	0	0	1	0	0
C.cajan_05425	0	0	0	0	0	0	0	0	0	0	0	0	0	0	0	0	0	0	1	0
C.cajan_05426	0	0	0	0	0	0	0	0	0	0	0	0	0	0	0	0	0	0	1	0
C.cajan_05427	0	0	0	0	0	0	0	0	0	0	0	0	0	0	0	0	0	0	1	0
C.cajan_05428	0	0	0	0	0	0	0	0	0	0	0	0	0	0	0	0	0	0	1	0
C.cajan_05429	0	0	0	0	0	1	0	0	0	0	0	0	0	0	0	0	0	0	1	0
C.cajan_05430	0	0	0	0	0	1	0	0	0	0	0	0	0	0	0	0	0	0	1	0
C.cajan_05431	0	0	0	0	0	1	0	0	0	0	0	0	0	0	0	0	0	0	1	0
C.cajan_05432	0	0	0	0	0	0	0	0	0	0	0	0	0	0	0	0	0	0	1	0
C.cajan_05434	0	0	0	0	0	0	1	0	0	0	0	0	0	0	0	0	0	0	1	0
C.cajan_05435	0	0	0	0	0	0	1	0	0	0	0	0	0	0	0	0	0	0	1	0
C.cajan_05437	0	0	0	0	0	0	1	0	0	0	0	0	0	0	0	0	0	0	0	0
C.cajan_05438	0	0	0	0	0	0	1	0	0	0	0	0	0	0	0	0	0	0	0	0
C.cajan_05439	0	0	0	0	0	0	1	0	0	0	0	0	0	0	0	0	0	0	0	0
C.cajan_05440	0	0	0	0	0	0	1	0	0	0	0	0	0	0	0	0	0	0	0	0
C.cajan_05443	0	0	0	0	0	0	1	0	0	0	0	0	0	0	0	0	0	0	0	0
C.cajan_05656	0	0	0	0	0	0	0	0	0	0	0	0	0	0	0	0	0	0	1	0
C.cajan_05657	0	0	0	0	0	0	0	0	0	0	0	0	0	0	0	0	0	0	1	0
C.cajan_05662	0	0	0	0	0	0	0	0	0	0	0	0	0	0	0	0	0	0	1	0
C.cajan_05664	0	0	0	0	0	0	0	0	0	0	0	0	0	0	0	0	0	0	1	0
C.cajan_05665	0	0	0	0	0	0	0	0	0	0	0	0	0	0	0	0	0	0	1	0
C.cajan_05722	0	0	0	0	0	0	1	0	0	0	0	0	0	0	0	0	0	0	0	0
C.cajan_05723	0	0	0	0	0	0	1	0	0	0	0	0	0	0	0	0	0	0	0	0
C.cajan_05725	0	0	0	0	0	0	1	0	0	0	0	0	0	0	0	0	0	0	0	0
C.cajan_05729	0	0	0	0	0	0	1	0	0	0	0	0	0	0	0	0	0	0	0	0
C.cajan_05730	0	0	0	0	0	0	1	0	0	0	0	0	0	0	0	0	0	0	0	0
C.cajan_05731	0	0	0	0	0	0	1	0	0	0	0	0	0	0	0	0	0	0	0	0
C.cajan_05732	0	0	0	0	0	0	1	0	0	0	0	0	0	0	0	0	0	0	0	0
C.cajan_05922	0	0	1	0	0	0	1	0	0	0	0	0	0	0	0	0	0	0	0	0
C.cajan_05923	0	0	1	0	0	0	1	0	0	0	0	0	0	0	0	0	0	0	0	0
C.cajan_05924	0	0	1	0	0	0	1	0	0	0	0	0	0	0	0	0	0	0	0	0
C.cajan_05926	0	0	1	0	0	0	1	0	0	0	0	0	0	0	0	0	0	0	0	0
C.cajan_05927	0	0	1	0	0	0	1	0	0	0	0	0	0	0	0	0	0	0	0	0
C.cajan_05937	0	0	0	0	0	0	1	0	0	0	0	0	0	0	0	0	0	0	0	0
C.cajan_05938	0	0	0	0	0	0	1	0	0	0	0	0	0	0	0	0	0	0	0	0
C.cajan_05940	0	0	0	0	0	0	1	0	0	0	0	0	0	0	0	0	0	0	0	0
C.cajan_05941	0	0	0	0	0	0	1	0	0	0	0	0	0	0	0	0	0	0	0	0
C.cajan_05945	0	0	0	0	0	0	1	0	0	0	0	0	0	0	0	0	0	0	0	0
C.cajan_05946	0	0	0	0	0	0	1	0	0	0	0	0	0	0	0	0	0	0	0	0
C.cajan_05952	0	0	0	0	0	0	1	0	0	0	0	0	0	0	0	0	0	0	0	0
C.cajan_05953	0	0	0	0	0	0	1	0	0	0	0	0	0	0	0	0	0	0	0	0
C.cajan_05954	0	0	0	0	0	0	1	0	0	0	0	0	0	0	0	0	0	0	0	0
C.cajan_05956	0	0	0	0	0	0	1	0	0	0	0	0	0	0	0	0	0	0	0	0
C.cajan_05957	0	0	0	0	0	0	1	0	0	0	0	0	0	0	0	0	0	0	0	0
C.cajan_05958	0	0	0	0	0	0	1	0	0	0	0	0	0	0	0	0	0	0	0	0
C.cajan_05959	0	0	0	0	0	0	1	0	0	0	0	0	0	0	0	0	0	0	0	0
C.cajan_05960	0	0	0	0	0	0	1	0	0	0	0	0	0	0	0	0	0	0	0	0
C.cajan_05961	0	0	0	0	0	0	1	0	0	0	0	0	0	0	0	0	0	0	0	0
C.cajan_05962	0	0	0	0	0	0	1	0	0	0	0	0	0	0	0	0	0	0	0	0
C.cajan_05963	0	0	0	0	0	0	1	0	0	0	0	0	0	0	0	0	0	0	0	0
C.cajan_05964	0	0	0	0	0	0	1	0	0	0	0	0	0	0	0	0	0	0	0	0
C.cajan_05965	0	0	0	0	0	0	1	0	0	0	0	0	0	0	0	0	0	0	0	0
C.cajan_05966	0	0	0	0	0	0	1	0	0	0	0	0	0	0	0	0	0	0	0	0
C.cajan_05967	0	0	1	0	0	0	1	0	1	0	0	0	0	0	0	1	0	0	0	0
C.cajan_05968	0	0	1	0	0	0	1	0	1	0	0	0	0	0	0	1	0	0	0	0
C.cajan_05969	0	0	1	0	0	0	1	0	1	0	0	0	0	0	0	1	0	0	0	0
C.cajan_05971	0	0	1	0	0	0	1	0	1	0	0	0	0	0	0	1	0	0	0	0
C.cajan_05972	0	0	1	1	0	0	1	0	1	0	0	0	0	0	0	1	0	0	0	0
C.cajan_05973	0	0	1	1	0	0	1	0	1	1	0	0	0	0	0	1	0	0	0	0
C.cajan_05975	0	0	1	1	0	0	1	0	1	1	0	0	0	0	0	1	0	0	0	0
C.cajan_05976	0	0	1	1	0	0	1	0	1	1	0	0	0	0	0	1	0	0	0	0
C.cajan_05977	0	0	1	1	0	0	1	0	1	1	0	0	0	0	0	1	0	0	0	0
C.cajan_06019	0	0	0	0	0	0	0	0	0	0	0	0	0	0	0	0	0	0	1	0
C.cajan_06021	0	0	0	0	0	0	0	0	0	0	0	0	0	0	0	0	0	0	1	0
C.cajan_06022	0	0	0	0	0	0	0	0	0	0	0	0	0	0	0	0	0	0	1	0
C.cajan_06023	0	0	0	0	0	0	0	0	0	0	0	0	0	0	0	0	0	0	1	0
C.cajan_06025	0	0	0	0	0	0	0	0	0	0	0	0	0	0	0	0	0	0	1	0
C.cajan_06026	0	0	0	0	0	0	0	0	0	0	0	0	0	0	0	0	0	0	1	0
C.cajan_06027	0	0	0	0	0	0	0	0	0	0	0	0	0	0	0	0	0	0	1	0
C.cajan_06030	0	0	0	0	0	0	0	0	0	0	0	0	0	0	0	0	0	0	1	0
C.cajan_06031	0	0	0	0	0	0	0	0	0	0	0	0	0	0	0	0	0	0	1	0
C.cajan_06032	0	0	0	0	0	0	0	0	0	0	0	0	0	0	0	0	0	0	1	0
C.cajan_06033	0	0	0	0	0	0	0	0	0	0	0	0	0	0	0	0	0	0	1	0
C.cajan_06035	0	0	0	0	0	0	0	0	0	0	0	0	0	0	0	0	0	0	1	0
C.cajan_06086	0	0	0	0	0	0	0	0	0	0	0	0	0	0	0	0	0	0	1	0
C.cajan_06087	0	0	0	0	0	0	0	0	0	0	0	0	0	0	0	0	0	0	1	0
C.cajan_06359	0	0	0	0	0	0	0	0	0	0	1	0	0	0	0	0	0	0	0	0
C.cajan_06361	0	0	0	0	0	0	0	0	0	0	1	0	0	0	0	0	0	0	0	0
C.cajan_06362	0	0	0	0	0	0	0	0	0	0	1	0	0	0	0	0	0	0	0	0
C.cajan_06489	0	0	0	0	0	0	0	0	0	0	0	0	0	0	0	0	0	0	1	0
C.cajan_06491	0	0	0	0	0	0	0	0	0	0	0	0	0	0	0	0	0	0	1	0
C.cajan_06492	0	0	0	0	0	0	0	0	0	0	0	0	0	0	0	0	0	0	1	0
C.cajan_06496	0	0	0	0	0	0	0	0	0	0	0	0	0	0	0	0	0	0	1	0
C.cajan_06498	0	0	0	0	0	0	0	0	0	0	0	0	0	0	0	0	0	0	1	0
C.cajan_06502	0	0	0	0	0	0	0	0	0	0	0	0	0	0	0	0	0	0	1	0
C.cajan_06503	0	0	0	0	0	0	0	0	0	0	0	0	0	0	0	0	0	0	1	0
C.cajan_06506	0	0	0	0	0	0	0	0	0	0	0	0	0	0	0	0	0	0	1	0
C.cajan_06508	0	0	0	0	0	0	0	0	0	0	0	0	0	0	0	0	0	0	1	0
C.cajan_06509	0	0	0	0	0	0	0	0	0	0	0	0	0	0	0	0	0	0	1	0
C.cajan_06510	0	0	0	0	0	0	0	0	0	0	0	0	0	0	0	0	0	0	1	0
C.cajan_06511	0	0	0	0	0	0	0	0	0	0	0	0	0	0	0	0	0	0	1	0
C.cajan_06512	0	0	0	0	0	0	0	0	0	0	0	0	0	0	0	0	0	0	1	0
C.cajan_06513	0	0	0	0	0	0	0	0	0	0	0	0	0	0	0	0	0	0	1	0
C.cajan_06515	0	0	0	0	0	0	0	0	0	0	0	0	0	0	0	0	0	0	1	0
C.cajan_06516	0	0	0	0	0	0	0	0	0	0	0	0	0	0	0	0	0	0	1	0
C.cajan_06517	0	0	0	0	0	0	0	0	0	0	0	0	0	0	0	0	0	0	1	0
C.cajan_06561	0	0	0	0	0	0	0	0	0	0	0	0	0	0	0	0	0	0	1	0
C.cajan_06718	0	0	0	0	0	0	0	0	0	0	0	0	0	0	0	0	0	0	1	0
C.cajan_06719	0	0	0	0	0	0	0	0	0	0	0	0	0	0	0	0	0	0	1	0
C.cajan_06720	0	0	0	0	0	0	0	0	0	0	0	0	0	0	0	0	0	0	1	0
C.cajan_06726	0	0	0	0	0	0	0	0	0	0	0	0	0	0	0	0	0	0	1	0
C.cajan_06729	0	0	0	0	0	0	0	0	0	0	0	0	0	0	0	0	0	0	1	0
C.cajan_06732	0	0	0	0	0	0	0	0	0	0	0	0	0	0	0	0	0	0	1	0
C.cajan_06733	0	0	0	0	0	0	0	0	0	0	0	0	0	0	0	0	0	0	1	0
C.cajan_06738	0	0	0	0	0	0	0	0	0	0	0	0	0	0	0	0	0	0	1	0
C.cajan_06740	0	0	0	0	0	0	0	0	0	0	0	0	0	0	0	0	0	0	1	0
C.cajan_06741	0	0	0	0	0	0	0	0	0	0	0	0	0	0	0	0	0	0	1	0
C.cajan_06742	0	0	0	0	0	0	0	0	0	0	0	0	0	0	0	0	0	0	1	0
C.cajan_06743	0	0	0	0	0	0	0	0	0	0	0	0	0	0	0	0	0	0	1	0
C.cajan_06744	0	0	0	0	0	0	0	0	0	0	0	0	0	0	0	0	0	0	1	0
C.cajan_06746	0	0	0	0	0	0	0	0	0	0	0	0	0	0	0	0	0	0	1	0
C.cajan_06747	0	0	0	0	0	0	0	0	0	0	0	0	0	0	0	0	0	0	1	0
C.cajan_06748	0	0	0	0	0	0	0	0	0	0	0	0	0	0	0	0	0	0	1	0
C.cajan_06749	0	0	0	0	0	0	0	0	0	0	0	0	0	0	0	0	0	0	1	0
C.cajan_06753	0	0	0	0	0	0	0	0	0	0	0	0	0	0	0	0	0	0	1	0
C.cajan_06755	0	0	0	0	0	0	0	0	0	0	0	0	0	0	0	0	0	0	1	0
C.cajan_06756	0	0	0	0	0	0	0	0	0	0	0	0	0	0	0	0	0	0	1	0
C.cajan_06759	0	0	0	0	0	0	0	0	0	0	0	0	0	0	0	0	0	0	1	0
C.cajan_06761	0	0	0	0	0	0	0	0	0	0	0	0	0	0	0	0	0	0	1	0
C.cajan_06762	0	0	0	0	0	0	0	0	0	0	0	0	0	0	0	0	0	0	1	0
C.cajan_06763	0	0	0	0	0	0	0	0	0	0	0	0	0	0	0	0	0	0	1	0
C.cajan_06764	0	0	0	0	0	0	0	0	0	0	0	0	0	0	0	0	0	0	1	0
C.cajan_06766	0	0	0	0	0	0	0	0	0	0	0	0	0	0	0	0	0	0	1	0
C.cajan_06767	0	0	0	0	0	0	0	0	0	0	0	0	0	0	0	0	0	0	1	0
C.cajan_06769	0	0	0	0	0	0	0	0	0	0	0	0	0	0	0	0	0	0	1	0
C.cajan_06771	0	0	0	0	0	0	0	0	0	0	0	0	0	0	0	0	0	0	1	0
C.cajan_06774	0	0	0	0	0	0	0	0	0	0	0	0	0	0	0	0	0	0	1	0
C.cajan_06777	0	0	0	0	0	0	0	0	0	0	0	0	0	0	0	0	0	0	1	0
C.cajan_06778	0	0	0	0	0	0	0	0	0	0	0	0	0	0	0	0	0	0	1	0
C.cajan_06779	0	0	0	0	0	0	0	0	0	0	0	0	0	0	0	0	0	0	1	0
C.cajan_06780	0	0	0	0	0	0	0	0	0	0	0	0	0	0	0	0	0	0	1	0
C.cajan_06781	0	0	0	0	0	0	0	0	0	0	0	0	0	0	0	0	0	0	1	0
C.cajan_06782	0	0	0	0	0	0	0	0	0	0	0	0	0	0	0	0	0	0	1	0
C.cajan_06783	0	0	0	0	0	0	0	0	0	0	0	0	0	0	0	0	0	0	1	0
C.cajan_06784	0	0	0	0	0	0	0	0	0	0	0	0	0	0	0	0	0	0	1	0
C.cajan_06785	0	0	0	0	0	0	0	0	0	0	0	0	0	0	0	0	0	0	1	0
C.cajan_06786	0	0	0	0	0	0	0	0	0	0	0	0	0	0	0	0	0	0	1	0
C.cajan_06788	0	0	0	0	0	0	0	0	0	0	0	0	0	0	0	0	0	0	1	0
C.cajan_06789	0	0	0	0	0	0	0	0	0	0	0	0	0	0	0	0	0	0	1	0
C.cajan_06790	0	0	0	0	0	0	0	0	0	0	0	0	0	0	0	0	0	0	1	0
C.cajan_06791	0	0	0	0	0	0	0	0	0	0	0	0	0	0	0	0	0	0	1	0
C.cajan_06792	0	0	0	0	0	0	0	0	0	0	0	0	0	0	0	0	0	0	1	0
C.cajan_06794	0	0	0	0	0	0	0	0	0	0	0	0	0	0	0	0	0	0	1	0
C.cajan_06796	0	0	0	0	0	0	0	0	0	0	0	0	0	0	0	0	0	0	1	0
C.cajan_06968	0	0	0	0	0	0	0	0	0	0	0	0	0	0	0	0	0	0	1	0
C.cajan_06969	0	0	0	0	0	0	0	0	0	0	0	0	0	0	0	0	0	0	1	0
C.cajan_06970	0	0	0	0	0	0	0	0	0	0	0	0	0	0	0	0	0	0	1	0
C.cajan_06971	0	0	0	0	0	0	0	0	0	0	0	0	0	0	0	0	0	0	1	0
C.cajan_06973	0	0	0	0	0	0	0	0	0	0	0	0	0	0	0	0	0	0	1	0
C.cajan_06974	0	0	0	0	0	0	0	0	0	0	0	0	0	0	0	0	0	0	1	0
C.cajan_06975	0	0	0	0	0	0	0	0	0	0	0	0	0	0	0	0	0	0	1	0
C.cajan_06976	0	0	0	0	0	0	0	0	0	0	0	0	0	0	0	0	0	0	1	0
C.cajan_06977	0	0	0	0	0	0	0	0	0	0	0	0	0	0	0	0	0	0	1	0
C.cajan_06979	0	0	0	0	0	0	0	0	0	0	0	0	0	0	0	0	0	0	1	0
C.cajan_06980	0	0	0	0	0	0	0	0	0	0	0	0	0	0	0	0	0	0	1	0
C.cajan_06981	0	0	0	0	0	0	0	0	0	0	0	0	0	0	0	0	0	0	1	0
C.cajan_06982	0	0	0	0	0	0	0	0	0	0	0	0	0	0	0	0	0	0	1	0
C.cajan_06983	0	0	0	0	0	0	0	0	0	0	0	0	0	0	0	0	0	0	1	0
C.cajan_06984	0	0	0	0	0	0	0	0	0	0	0	0	0	0	0	0	0	0	1	0
C.cajan_06985	0	0	0	0	0	0	0	0	0	0	0	0	0	0	0	0	0	0	1	0
C.cajan_06986	0	0	0	0	0	0	0	0	0	0	0	0	0	0	0	0	0	0	1	0
C.cajan_06987	0	0	0	0	0	0	0	0	0	0	0	0	0	0	0	0	0	0	1	0
C.cajan_06988	0	0	0	0	0	0	0	0	0	0	0	0	0	0	0	0	0	0	1	0
C.cajan_06990	0	0	0	0	0	0	0	0	0	0	0	0	0	0	0	0	0	0	1	0
C.cajan_06993	0	0	0	0	0	0	0	0	0	0	0	0	0	0	0	0	0	0	1	0
C.cajan_06995	0	0	0	0	0	0	0	0	0	0	0	0	0	0	0	0	0	0	1	0
C.cajan_06996	0	0	0	0	0	0	0	0	0	0	0	0	0	0	0	0	0	0	1	0
C.cajan_06997	0	0	0	0	0	0	0	0	0	0	0	0	0	0	0	0	0	0	1	0
C.cajan_06998	0	0	0	0	0	0	0	0	0	0	0	0	0	0	0	0	0	0	1	0
C.cajan_06999	0	0	0	0	0	0	0	0	0	0	0	0	0	0	0	0	0	0	1	0
C.cajan_07001	0	0	0	0	0	0	0	0	0	0	0	0	0	0	0	0	0	0	1	0
C.cajan_07002	0	0	0	0	0	0	0	0	0	0	0	0	0	0	0	0	0	0	1	0
C.cajan_07004	0	0	0	0	0	0	0	0	0	0	0	0	0	0	0	0	0	0	1	0
C.cajan_07005	0	0	0	0	0	0	0	0	0	0	0	0	0	0	0	0	0	0	1	0
C.cajan_07010	0	0	0	0	0	0	0	0	0	0	0	0	0	0	0	0	0	0	1	0
C.cajan_07027	0	0	0	0	0	0	0	0	0	0	0	0	0	0	0	0	0	0	1	0
C.cajan_07028	0	0	0	0	0	0	0	0	0	0	0	0	0	0	0	0	0	0	1	0
C.cajan_07047	0	0	0	0	0	0	0	0	0	0	0	0	0	0	0	0	0	0	1	0
C.cajan_07049	0	0	0	0	0	0	0	0	0	0	0	0	0	0	0	0	0	0	1	0
C.cajan_07050	0	0	0	0	0	0	0	0	0	0	0	0	0	0	0	0	0	0	1	0
C.cajan_07051	0	0	0	0	0	0	0	0	0	0	0	0	0	0	0	0	0	0	1	0
C.cajan_07052	0	0	0	0	0	0	0	0	0	0	0	0	0	0	0	0	0	0	1	0
C.cajan_07053	0	0	0	0	0	0	0	0	0	0	0	0	0	0	0	0	0	0	1	0
C.cajan_07055	0	0	0	0	0	0	0	0	0	0	0	0	0	0	0	0	0	0	1	0
C.cajan_07056	0	0	0	0	0	0	0	0	0	0	0	0	0	0	0	0	0	0	1	0
C.cajan_07225	0	0	0	0	0	0	1	0	0	0	0	0	0	0	0	0	0	0	0	0
C.cajan_07226	0	0	0	0	0	0	1	0	0	0	0	0	0	0	0	0	0	0	0	0
C.cajan_07227	0	0	0	0	0	0	1	0	0	0	0	0	0	0	0	0	0	0	0	0
C.cajan_07228	0	0	0	0	0	0	1	0	0	0	0	0	0	0	0	0	0	0	0	0
C.cajan_07229	0	0	0	0	0	0	1	0	0	0	0	0	0	0	0	0	0	0	0	0
C.cajan_07230	0	0	0	0	0	0	1	0	0	0	0	0	0	0	0	0	0	0	0	0
C.cajan_07231	0	0	0	0	0	0	1	0	0	0	0	0	0	0	0	0	0	0	0	0
C.cajan_07232	0	0	0	0	0	0	1	0	0	0	0	0	0	0	0	0	0	0	0	0
C.cajan_07233	0	0	0	0	0	0	1	0	0	0	0	0	0	0	0	0	0	0	0	0
C.cajan_07234	0	0	0	0	0	0	1	0	0	0	0	0	0	0	0	0	0	0	0	0
C.cajan_07235	0	0	0	0	0	0	1	0	0	0	0	0	0	0	0	0	0	0	0	0
C.cajan_07237	0	0	0	0	0	0	1	0	0	0	0	0	0	0	0	0	0	0	0	0
C.cajan_07238	0	0	0	0	0	0	1	0	0	0	0	0	0	0	0	0	0	0	0	0
C.cajan_07239	0	0	0	0	0	0	1	0	0	0	0	0	0	0	0	0	0	0	0	0
C.cajan_07240	0	0	0	0	0	0	1	0	0	0	0	0	0	0	0	0	0	0	0	0
C.cajan_07241	0	0	0	0	0	0	1	0	0	0	0	0	0	0	0	0	0	0	0	0
C.cajan_07242	0	0	0	0	0	0	1	0	0	0	0	0	0	0	0	0	0	0	0	0
C.cajan_07243	0	0	0	0	0	0	1	0	0	0	0	0	0	0	0	0	0	0	0	0
C.cajan_07513	0	0	0	0	0	0	0	0	0	0	0	0	0	0	0	0	0	0	1	0
C.cajan_07514	0	0	0	0	0	0	0	0	0	0	0	0	0	0	0	0	0	0	1	0
C.cajan_07515	0	0	0	0	0	0	0	0	0	0	0	0	0	0	0	0	0	0	1	0
C.cajan_07516	0	0	0	0	0	0	0	0	0	0	0	0	0	0	0	0	0	0	1	0
C.cajan_07517	0	0	0	0	0	0	0	0	0	0	0	0	0	0	0	0	0	0	1	0
C.cajan_07518	0	0	0	0	0	0	0	0	0	0	0	0	0	0	0	0	0	0	1	0
C.cajan_07519	0	0	0	0	0	0	0	0	0	0	0	0	0	0	0	0	0	0	1	0
C.cajan_07521	0	0	0	0	0	0	0	0	0	0	0	0	0	0	0	0	0	0	1	0
C.cajan_07522	0	0	0	0	0	0	0	0	0	0	0	0	0	0	0	0	0	0	1	0
C.cajan_07523	0	0	0	0	0	0	0	0	0	0	0	0	0	0	0	0	0	0	1	0
C.cajan_07524	0	0	0	0	0	0	0	0	0	0	0	0	0	0	0	0	0	0	1	0
C.cajan_07525	0	0	0	0	0	0	0	0	0	0	0	0	0	0	0	0	0	0	1	0
C.cajan_07526	0	0	0	0	0	0	0	0	0	0	0	0	0	0	0	0	0	0	1	0
C.cajan_07527	0	0	0	0	0	0	0	0	0	0	0	0	0	0	0	0	0	0	1	0
C.cajan_07528	0	0	0	0	0	0	0	0	0	0	0	0	0	0	0	0	0	0	1	0
C.cajan_07530	0	0	0	0	0	0	0	0	0	0	0	0	0	0	0	0	0	0	1	0
C.cajan_07531	0	0	0	0	0	0	0	0	0	0	0	0	0	0	0	0	0	0	1	0
C.cajan_07532	0	0	0	0	0	0	0	0	0	0	0	0	0	0	0	0	0	0	1	0
C.cajan_07533	0	0	0	0	0	0	0	0	0	0	0	0	0	0	0	0	0	0	1	0
C.cajan_07534	0	0	0	0	0	0	0	0	0	0	0	0	0	0	0	0	0	0	1	0
C.cajan_07536	0	0	0	0	0	0	0	0	0	0	0	0	0	0	0	0	0	0	1	0
C.cajan_07538	0	0	0	0	0	0	0	0	0	0	0	0	0	0	0	0	0	0	1	0
C.cajan_07539	0	0	0	0	0	0	0	0	0	0	0	0	0	0	0	0	0	0	1	0
C.cajan_07577	1	0	0	0	0	0	0	0	0	0	0	0	0	0	0	0	0	1	0	0
C.cajan_07633	0	0	0	0	0	0	0	0	0	0	0	0	0	0	0	0	0	0	1	0
C.cajan_07634	0	0	0	0	0	0	0	0	0	0	0	0	0	0	0	0	0	0	1	0
C.cajan_07636	0	0	0	0	0	0	0	0	0	0	0	0	0	0	0	0	0	0	1	0
C.cajan_07726	0	0	0	0	0	0	0	0	0	0	0	0	0	0	0	0	0	0	1	0
C.cajan_07727	0	0	0	0	0	0	0	0	0	0	0	0	0	0	0	0	0	0	1	0
C.cajan_07728	0	0	0	0	0	0	0	0	0	0	0	0	0	0	0	0	0	0	1	0
C.cajan_07733	0	0	0	0	0	0	0	0	0	0	0	0	0	0	0	0	0	0	1	0
C.cajan_07736	0	0	0	0	0	0	0	0	0	0	0	0	0	0	0	0	0	0	1	0
C.cajan_07737	0	0	0	0	0	0	0	0	0	0	0	0	0	0	0	0	0	0	1	0
C.cajan_07739	0	0	0	0	0	0	0	0	0	0	0	0	0	0	0	0	0	0	1	0
C.cajan_07740	0	0	0	0	0	0	0	0	0	0	0	0	0	0	0	0	0	0	1	0
C.cajan_07743	0	0	0	0	0	0	0	0	0	0	0	0	0	0	0	0	0	0	1	0
C.cajan_07747	0	0	0	0	0	0	0	0	0	0	0	0	0	0	0	0	0	0	1	0
C.cajan_07748	0	0	0	0	0	0	0	0	0	0	0	0	0	0	0	0	0	0	1	0
C.cajan_07749	0	0	0	0	0	0	0	0	0	0	0	0	0	0	0	0	0	0	1	0
C.cajan_07751	0	0	0	0	0	0	0	0	0	0	0	0	0	0	0	0	0	0	1	0
C.cajan_07752	0	0	0	0	0	0	0	0	0	0	0	0	0	0	0	0	0	0	1	0
C.cajan_07753	0	0	0	0	0	0	0	0	0	0	0	0	0	0	0	0	0	0	1	0
C.cajan_07878	0	0	0	0	0	0	0	0	0	0	0	0	0	0	0	0	0	0	1	0
C.cajan_07879	0	0	0	0	0	0	0	0	0	0	0	0	0	0	0	0	0	0	1	0
C.cajan_07880	0	0	0	0	0	0	0	0	0	0	0	0	0	0	0	0	0	0	1	0
C.cajan_07881	0	0	0	0	0	0	0	0	0	0	0	0	0	0	0	0	0	0	1	0
C.cajan_07883	0	0	0	0	0	0	0	0	0	0	0	0	0	0	0	0	0	0	1	0
C.cajan_07884	0	0	0	0	0	0	0	0	0	0	0	0	0	0	0	0	0	0	1	0
C.cajan_07885	0	0	0	0	0	0	0	0	0	0	0	0	0	0	0	0	0	0	1	0
C.cajan_07886	0	0	0	0	0	0	0	0	0	0	0	0	0	0	0	0	0	0	1	0
C.cajan_07888	0	0	0	0	0	0	0	0	0	0	0	0	0	0	0	0	0	0	1	0
C.cajan_07889	0	0	0	0	0	0	0	0	0	0	0	0	0	0	0	0	0	0	1	0
C.cajan_07891	0	0	0	0	0	0	0	0	0	0	0	0	0	0	0	0	0	0	1	0
C.cajan_07892	0	0	0	0	0	0	0	0	0	0	0	0	0	0	0	0	0	0	1	0
C.cajan_07894	0	0	0	0	0	0	0	0	0	0	0	0	0	0	0	0	0	0	1	0
C.cajan_07895	0	0	0	0	0	0	0	0	0	0	0	0	0	0	0	0	0	0	1	0
C.cajan_07896	0	0	0	0	0	0	0	0	0	0	0	0	0	0	0	0	0	0	1	0
C.cajan_07898	0	0	0	0	0	0	0	0	0	0	0	0	0	0	0	0	0	0	1	0
C.cajan_07899	0	0	0	0	0	0	0	0	0	0	0	0	0	0	0	0	0	0	1	0
C.cajan_07900	0	0	0	0	0	0	0	0	0	0	0	0	0	0	0	0	0	0	1	0
C.cajan_07901	0	0	0	0	0	0	0	0	0	0	0	0	0	0	0	0	0	0	1	0
C.cajan_07903	0	0	0	0	0	0	0	0	0	0	0	0	0	0	0	0	0	0	1	0
C.cajan_07906	0	0	0	0	0	0	0	0	0	0	0	0	0	0	0	0	0	0	1	0
C.cajan_07908	0	0	0	0	0	0	0	0	0	0	0	0	0	0	0	0	0	0	1	0
C.cajan_07909	0	0	0	0	0	0	0	0	0	0	0	0	0	0	0	0	0	0	1	0
C.cajan_07910	0	0	0	0	0	0	0	0	0	0	0	0	0	0	0	0	0	0	1	0
C.cajan_07912	0	0	0	0	0	0	0	0	0	0	0	0	0	0	0	0	0	0	1	0
C.cajan_07913	0	0	0	0	0	0	0	0	0	0	0	0	0	0	0	0	0	0	1	0
C.cajan_07914	0	0	0	0	0	0	0	0	0	0	0	0	0	0	0	0	0	0	1	0
C.cajan_07915	0	0	0	0	0	0	0	0	0	0	0	0	0	0	0	0	0	0	1	0
C.cajan_07916	0	0	0	0	0	0	0	0	0	0	0	0	0	0	0	0	0	0	1	0
C.cajan_07917	0	0	0	0	0	0	0	0	0	0	0	0	0	0	0	0	0	0	1	0
C.cajan_07918	0	0	0	0	0	0	0	0	0	0	0	0	0	0	0	0	0	0	1	0
C.cajan_07919	0	0	0	0	0	0	0	0	0	0	0	0	0	0	0	0	0	0	1	0
C.cajan_07920	0	0	0	0	0	0	0	0	0	0	0	0	0	0	0	0	0	0	1	0
C.cajan_07921	0	0	0	0	0	0	0	0	0	0	0	0	0	0	0	0	0	0	1	0
C.cajan_07922	0	0	0	0	0	0	0	0	0	0	0	0	0	0	0	0	0	0	1	0
C.cajan_07924	0	0	0	0	0	0	0	0	0	0	0	0	0	0	0	0	0	0	1	0
C.cajan_07926	0	0	0	0	0	0	0	0	0	0	0	0	0	0	0	0	0	0	1	0
C.cajan_07927	0	0	0	0	0	0	0	0	0	0	0	0	0	0	0	0	0	0	1	0
C.cajan_07928	0	0	0	0	0	0	0	0	0	0	0	0	0	0	0	0	0	0	1	0
C.cajan_07931	0	0	0	0	0	0	0	0	0	0	0	0	0	0	0	0	0	0	1	0
C.cajan_07932	0	0	0	0	0	0	0	0	0	0	0	0	0	0	0	0	0	0	1	0
C.cajan_07933	0	0	0	0	0	0	0	0	0	0	0	0	0	0	0	0	0	0	1	0
C.cajan_07934	0	0	0	0	0	0	0	0	0	0	0	0	0	0	0	0	0	0	1	0
C.cajan_07935	0	0	0	0	0	0	0	0	0	0	0	0	0	0	0	0	0	0	1	0
C.cajan_07936	0	0	0	0	0	0	0	0	0	0	0	0	0	0	0	0	0	0	1	0
C.cajan_07937	0	0	0	0	0	0	0	0	0	0	0	0	0	0	0	0	0	0	1	0
C.cajan_07938	0	0	0	0	0	0	0	0	0	0	0	0	0	0	0	0	0	0	1	0
C.cajan_07940	0	0	0	0	0	0	0	0	0	0	0	0	0	0	0	0	0	0	1	0
C.cajan_07942	0	0	0	0	0	0	0	0	0	0	0	0	0	0	0	0	0	0	1	0
C.cajan_07943	0	0	0	0	0	0	0	0	0	0	0	0	0	0	0	0	0	0	1	0
C.cajan_07944	0	0	0	0	0	0	0	0	0	0	0	0	0	0	0	0	0	0	1	0
C.cajan_07945	0	0	0	0	0	0	0	0	0	0	0	0	0	0	0	0	0	0	1	0
C.cajan_07946	0	0	0	0	0	0	0	0	0	0	0	0	0	0	0	0	0	0	1	0
C.cajan_07947	0	0	0	0	0	0	0	0	0	0	0	0	0	0	0	0	0	0	1	0
C.cajan_07948	0	0	0	0	0	0	0	0	0	0	0	0	0	0	0	0	0	0	1	0
C.cajan_07964	0	0	0	0	0	0	1	0	0	0	0	0	0	0	0	0	0	0	0	0
C.cajan_07965	0	0	0	0	0	0	1	0	0	0	0	0	0	0	0	0	0	0	0	0
C.cajan_07966	0	0	0	0	0	0	1	0	0	0	0	0	0	0	0	0	0	0	0	0
C.cajan_07969	0	0	0	0	0	0	1	0	0	0	0	0	0	0	0	0	0	0	0	0
C.cajan_07970	0	0	0	0	0	0	1	0	0	0	0	0	0	0	0	0	0	0	0	0
C.cajan_07971	0	0	0	0	0	0	1	0	0	0	0	0	0	0	0	0	0	0	0	0
C.cajan_08200	0	0	0	0	0	0	0	0	0	0	0	0	0	0	0	0	0	0	1	0
C.cajan_08201	0	0	0	0	0	0	0	0	0	0	0	0	0	0	0	0	0	0	1	0
C.cajan_08202	0	0	0	0	0	0	0	0	0	0	0	0	0	0	0	0	0	0	1	0
C.cajan_08203	0	0	0	0	0	0	0	0	0	0	0	0	0	0	0	0	0	0	1	0
C.cajan_08204	0	0	0	0	0	0	0	0	0	0	0	0	0	0	0	0	0	0	1	0
C.cajan_08205	0	0	0	0	0	0	0	0	0	0	0	0	0	0	0	0	0	0	1	0
C.cajan_08207	0	0	0	0	0	0	0	0	0	0	0	0	0	0	0	0	0	0	1	0
C.cajan_08208	0	0	0	0	0	0	0	0	0	0	0	0	0	0	0	0	0	0	1	0
C.cajan_08351	0	0	0	0	0	0	0	0	0	0	1	0	0	0	0	0	0	0	0	0
C.cajan_08352	0	0	0	0	0	0	0	0	0	0	1	0	0	0	0	0	0	0	0	0
C.cajan_08354	0	0	0	0	0	0	0	0	0	0	1	0	0	0	0	0	0	0	0	0
C.cajan_08397	0	0	0	0	0	0	0	0	0	0	0	0	0	0	0	0	0	0	1	0
C.cajan_08398	0	0	0	0	0	0	0	0	0	0	0	0	0	0	0	0	0	0	1	0
C.cajan_08400	0	0	0	0	0	0	0	0	0	0	0	0	0	0	0	0	0	0	1	0
C.cajan_08401	0	0	0	0	0	0	0	0	0	0	0	0	0	0	0	0	0	0	1	0
C.cajan_08402	0	0	0	0	0	0	0	0	0	0	0	0	0	0	0	0	0	0	1	0
C.cajan_08403	0	0	0	0	0	0	0	0	0	0	0	0	0	0	0	0	0	0	1	0
C.cajan_08405	0	0	0	0	0	0	0	0	0	0	0	0	0	0	0	0	0	0	1	0
C.cajan_08406	0	0	0	0	0	0	0	0	0	0	0	0	0	0	0	0	0	0	1	0
C.cajan_08407	0	0	0	0	0	0	0	0	0	0	0	0	0	0	0	0	0	0	1	0
C.cajan_08408	0	0	0	0	0	0	0	0	0	0	0	0	0	0	0	0	0	0	1	0
C.cajan_08412	0	0	0	0	0	0	0	0	0	0	0	0	0	0	0	0	0	0	1	0
C.cajan_08577	0	0	0	0	0	0	0	0	0	0	0	0	0	0	0	0	0	0	1	0
C.cajan_08578	0	0	0	0	0	0	0	0	0	0	0	0	0	0	0	0	0	0	1	0
C.cajan_08579	0	0	0	0	0	0	0	0	0	0	0	0	0	0	0	0	0	0	1	0
C.cajan_08580	0	0	0	0	0	0	0	0	0	0	0	0	0	0	0	0	0	0	1	0
C.cajan_08586	0	0	0	0	0	0	0	0	0	0	0	0	0	0	0	0	0	0	1	0
C.cajan_08587	0	0	0	0	0	0	0	0	0	0	0	0	0	0	0	0	0	0	1	0
C.cajan_08588	0	0	0	0	0	0	0	0	0	0	0	0	0	0	0	0	0	0	1	0
C.cajan_08589	0	0	0	0	0	0	0	0	0	0	0	0	0	0	0	0	0	0	1	0
C.cajan_08590	0	0	0	0	0	0	0	0	0	0	0	0	0	0	0	0	0	0	1	0
C.cajan_08594	0	0	0	0	0	0	0	0	0	0	0	0	0	0	0	0	0	0	1	0
C.cajan_08595	0	0	0	0	0	0	0	0	0	0	0	0	0	0	0	0	0	0	1	0
C.cajan_08598	0	0	0	0	0	0	0	0	0	0	0	0	0	0	0	0	0	0	1	0
C.cajan_08599	0	0	0	0	0	0	0	0	0	0	0	0	0	0	0	0	0	0	1	0
C.cajan_08600	0	0	0	0	0	0	0	0	0	0	0	0	0	0	0	0	0	0	1	0
C.cajan_08616	0	0	0	0	0	0	0	0	0	0	0	0	0	0	0	0	0	0	1	0
C.cajan_08617	0	0	0	0	0	0	0	0	0	0	0	0	0	0	0	0	0	0	1	0
C.cajan_08748	0	0	0	0	0	0	0	0	0	0	0	0	0	0	0	0	0	0	1	0
C.cajan_08749	0	0	0	0	0	0	0	0	0	0	0	0	0	0	0	0	0	0	1	0
C.cajan_08750	0	0	0	0	0	0	0	0	0	0	0	0	0	0	0	0	0	0	1	0
C.cajan_08753	0	0	0	0	0	0	0	0	0	0	0	0	0	0	0	0	0	0	1	0
C.cajan_08755	0	0	0	0	0	0	0	0	0	0	0	0	0	0	0	0	0	0	1	0
C.cajan_08757	0	0	0	0	0	0	0	0	0	0	0	0	0	0	0	0	0	0	1	0
C.cajan_08761	0	0	0	0	0	0	0	0	0	0	0	0	0	0	0	0	0	0	1	0
C.cajan_08763	0	0	0	0	0	0	0	0	0	0	0	0	0	0	0	0	0	0	1	0
C.cajan_08764	0	0	0	0	0	0	0	0	0	0	0	0	0	0	0	0	0	0	1	0
C.cajan_08765	0	0	0	0	0	0	0	0	0	0	0	0	0	0	0	0	0	0	1	0
C.cajan_08788	0	0	0	0	0	0	0	0	0	0	0	0	0	0	0	0	0	0	1	0
C.cajan_08789	0	0	0	0	0	0	0	0	0	0	0	0	0	0	0	0	0	0	1	0
C.cajan_08838	0	0	0	0	0	0	1	0	0	0	0	0	0	0	0	0	0	0	0	0
C.cajan_08840	0	0	0	0	0	0	1	0	0	0	0	0	0	0	0	0	0	0	0	0
C.cajan_08841	0	0	0	0	0	0	1	0	0	0	0	0	0	0	0	0	0	0	0	0
C.cajan_08842	0	0	0	0	0	0	1	0	0	0	0	0	0	0	0	0	0	0	0	0
C.cajan_08907	0	0	0	0	0	0	0	0	0	0	0	0	0	0	0	0	0	0	1	0
C.cajan_08908	0	0	0	0	0	0	0	0	0	0	0	0	0	0	0	0	0	0	1	0
C.cajan_08909	0	0	0	0	0	0	0	0	0	0	0	0	0	0	0	0	0	0	1	0
C.cajan_09291	0	0	0	0	0	0	0	0	0	0	0	0	0	0	0	0	0	0	1	0
C.cajan_09292	0	0	0	0	0	0	0	0	0	0	0	0	0	0	0	0	0	0	1	0
C.cajan_09293	0	0	0	0	0	0	0	0	0	0	0	0	0	0	0	0	0	0	1	0
C.cajan_09296	0	0	0	0	0	0	0	0	0	0	0	0	0	0	0	0	0	0	1	0
C.cajan_09297	0	0	0	0	0	0	0	0	0	0	0	0	0	0	0	0	0	0	1	0
C.cajan_09298	0	0	0	0	0	0	0	0	0	0	0	0	0	0	0	0	0	0	1	0
C.cajan_09299	0	0	0	0	0	0	0	0	0	0	0	0	0	0	0	0	0	0	1	0
C.cajan_09300	0	0	0	0	0	0	0	0	0	0	0	0	0	0	0	0	0	0	1	0
C.cajan_09301	0	0	0	0	0	0	0	0	0	0	0	0	0	0	0	0	0	0	1	0
C.cajan_09302	0	0	0	0	0	0	0	0	0	0	0	0	0	0	0	0	0	0	1	0
C.cajan_09303	0	0	0	0	0	0	0	0	0	0	0	0	0	0	0	0	0	0	1	0
C.cajan_09307	0	0	0	0	0	0	0	0	0	0	0	0	0	0	0	0	0	0	1	0
C.cajan_09308	0	0	0	0	0	0	0	0	0	0	0	0	0	0	0	0	0	0	1	0
C.cajan_09309	0	0	0	0	0	0	0	0	0	0	0	0	0	0	0	0	0	0	1	0
C.cajan_09310	0	0	0	0	0	0	0	0	0	0	0	0	0	0	0	0	0	0	1	0
C.cajan_09312	0	0	0	0	0	0	0	0	0	0	0	0	0	0	0	0	0	0	1	0
C.cajan_09313	0	0	0	0	0	0	0	0	0	0	0	0	0	0	0	0	0	0	1	0
C.cajan_09314	0	0	0	0	0	0	0	0	0	0	0	0	0	0	0	0	0	0	1	0
C.cajan_09315	0	0	0	0	0	0	0	0	0	0	0	0	0	0	0	0	0	0	1	0
C.cajan_09320	0	0	0	0	0	0	0	1	0	0	0	0	0	0	0	0	0	0	0	0
C.cajan_09321	0	0	0	0	0	0	0	1	0	0	0	0	0	0	0	0	0	0	0	0
C.cajan_09365	0	0	0	0	0	0	0	0	0	0	0	0	0	0	0	0	0	0	1	0
C.cajan_09366	0	0	0	0	0	0	0	0	0	0	0	0	0	0	0	0	0	0	1	0
C.cajan_09367	0	0	0	0	0	0	0	0	0	0	0	0	0	0	0	0	0	0	1	0
C.cajan_09370	0	0	0	0	0	0	0	0	0	0	0	0	0	0	0	0	0	0	1	0
C.cajan_09371	0	0	0	0	0	0	0	0	0	0	0	0	0	0	0	0	0	0	1	0
C.cajan_09372	0	0	0	0	0	0	0	0	0	0	0	0	0	0	0	0	0	0	1	0
C.cajan_09459	0	0	0	0	0	0	1	0	0	0	0	0	0	0	0	0	0	0	0	0
C.cajan_09461	0	0	0	0	0	0	1	0	0	0	0	0	0	0	0	0	0	0	0	0
C.cajan_09462	0	0	0	0	0	0	1	0	0	0	0	0	0	0	0	0	0	0	0	0
C.cajan_09463	0	0	0	0	0	0	1	0	0	0	0	0	0	0	0	0	0	0	0	0
C.cajan_09464	0	0	0	0	0	0	1	0	0	0	0	0	0	0	0	0	0	0	0	0
C.cajan_09466	0	0	0	0	0	0	1	0	0	0	0	0	0	0	0	0	0	0	0	0
C.cajan_09467	0	0	0	0	0	0	1	0	0	0	0	0	0	0	0	0	0	0	0	0
C.cajan_09557	0	0	0	0	0	0	0	0	0	0	0	0	0	0	0	0	0	0	1	0
C.cajan_09558	0	0	0	0	0	0	0	0	0	0	0	0	0	0	0	0	0	0	1	0
C.cajan_09559	0	0	0	0	0	0	0	0	0	0	0	0	0	0	0	0	0	0	1	0
C.cajan_09561	0	0	0	0	0	0	0	0	0	0	0	0	0	0	0	0	0	0	1	0
C.cajan_09562	0	0	0	0	0	0	0	0	0	0	0	0	0	0	0	0	0	0	1	0
C.cajan_09563	0	0	0	0	0	0	0	0	0	0	0	0	0	0	0	0	0	0	1	0
C.cajan_09564	0	0	0	0	0	0	0	0	0	0	0	0	0	0	0	0	0	0	1	0
C.cajan_09565	0	0	0	0	0	0	0	0	0	0	0	0	0	0	0	0	0	0	1	0
C.cajan_09566	0	0	0	0	0	0	0	0	0	0	0	0	0	0	0	0	0	0	1	0
C.cajan_09569	0	0	0	0	0	0	0	0	0	0	0	0	0	0	0	0	0	0	1	0
C.cajan_09570	0	0	0	0	0	0	0	0	0	0	0	0	0	0	0	0	0	0	1	0
C.cajan_09571	0	0	0	0	0	0	0	0	0	0	0	0	0	0	0	0	0	0	1	0
C.cajan_09573	0	0	0	0	0	0	0	0	0	0	0	0	0	0	0	0	0	0	1	0
C.cajan_09574	0	0	0	0	0	0	0	0	0	0	0	0	0	0	0	0	0	0	1	0
C.cajan_09575	0	0	0	0	0	0	0	0	0	0	0	0	0	0	0	0	0	0	1	0
C.cajan_09576	0	0	0	0	0	0	0	0	0	0	0	0	0	0	0	0	0	0	1	0
C.cajan_09577	0	0	0	0	0	0	0	0	0	0	0	0	0	0	0	0	0	0	1	0
C.cajan_09578	0	0	0	0	0	0	0	0	0	0	0	0	0	0	0	0	0	0	1	0
C.cajan_09579	0	0	0	0	0	0	0	0	0	0	0	0	0	0	0	0	0	0	1	0
C.cajan_09581	0	0	0	0	0	0	0	0	0	0	0	0	0	0	0	0	0	0	1	0
C.cajan_09582	0	0	0	0	0	0	0	0	0	0	0	0	0	0	0	0	0	0	1	0
C.cajan_09583	0	0	0	0	0	0	0	0	0	0	0	0	0	0	0	0	0	0	1	0
C.cajan_09584	0	0	0	0	0	0	0	0	0	0	0	0	0	0	0	0	0	0	1	0
C.cajan_09586	0	0	0	0	0	0	0	0	0	0	0	0	0	0	0	0	0	0	1	0
C.cajan_09603	0	0	0	0	0	0	0	0	0	0	0	0	0	0	0	0	0	0	1	0
C.cajan_09608	0	0	0	0	0	0	0	0	0	0	0	0	0	0	0	0	0	0	1	0
C.cajan_09612	0	0	0	0	0	0	0	0	0	0	0	0	0	0	0	0	0	0	1	0
C.cajan_09613	0	0	0	0	0	0	0	0	0	0	0	0	0	0	0	0	0	0	1	0
C.cajan_09614	0	0	0	0	0	0	0	0	0	0	0	0	0	0	0	0	0	0	1	0
C.cajan_09617	0	0	0	0	0	0	0	0	0	0	0	0	0	0	0	0	0	0	1	0
C.cajan_09618	0	0	0	0	0	0	0	0	0	0	0	0	0	0	0	0	0	0	1	0
C.cajan_09619	0	0	0	0	0	0	0	0	0	0	0	0	0	0	0	0	0	0	1	0
C.cajan_09620	0	0	0	0	0	0	0	0	0	0	0	0	0	0	0	0	0	0	1	0
C.cajan_09621	0	0	0	0	0	0	0	0	0	0	0	0	0	0	0	0	0	0	1	0
C.cajan_09622	0	0	0	0	0	0	0	0	0	0	0	0	0	0	0	0	0	0	1	0
C.cajan_09623	0	0	0	0	0	0	0	0	0	0	0	0	0	0	0	0	0	0	1	0
C.cajan_09626	0	0	0	0	0	0	0	0	0	0	0	0	0	0	0	0	0	0	1	0
C.cajan_09627	0	0	0	0	0	0	0	0	0	0	0	0	0	0	0	0	0	0	1	0
C.cajan_09628	0	0	0	0	0	0	0	0	0	0	0	0	0	0	0	0	0	0	1	0
C.cajan_09629	0	0	0	0	0	0	0	0	0	0	0	0	0	0	0	0	0	0	1	0
C.cajan_09630	0	0	0	0	0	0	0	0	0	0	0	0	0	0	0	0	0	0	1	0
C.cajan_09631	0	0	0	0	0	0	0	0	0	0	0	0	0	0	0	0	0	0	1	0
C.cajan_09632	0	0	0	0	0	0	0	0	0	0	0	0	0	0	0	0	0	0	1	0
C.cajan_09633	0	0	0	0	0	0	0	0	0	0	0	0	0	0	0	0	0	0	1	0
C.cajan_09634	0	0	0	0	0	0	0	0	0	0	0	0	0	0	0	0	0	0	1	0
C.cajan_09635	0	0	0	0	0	0	0	0	0	0	0	0	0	0	0	0	0	0	1	0
C.cajan_09636	0	0	0	0	0	0	0	0	0	0	0	0	0	0	0	0	0	0	1	0
C.cajan_09686	0	0	0	0	0	0	0	0	0	0	0	0	0	0	0	0	0	0	1	0
C.cajan_09687	0	0	0	0	0	0	0	0	0	0	0	0	0	0	0	0	0	0	1	0
C.cajan_09689	0	0	0	0	0	0	0	0	0	0	0	0	0	0	0	0	0	0	1	0
C.cajan_09690	0	0	0	0	0	0	0	0	0	0	0	0	0	0	0	0	0	0	1	0
C.cajan_09691	0	0	0	0	0	0	0	0	0	0	0	0	0	0	0	0	0	0	1	0
C.cajan_09693	0	0	0	0	0	0	0	0	0	0	0	0	0	0	0	0	0	0	1	0
C.cajan_09695	0	0	0	0	0	0	0	0	0	0	0	0	0	0	0	0	0	0	1	0
C.cajan_09696	0	0	0	0	0	0	0	0	0	0	0	0	0	0	0	0	0	0	1	0
C.cajan_09697	0	0	0	0	0	0	0	0	0	0	0	0	0	0	0	0	0	0	1	0
C.cajan_09699	0	0	0	0	0	0	0	0	0	0	0	0	0	0	0	0	0	0	1	0
C.cajan_09701	0	0	0	0	0	0	0	0	0	0	0	0	0	0	0	0	0	0	1	0
C.cajan_09702	0	0	0	0	0	0	0	0	0	0	0	0	0	0	0	0	0	0	1	0
C.cajan_09703	0	0	0	0	0	0	0	0	0	0	0	0	0	0	0	0	0	0	1	0
C.cajan_09754	0	0	0	0	0	0	0	0	0	0	0	0	0	0	0	0	0	0	1	0
C.cajan_09757	0	0	0	0	0	0	0	0	0	0	0	0	0	0	0	0	0	0	1	0
C.cajan_09760	0	0	0	0	0	0	0	0	0	0	0	0	0	0	0	0	0	0	1	0
C.cajan_09761	0	0	0	0	0	0	0	0	0	0	0	0	0	0	0	0	0	0	1	0
C.cajan_09762	0	0	0	0	0	0	0	0	0	0	0	0	0	0	0	0	0	0	1	0
C.cajan_09763	0	0	0	0	0	0	0	0	0	0	0	0	0	0	0	0	0	0	1	0
C.cajan_09764	0	0	0	0	0	0	0	0	0	0	0	0	0	0	0	0	0	0	1	0
C.cajan_09765	0	0	0	0	0	0	0	0	0	0	0	0	0	0	0	0	0	0	1	0
C.cajan_09766	0	0	0	0	0	0	0	0	0	0	0	0	0	0	0	0	0	0	1	0
C.cajan_09767	0	0	0	0	0	0	0	0	0	0	0	0	0	0	0	0	0	0	1	0
C.cajan_09768	0	0	0	0	0	0	0	0	0	0	0	0	0	0	0	0	0	0	1	0
C.cajan_09769	0	0	0	0	0	0	0	0	0	0	0	0	0	0	0	0	0	0	1	0
C.cajan_09770	0	0	0	0	0	0	0	0	0	0	0	0	0	0	0	0	0	0	1	0
C.cajan_09772	0	0	0	0	0	0	0	0	0	0	0	0	0	0	0	0	0	0	1	0
C.cajan_09773	0	0	0	0	0	0	0	0	0	0	0	0	0	0	0	0	0	0	1	0
C.cajan_09774	0	0	0	0	0	0	0	0	0	0	0	0	0	0	0	0	0	0	1	0
C.cajan_09776	0	0	0	0	0	0	0	0	0	0	0	0	0	0	0	0	0	0	1	0
C.cajan_09866	0	0	0	0	0	0	0	0	0	0	0	0	0	0	0	0	0	0	1	0
C.cajan_09867	0	0	0	0	0	0	0	0	0	0	0	0	0	0	0	0	0	0	1	0
C.cajan_09868	0	0	0	0	0	0	0	0	0	0	0	0	0	0	0	0	0	0	1	0
C.cajan_09869	0	0	0	0	0	0	0	0	0	0	0	0	0	0	0	0	0	0	1	0
C.cajan_09870	0	0	0	0	0	0	0	0	0	0	0	0	0	0	0	0	0	0	1	0
C.cajan_09871	0	0	0	0	0	0	0	0	0	0	0	0	0	0	0	0	0	0	1	0
C.cajan_09875	0	0	0	0	0	0	0	0	0	0	0	0	0	0	0	0	0	0	1	0
C.cajan_09877	0	0	0	0	0	0	0	0	0	0	0	0	0	0	0	0	0	0	1	0
C.cajan_09938	0	1	0	0	0	0	0	0	0	0	0	0	0	0	0	0	0	0	0	0
C.cajan_09940	0	1	0	0	0	0	0	0	0	0	0	0	0	0	0	0	0	0	0	0
C.cajan_09941	0	1	0	0	0	0	0	0	0	0	0	0	0	0	0	0	0	0	0	0
C.cajan_09943	0	1	0	0	0	0	0	0	0	0	0	0	0	0	0	0	0	0	0	0
C.cajan_10291	0	0	1	0	0	0	1	0	0	1	0	0	0	0	0	0	0	0	0	0
C.cajan_10292	0	0	1	0	0	0	1	0	0	1	0	0	0	0	0	0	0	0	0	0
C.cajan_10293	0	0	1	0	0	0	1	0	0	1	0	0	0	0	0	0	0	0	0	0
C.cajan_10294	0	0	1	0	0	0	1	0	0	1	0	0	0	0	0	0	0	0	0	0
C.cajan_10295	0	0	1	0	0	0	1	0	0	1	0	0	0	0	0	0	0	0	0	0
C.cajan_10296	0	0	1	0	0	0	1	0	0	1	0	0	0	0	0	0	0	0	0	0
C.cajan_10297	0	0	0	0	0	0	1	0	0	1	0	0	0	0	0	0	0	0	0	0
C.cajan_10298	0	0	0	0	0	0	1	0	0	1	0	0	0	0	0	0	0	0	0	0
C.cajan_10299	0	0	0	0	0	0	1	0	0	1	0	0	0	0	0	0	0	0	0	0
C.cajan_10300	0	0	0	1	0	0	1	0	0	1	1	0	0	0	0	0	0	0	0	0
C.cajan_10313	0	0	0	0	0	0	0	0	0	0	0	0	0	0	0	0	0	0	1	0
C.cajan_10318	0	0	0	0	0	0	0	0	0	0	0	0	0	0	0	0	0	0	1	0
C.cajan_10368	0	0	0	0	0	0	0	0	0	0	0	0	1	0	0	0	0	0	0	0
C.cajan_10369	0	0	0	0	0	0	0	0	0	0	0	0	1	0	0	0	0	0	0	0
C.cajan_10370	0	0	0	0	0	0	0	0	0	0	0	0	1	0	0	0	0	0	0	0
C.cajan_10372	0	0	0	0	0	0	0	0	0	0	0	0	1	0	0	0	0	0	0	0
C.cajan_10373	0	0	0	0	0	0	0	0	0	0	0	0	1	0	0	0	0	0	0	0
C.cajan_10374	0	0	0	0	0	0	0	0	0	0	0	0	1	0	0	0	0	0	0	0
C.cajan_10375	0	0	0	0	0	0	0	0	0	0	0	0	1	0	0	0	0	0	0	0
C.cajan_10377	0	0	0	0	0	0	0	0	0	0	0	0	1	0	0	0	0	0	0	0
C.cajan_10378	0	0	0	0	0	0	0	0	0	0	0	0	1	0	0	0	0	0	0	0
C.cajan_10385	0	0	0	0	0	0	0	0	0	0	0	0	1	0	0	0	0	0	0	0
C.cajan_10386	0	0	0	0	0	0	0	0	0	0	0	0	1	0	0	0	0	0	0	0
C.cajan_10390	0	0	0	0	0	0	0	0	0	0	0	0	1	0	0	0	0	0	0	0
C.cajan_10391	0	0	0	0	0	0	0	0	0	0	0	0	1	0	0	0	0	0	0	0
C.cajan_10435	0	0	0	0	0	0	0	0	0	0	0	0	0	0	0	0	1	0	0	0
C.cajan_10436	0	0	0	0	0	0	0	0	0	0	0	0	0	0	0	0	1	0	0	0
C.cajan_10439	0	0	0	0	0	0	0	0	0	0	0	0	0	0	0	0	1	0	0	0
C.cajan_10440	0	0	0	0	0	0	0	0	0	0	0	0	0	0	0	0	1	0	0	0
C.cajan_10479	0	0	0	0	0	0	0	0	0	0	0	0	0	0	0	0	0	0	1	0
C.cajan_10480	0	0	0	0	0	0	0	0	0	0	0	0	0	0	0	0	0	0	1	0
C.cajan_10483	0	0	0	0	0	0	0	0	0	0	0	0	0	0	0	0	0	0	1	0
C.cajan_10485	0	0	0	0	0	0	0	0	0	0	0	0	0	0	0	0	0	0	1	0
C.cajan_10486	0	0	0	0	0	0	0	0	0	0	0	0	0	0	0	0	0	0	1	0
C.cajan_10487	0	0	0	0	0	0	0	0	0	0	0	0	0	0	0	0	0	0	1	0
C.cajan_10488	0	0	0	0	0	0	0	0	0	0	0	0	0	0	0	0	0	0	1	0
C.cajan_10491	0	0	0	0	0	0	0	0	0	0	0	0	0	0	0	0	0	0	1	0
C.cajan_10493	0	0	0	0	0	0	0	0	0	0	0	0	0	0	0	0	0	0	1	0
C.cajan_10496	0	0	0	0	0	0	0	0	0	0	0	0	0	0	0	0	0	0	1	0
C.cajan_10508	0	0	0	0	0	0	0	0	0	0	0	0	0	0	0	0	0	0	1	0
C.cajan_10509	0	0	0	0	0	0	0	0	0	0	0	0	0	0	0	0	0	0	1	0
C.cajan_10632	0	0	0	0	0	0	0	0	0	0	0	0	0	0	0	0	1	0	0	0
C.cajan_10633	0	0	0	0	0	0	0	0	0	0	0	0	0	0	0	0	1	0	0	0
C.cajan_10634	0	0	0	0	0	0	0	0	0	0	0	0	0	0	0	0	1	0	0	0
C.cajan_10728	0	0	0	0	0	0	0	0	1	0	0	0	0	0	0	0	0	0	0	0
C.cajan_10729	0	0	0	0	0	0	0	0	1	0	0	0	0	0	0	0	0	0	0	0
C.cajan_10735	0	0	0	0	0	0	0	0	0	0	0	0	0	0	0	0	0	0	1	0
C.cajan_10739	0	0	0	0	0	0	0	0	0	0	0	0	0	0	0	0	0	0	1	0
C.cajan_10740	0	0	0	0	0	0	0	0	0	0	0	0	0	0	0	0	0	0	1	0
C.cajan_10741	0	0	0	0	0	0	0	0	0	0	0	0	0	0	0	0	0	0	1	0
C.cajan_10742	0	0	0	0	0	0	0	0	0	0	0	0	0	0	0	0	0	0	1	0
C.cajan_10743	0	0	0	0	0	0	0	0	0	0	0	0	0	0	0	0	0	0	1	0
C.cajan_10744	0	0	0	0	0	0	0	0	0	0	0	0	0	0	0	0	0	0	1	0
C.cajan_10745	0	0	0	0	0	0	0	0	0	0	0	0	0	0	0	0	0	0	1	0
C.cajan_10746	0	0	0	0	0	0	0	0	0	0	0	0	0	0	0	0	0	0	1	0
C.cajan_10747	0	0	0	0	0	0	0	0	0	0	0	0	0	0	0	0	0	0	1	0
C.cajan_10748	0	0	0	0	0	0	0	0	0	0	0	0	0	0	0	0	0	0	1	0
C.cajan_10751	0	0	0	0	0	0	0	0	0	0	0	0	0	0	0	0	0	0	1	0
C.cajan_10752	0	0	0	0	0	0	0	0	0	0	0	0	0	0	0	0	0	0	1	0
C.cajan_10753	0	0	0	0	0	0	0	0	0	0	0	0	0	0	0	0	0	0	1	0
C.cajan_10755	0	0	0	0	0	0	0	0	0	0	0	0	0	0	0	0	0	0	1	0
C.cajan_10758	0	0	0	0	0	0	0	0	0	0	0	0	0	0	0	0	0	0	1	0
C.cajan_10759	0	0	0	0	0	0	0	0	0	0	0	0	0	0	0	0	0	0	1	0
C.cajan_10762	0	0	0	0	0	0	0	0	0	0	0	0	0	0	0	0	0	0	1	0
C.cajan_10763	0	0	0	0	0	0	0	0	0	0	0	0	0	0	0	0	0	0	1	0
C.cajan_10764	0	0	0	0	0	0	0	0	0	0	0	0	0	0	0	0	0	0	1	0
C.cajan_10767	0	0	0	0	0	0	0	0	0	0	0	0	0	0	0	0	0	0	1	0
C.cajan_10768	0	0	0	0	0	0	0	0	0	0	0	0	0	0	0	0	0	0	1	0
C.cajan_10769	0	0	0	0	0	0	0	0	0	0	0	0	0	0	0	0	0	0	1	0
C.cajan_10770	0	0	0	0	0	0	0	0	0	0	0	0	0	0	0	0	0	0	1	0
C.cajan_10772	0	0	0	0	0	0	0	0	0	0	0	0	0	0	0	0	0	0	1	0
C.cajan_10774	0	0	0	0	0	0	0	0	0	0	0	0	0	0	0	0	0	0	1	0
C.cajan_10775	0	0	0	0	0	0	0	0	0	0	0	0	0	0	0	0	0	0	1	0
C.cajan_10778	0	0	0	0	0	0	0	0	0	0	0	0	0	0	0	0	0	0	1	0
C.cajan_10779	0	0	0	0	0	0	0	0	0	0	0	0	0	0	0	0	0	0	1	0
C.cajan_10780	0	0	0	0	0	0	0	0	0	0	0	0	0	0	0	0	0	0	1	0
C.cajan_10781	0	0	0	0	0	0	0	0	0	0	0	0	0	0	0	0	0	0	1	0
C.cajan_10782	0	0	0	0	0	0	0	0	0	0	0	0	0	0	0	0	0	0	1	0
C.cajan_10822	0	0	0	0	0	0	0	0	0	0	0	0	0	0	0	0	0	0	1	0
C.cajan_10823	0	0	0	0	0	0	0	0	0	0	0	0	0	0	0	0	0	0	1	0
C.cajan_10825	0	0	0	0	0	0	0	0	0	0	0	0	0	0	0	0	0	0	1	0
C.cajan_10826	0	0	0	0	0	0	0	0	0	0	0	0	0	0	0	0	0	0	1	0
C.cajan_10827	0	0	0	0	0	0	0	0	0	0	0	0	0	0	0	0	0	0	1	0
C.cajan_10828	0	0	0	0	0	0	0	0	0	0	0	0	0	0	0	0	0	0	1	0
C.cajan_10830	0	0	0	0	0	0	0	0	0	0	0	0	0	0	0	0	0	0	1	0
C.cajan_10831	0	0	0	0	0	0	0	0	0	0	0	0	0	0	0	0	0	0	1	0
C.cajan_10834	0	0	0	0	0	0	0	0	0	0	0	0	0	0	0	0	0	0	1	0
C.cajan_10835	0	0	0	0	0	0	0	0	0	0	0	0	0	0	0	0	0	0	1	0
C.cajan_10836	0	0	0	0	0	0	0	0	0	0	0	0	0	0	0	0	0	0	1	0
C.cajan_10838	0	0	0	0	0	0	0	0	0	0	0	0	0	0	0	0	0	0	1	0
C.cajan_10839	0	0	0	0	0	0	0	0	0	0	0	0	0	0	0	0	0	0	1	0
C.cajan_10840	0	0	0	0	0	0	0	0	0	0	0	0	0	0	0	0	0	0	1	0
C.cajan_10841	0	0	0	0	0	0	0	0	0	0	0	0	0	0	0	0	0	0	1	0
C.cajan_10842	0	0	0	0	0	0	0	0	0	0	0	0	0	0	0	0	0	0	1	0
C.cajan_11050	0	0	0	0	0	0	0	0	0	1	0	0	0	0	0	0	0	0	0	0
C.cajan_11051	0	0	0	0	0	0	0	0	0	1	0	0	0	0	0	0	0	0	0	0
C.cajan_11052	0	0	0	0	0	0	0	0	0	1	0	0	0	0	0	0	0	0	0	0
C.cajan_11053	0	0	0	0	0	0	0	0	0	1	0	0	0	0	0	0	0	0	0	0
C.cajan_11054	0	0	0	0	0	0	0	0	0	1	0	0	0	0	0	0	0	0	0	0
C.cajan_11055	0	0	0	0	0	0	0	0	0	1	0	0	0	0	0	0	0	0	0	0
C.cajan_11074	0	0	0	0	0	0	0	0	0	0	1	0	0	0	0	0	0	0	0	0
C.cajan_11075	0	0	0	0	0	0	0	0	0	0	1	0	0	0	0	0	0	0	0	0
C.cajan_11076	0	0	0	0	0	0	0	0	0	0	1	0	0	0	0	0	0	0	0	0
C.cajan_11249	0	0	0	0	0	0	0	0	0	0	0	0	0	0	0	0	0	0	1	0
C.cajan_11250	0	0	0	0	0	0	0	0	0	0	0	0	0	0	0	0	0	0	1	0
C.cajan_11253	0	0	0	0	0	0	0	0	0	0	0	0	0	0	0	0	0	0	1	0
C.cajan_11255	0	0	0	0	0	0	0	0	0	0	0	0	0	0	0	0	0	0	1	0
C.cajan_11257	0	0	0	1	0	0	0	0	0	0	0	0	0	0	0	0	0	0	1	0
C.cajan_11260	0	0	0	1	0	0	0	0	0	0	0	0	0	0	0	0	0	0	1	0
C.cajan_11261	0	0	0	0	0	0	0	0	0	0	0	0	0	0	0	0	0	0	1	0
C.cajan_11262	0	0	0	0	0	0	0	0	0	0	0	0	0	0	0	0	0	0	1	0
C.cajan_11263	0	0	0	0	0	0	0	0	0	0	0	0	0	0	0	0	0	0	1	0
C.cajan_11390	0	0	0	0	0	0	0	0	0	0	0	0	0	0	0	0	0	0	1	0
C.cajan_11391	0	0	0	0	0	0	0	0	0	0	0	0	0	0	0	0	0	0	1	0
C.cajan_11397	0	0	0	0	0	0	0	0	0	0	0	0	0	0	0	0	0	0	1	0
C.cajan_11398	0	0	0	0	0	0	0	0	0	0	0	0	0	0	0	0	0	0	1	0
C.cajan_11399	0	0	0	0	0	0	0	0	0	0	0	0	0	0	0	0	0	0	1	0
C.cajan_11403	0	0	0	0	0	0	0	0	0	0	0	0	0	0	0	0	0	0	1	0
C.cajan_11404	0	0	0	0	0	0	0	0	0	0	0	0	0	0	0	0	0	0	1	0
C.cajan_11431	0	0	0	0	0	1	0	0	0	0	0	0	0	0	0	0	0	0	0	0
C.cajan_11525	0	0	0	0	0	0	0	0	0	0	0	0	0	0	0	0	0	0	1	0
C.cajan_11526	0	0	0	0	0	0	0	0	0	0	0	0	0	0	0	0	0	0	1	0
C.cajan_11527	0	0	0	0	0	0	0	0	0	0	0	0	0	0	0	0	0	0	1	0
C.cajan_11530	0	0	0	0	0	0	0	0	0	0	0	0	0	0	0	0	0	0	1	0
C.cajan_11531	0	0	0	0	0	0	0	0	0	0	0	0	0	0	0	0	0	0	1	0
C.cajan_11532	0	0	0	0	0	0	0	0	0	0	0	0	0	0	0	0	0	0	1	0
C.cajan_11533	0	0	0	0	0	0	0	0	0	0	0	0	0	0	0	0	0	0	1	0
C.cajan_11534	0	0	0	0	0	0	0	0	0	0	0	0	0	0	0	0	0	0	1	0
C.cajan_11537	0	0	0	0	0	0	0	0	0	0	0	0	0	0	0	0	0	0	1	0
C.cajan_11539	0	0	0	0	0	0	0	0	0	0	0	0	0	0	0	0	0	0	1	0
C.cajan_11541	0	0	0	0	0	0	0	0	0	0	0	0	0	0	0	0	0	0	1	0
C.cajan_11542	0	0	0	0	0	0	0	0	0	0	0	0	0	0	0	0	0	0	1	0
C.cajan_11543	0	0	0	0	0	0	0	0	0	0	0	0	0	0	0	0	0	0	1	0
C.cajan_11544	0	0	0	0	0	0	0	0	0	0	0	0	0	0	0	0	0	0	1	0
C.cajan_11545	0	0	0	0	0	0	0	0	0	0	0	0	0	0	0	0	0	0	1	0
C.cajan_11546	0	0	0	0	0	0	0	0	0	0	0	0	0	0	0	0	0	0	1	0
C.cajan_11547	0	0	0	0	0	0	0	0	0	0	0	0	0	0	0	0	0	0	1	0
C.cajan_11548	0	0	0	0	0	0	0	0	0	0	0	0	0	0	0	0	0	0	1	0
C.cajan_11549	0	0	0	0	0	0	0	0	0	0	0	0	0	0	0	0	0	0	1	0
C.cajan_11550	0	0	0	0	0	0	0	0	0	0	0	0	0	0	0	0	0	0	1	0
C.cajan_11551	0	0	0	0	0	0	0	0	0	0	0	0	0	0	0	0	0	0	1	0
C.cajan_11552	0	0	0	0	0	0	0	0	0	0	0	0	0	0	0	0	0	0	1	0
C.cajan_11553	0	0	0	0	0	0	0	0	0	0	0	0	0	0	0	0	0	0	1	0
C.cajan_11555	0	0	0	0	0	0	0	0	0	0	0	0	0	0	0	0	0	0	1	0
C.cajan_11557	0	0	0	0	0	0	0	0	0	0	0	0	0	0	0	0	0	0	1	0
C.cajan_11558	0	0	0	0	0	0	0	0	0	0	0	0	0	0	0	0	0	0	1	0
C.cajan_11581	0	0	0	0	0	0	0	0	0	0	0	0	0	0	0	0	0	0	1	0
C.cajan_11582	0	0	0	0	0	0	0	0	0	0	0	0	0	0	0	0	0	0	1	0
C.cajan_11584	0	0	0	0	0	0	0	0	0	0	0	0	0	0	0	0	0	0	1	0
C.cajan_11585	0	0	0	0	0	0	0	0	0	0	0	0	0	0	0	0	0	0	1	0
C.cajan_11586	0	0	0	0	0	0	0	0	0	0	0	0	0	0	0	0	0	0	1	0
C.cajan_11587	0	0	0	0	0	0	0	0	0	0	0	0	0	0	0	0	0	0	1	0
C.cajan_11799	0	0	0	0	0	0	0	0	0	0	0	0	0	0	0	0	0	0	1	0
C.cajan_11803	0	0	0	0	0	0	0	0	0	0	0	0	0	0	0	0	0	0	1	0
C.cajan_11805	0	0	0	0	0	0	0	0	0	0	0	0	0	0	0	0	0	0	1	0
C.cajan_11806	0	0	0	0	0	0	0	0	0	0	0	0	0	0	0	0	0	0	1	0
C.cajan_11807	0	0	0	0	0	0	0	0	0	0	0	0	0	0	0	0	0	0	1	0
C.cajan_11808	0	0	0	0	0	0	0	0	0	0	0	0	0	0	0	0	0	0	1	0
C.cajan_11809	0	0	0	0	0	0	0	0	0	0	0	0	0	0	0	0	0	0	1	0
C.cajan_11810	0	0	0	0	0	0	0	0	0	0	0	0	0	0	0	0	0	0	1	0
C.cajan_11812	0	0	0	0	0	0	0	0	0	0	0	0	0	0	0	0	0	0	1	0
C.cajan_11813	0	0	0	0	0	0	0	0	0	0	0	0	0	0	0	0	0	0	1	0
C.cajan_11814	0	0	0	0	0	0	0	0	0	0	0	0	0	0	0	0	0	0	1	0
C.cajan_11815	0	0	0	0	0	0	0	0	0	0	0	0	0	0	0	0	0	0	1	0
C.cajan_11816	0	0	0	0	0	0	0	0	0	0	0	0	0	0	0	0	0	0	1	0
C.cajan_11820	0	0	0	0	0	0	0	0	0	0	0	0	0	0	0	0	0	0	1	0
C.cajan_11821	0	0	0	0	0	0	0	0	0	0	0	0	0	0	0	0	0	0	1	0
C.cajan_11822	0	0	0	0	0	0	0	0	0	0	0	0	0	0	0	0	0	0	1	0
C.cajan_11824	0	0	0	0	0	0	0	0	0	0	0	0	0	0	0	0	0	0	1	0
C.cajan_11825	0	0	0	0	0	0	0	0	0	0	0	0	0	0	0	0	0	0	1	0
C.cajan_11827	0	0	0	0	0	0	0	0	0	0	0	0	0	0	0	0	0	0	1	0
C.cajan_11853	0	0	0	0	0	0	0	0	0	0	0	0	0	0	0	0	0	0	1	0
C.cajan_11854	0	0	0	0	0	0	0	0	0	0	0	0	0	0	0	0	0	0	1	0
C.cajan_11856	0	0	0	0	0	0	0	0	0	0	0	0	0	0	0	0	0	0	1	0
C.cajan_11857	0	0	0	0	0	0	0	0	0	0	0	0	0	0	0	0	0	0	1	0
C.cajan_11858	0	0	0	0	0	0	0	0	0	0	0	0	0	0	0	0	0	0	1	0
C.cajan_11859	0	0	0	0	0	0	0	0	0	0	0	0	0	0	0	0	0	0	1	0
C.cajan_11860	0	0	0	0	0	0	0	0	0	0	0	0	0	0	0	0	0	0	1	0
C.cajan_11861	0	0	0	0	0	0	0	0	0	0	0	0	0	0	0	0	0	0	1	0
C.cajan_11862	0	0	0	0	0	0	0	0	0	0	0	0	0	0	0	0	0	0	1	0
C.cajan_11863	0	0	0	0	0	0	0	0	0	0	0	0	0	0	0	0	0	0	1	0
C.cajan_11945	0	0	0	0	0	0	0	0	0	0	0	0	0	0	0	0	0	0	1	0
C.cajan_11946	0	0	0	0	0	0	0	0	0	0	0	0	0	0	0	0	0	0	1	0
C.cajan_11947	0	0	0	0	0	0	0	0	0	0	0	0	0	0	0	0	0	0	1	0
C.cajan_11949	0	0	0	0	0	0	0	0	0	0	0	0	0	0	0	0	0	0	1	0
C.cajan_11950	0	0	0	0	0	0	0	0	0	0	0	0	0	0	0	0	0	0	1	0
C.cajan_11953	0	0	0	0	0	0	0	0	0	0	0	0	0	0	0	0	0	0	1	0
C.cajan_11954	0	0	0	0	0	0	0	0	0	0	0	0	0	0	0	0	0	0	1	0
C.cajan_11955	0	0	0	0	0	0	0	0	0	0	0	0	0	0	0	0	0	0	1	0
C.cajan_11956	0	0	0	0	0	0	0	0	0	0	0	0	0	0	0	0	0	0	1	0
C.cajan_11957	0	0	0	0	0	0	0	0	0	0	0	0	0	0	0	0	0	0	1	0
C.cajan_11958	0	0	0	0	0	0	0	0	0	0	0	0	0	0	0	0	0	0	1	0
C.cajan_11959	0	0	0	0	0	0	0	0	0	0	0	0	0	0	0	0	0	0	1	0
C.cajan_11960	0	0	0	0	0	0	0	0	0	0	0	0	0	0	0	0	0	0	1	0
C.cajan_11961	0	0	0	0	0	0	0	0	0	0	0	0	0	0	0	0	0	0	1	0
C.cajan_11962	0	0	0	0	0	0	0	0	0	0	0	0	0	0	0	0	0	0	1	0
C.cajan_11963	0	0	0	0	0	0	0	0	0	0	0	0	0	0	0	0	0	0	1	0
C.cajan_12284	0	0	0	0	0	0	0	0	0	0	0	0	0	0	0	0	1	0	0	0
C.cajan_12285	0	0	0	0	0	0	0	0	0	0	0	0	0	0	0	0	1	0	0	0
C.cajan_12286	0	0	0	0	0	0	0	0	0	0	0	0	0	0	0	0	1	0	0	0
C.cajan_12287	0	0	0	0	0	0	0	0	0	0	0	0	0	0	0	0	1	0	0	0
C.cajan_12291	0	0	0	0	0	0	0	0	0	0	0	0	0	0	0	0	1	0	0	0
C.cajan_12292	0	0	0	0	0	0	0	0	0	0	0	0	0	0	0	0	1	0	0	0
C.cajan_12293	0	0	0	0	0	0	0	0	0	0	0	0	0	0	0	0	1	0	0	0
C.cajan_12295	0	0	0	0	0	0	0	0	0	0	0	0	0	0	0	0	1	0	0	0
C.cajan_12309	0	0	0	0	0	0	0	0	0	1	0	0	0	0	0	0	0	0	0	0
C.cajan_12310	0	0	0	0	0	0	0	0	0	1	0	0	0	0	0	0	0	0	0	0
C.cajan_12316	0	0	0	0	0	0	0	0	0	0	0	0	0	0	0	0	0	0	1	0
C.cajan_12319	0	0	0	0	0	0	0	0	0	0	0	0	0	0	0	0	0	0	1	0
C.cajan_12324	0	0	0	0	0	0	0	0	0	0	0	0	0	0	0	0	0	0	1	0
C.cajan_12325	0	0	0	0	0	0	0	0	0	0	0	0	0	0	0	0	0	0	1	0
C.cajan_12326	0	0	0	0	0	0	0	0	0	0	0	0	0	0	0	0	0	0	1	0
C.cajan_12327	0	0	0	0	0	0	0	0	0	0	0	0	0	0	0	0	0	0	1	0
C.cajan_12333	0	0	0	0	0	0	0	0	0	0	0	0	0	0	0	0	0	0	1	0
C.cajan_12334	0	0	0	0	0	0	0	0	0	0	0	0	0	0	0	0	0	0	1	0
C.cajan_12335	0	0	0	0	0	0	0	0	0	0	0	0	0	0	0	0	0	0	1	0
C.cajan_12336	0	0	0	0	0	0	0	0	0	0	0	0	0	0	0	0	0	0	1	0
C.cajan_12338	0	0	0	0	0	0	0	0	0	0	0	0	0	0	0	0	0	0	1	0
C.cajan_12339	0	0	0	0	0	0	0	0	0	0	0	0	0	0	0	0	0	0	1	0
C.cajan_12341	0	0	0	0	0	0	0	0	0	0	0	0	0	0	0	0	0	0	1	0
C.cajan_12342	0	0	0	0	0	0	0	0	0	0	0	0	0	0	0	0	0	0	1	0
C.cajan_12343	0	0	0	0	0	0	0	0	0	0	0	0	0	0	0	0	0	0	1	0
C.cajan_12345	0	0	0	0	0	0	0	0	0	0	0	0	0	0	0	0	0	0	1	0
C.cajan_12346	0	0	0	0	0	0	0	0	0	0	0	0	0	0	0	0	0	0	1	0
C.cajan_12347	0	0	0	0	0	0	0	0	0	0	0	0	0	0	0	0	0	0	1	0
C.cajan_12348	0	0	0	0	0	0	0	0	0	0	0	0	0	0	0	0	0	0	1	0
C.cajan_12349	0	0	0	0	0	0	0	0	0	0	0	0	0	0	0	0	0	0	1	0
C.cajan_12350	0	0	0	0	0	0	0	0	0	0	0	0	0	0	0	0	0	0	1	0
C.cajan_12351	0	0	0	0	0	0	0	0	0	0	0	0	0	0	0	0	0	0	1	0
C.cajan_12352	0	0	0	0	0	0	0	0	0	0	0	0	0	0	0	0	0	0	1	0
C.cajan_12353	0	0	0	0	0	0	0	0	0	0	0	0	0	0	0	0	0	0	1	0
C.cajan_12445	0	0	0	0	0	0	0	0	0	0	0	0	0	0	0	0	0	0	1	0
C.cajan_12446	0	0	0	0	0	0	0	0	0	0	0	0	0	0	0	0	0	0	1	0
C.cajan_12447	0	0	0	0	0	0	0	0	0	0	0	0	0	0	0	0	0	0	1	0
C.cajan_12448	0	0	0	0	0	0	0	0	0	0	0	0	0	0	0	0	0	0	1	0
C.cajan_12449	0	0	0	0	0	0	0	0	0	0	0	0	0	0	0	0	0	0	1	0
C.cajan_12455	0	0	0	0	0	0	0	0	0	0	0	0	0	0	0	0	0	0	1	0
C.cajan_12456	0	0	0	0	0	0	0	0	0	0	0	0	0	0	0	0	0	0	1	0
C.cajan_12460	0	0	0	0	0	0	0	0	0	0	0	0	0	0	0	0	0	0	1	0
C.cajan_12464	0	0	0	0	0	0	0	0	0	0	0	0	0	0	0	0	0	0	1	0
C.cajan_12467	0	0	0	0	0	0	0	0	0	0	0	0	0	0	0	0	0	0	1	0
C.cajan_12468	0	0	0	0	0	0	0	0	0	0	0	0	0	0	0	0	0	0	1	0
C.cajan_12469	0	0	0	0	0	0	0	0	0	0	0	0	0	0	0	0	0	0	1	0
C.cajan_12474	0	0	0	0	0	0	0	0	0	0	0	0	0	0	0	0	0	0	1	0
C.cajan_12646	0	0	0	0	0	0	0	0	0	0	0	0	0	0	0	0	0	0	1	0
C.cajan_12647	0	0	0	0	0	0	0	0	0	0	0	0	0	0	0	0	0	0	1	0
C.cajan_12648	0	0	0	0	0	0	0	0	0	0	0	0	0	0	0	0	0	0	1	0
C.cajan_12649	0	0	0	0	0	0	0	0	0	0	0	0	0	0	0	0	0	0	1	0
C.cajan_12650	0	0	0	0	0	0	0	0	0	0	0	0	0	0	0	0	0	0	1	0
C.cajan_12651	0	0	0	0	0	0	0	0	0	0	0	0	0	0	0	0	0	0	1	0
C.cajan_12652	0	0	0	0	0	0	0	0	0	0	0	0	0	0	0	0	0	0	1	0
C.cajan_12653	0	0	0	0	0	0	0	0	0	0	0	0	0	0	0	0	0	0	1	0
C.cajan_12654	0	0	0	0	0	0	0	0	0	0	0	0	0	0	0	0	0	0	1	0
C.cajan_12656	0	0	0	0	0	0	0	0	0	0	0	0	0	0	0	0	0	0	1	0
C.cajan_12657	0	0	0	0	0	0	0	0	0	0	0	0	0	0	0	0	0	0	1	0
C.cajan_12659	0	0	0	0	0	0	0	0	0	0	0	0	0	0	0	0	0	0	1	0
C.cajan_12660	0	0	0	0	0	0	0	0	0	0	0	0	0	0	0	0	0	0	1	0
C.cajan_12661	0	0	0	0	0	0	0	0	0	0	0	0	0	0	0	0	0	0	1	0
C.cajan_12663	0	0	0	0	0	0	0	0	0	0	0	0	0	0	0	0	0	0	1	0
C.cajan_12664	0	0	0	0	0	0	0	0	0	0	0	0	0	0	0	0	0	0	1	0
C.cajan_12666	0	0	0	0	0	0	0	0	0	0	0	0	0	0	0	0	0	0	1	0
C.cajan_12667	0	0	0	0	0	0	0	0	0	0	0	0	0	0	0	0	0	0	1	0
C.cajan_12668	0	0	0	0	0	0	0	0	0	0	0	0	0	0	0	0	0	0	1	0
C.cajan_12804	0	0	0	0	0	0	0	0	0	0	0	0	0	0	0	0	0	0	1	0
C.cajan_12805	0	0	0	0	0	0	0	0	0	0	0	0	0	0	0	0	0	0	1	0
C.cajan_12806	0	0	0	0	0	0	0	0	0	0	0	0	0	0	0	0	0	0	1	0
C.cajan_12807	0	0	0	0	0	0	0	0	0	0	0	0	0	0	0	0	0	0	1	0
C.cajan_12808	0	0	0	0	0	0	0	0	0	0	0	0	0	0	0	0	0	0	1	0
C.cajan_12810	0	0	0	0	0	0	0	0	0	0	0	0	0	0	0	0	0	0	1	0
C.cajan_12811	0	0	0	0	0	0	0	0	0	0	0	0	0	0	0	0	0	0	1	0
C.cajan_12812	0	0	0	0	0	0	0	0	0	0	0	0	0	0	0	0	0	0	1	0
C.cajan_12813	0	0	0	0	0	0	0	0	0	0	0	0	0	0	0	0	0	0	1	0
C.cajan_12815	0	0	0	0	0	0	0	0	0	0	0	0	0	0	0	0	0	0	1	0
C.cajan_12816	0	0	0	0	0	0	0	0	0	0	0	0	0	0	0	0	0	0	1	0
C.cajan_12817	0	0	0	0	0	0	0	0	0	0	0	0	0	0	0	0	0	0	1	0
C.cajan_12952	0	0	0	0	0	0	0	0	0	0	0	0	0	0	0	0	0	0	1	0
C.cajan_12953	0	0	0	0	0	0	0	0	0	0	0	0	0	0	0	0	0	0	1	0
C.cajan_12957	0	0	0	0	0	0	0	0	0	0	0	0	0	0	0	0	0	1	1	0
C.cajan_12958	0	0	0	0	0	0	0	0	0	0	0	0	0	0	0	0	0	1	1	0
C.cajan_12959	0	0	0	0	0	0	0	0	0	0	0	0	0	0	0	0	0	1	1	0
C.cajan_12967	0	0	0	0	0	0	0	0	0	0	0	0	0	0	0	0	0	0	1	0
C.cajan_12968	0	0	0	0	0	0	0	0	0	0	0	0	0	0	0	0	0	0	1	0
C.cajan_12970	0	0	0	0	0	0	0	0	0	0	0	0	0	0	0	0	0	0	1	0
C.cajan_12971	0	0	0	0	0	0	0	0	0	0	0	0	0	0	0	0	0	0	1	0
C.cajan_12972	0	0	0	0	0	0	0	0	0	0	0	0	0	0	0	0	0	0	1	0
C.cajan_12973	0	0	0	0	0	0	0	0	0	0	0	0	0	0	0	0	0	0	1	0
C.cajan_12974	0	0	0	0	0	0	0	0	0	0	0	0	0	0	0	0	0	0	1	0
C.cajan_12975	0	0	0	0	0	0	0	0	0	0	0	0	0	0	0	0	0	0	1	0
C.cajan_12977	0	0	0	0	0	0	0	0	0	0	0	0	0	0	0	0	0	0	1	0
C.cajan_12979	0	0	0	0	0	0	0	0	0	0	0	0	0	0	0	0	0	0	1	0
C.cajan_12980	0	0	0	0	0	0	0	0	0	0	0	0	0	0	0	0	0	0	1	0
C.cajan_12981	0	0	0	0	0	0	0	0	0	0	0	0	0	0	0	0	0	0	1	0
C.cajan_12985	0	0	0	0	0	0	0	0	0	0	0	0	0	0	0	0	0	0	1	0
C.cajan_12986	0	0	0	0	0	0	0	0	0	0	0	0	0	0	0	0	0	0	1	0
C.cajan_12987	0	0	0	0	0	0	0	0	0	0	0	0	0	0	0	0	0	0	1	0
C.cajan_12988	0	0	0	0	0	0	0	0	0	0	0	0	0	0	0	0	0	0	1	0
C.cajan_12990	0	0	0	0	0	0	0	0	0	0	0	0	0	0	0	0	0	0	1	0
C.cajan_12992	0	0	0	0	0	0	0	0	0	0	0	0	0	0	0	0	0	0	1	0
C.cajan_12994	0	0	0	0	0	0	0	0	0	0	0	0	0	0	0	0	0	0	1	0
C.cajan_12995	0	0	0	0	0	0	0	0	0	0	0	0	0	0	0	0	0	0	1	0
C.cajan_12996	0	0	0	0	0	0	0	0	0	0	0	0	0	0	0	0	0	0	1	0
C.cajan_12997	0	0	0	0	0	0	0	0	0	0	0	0	0	0	0	0	0	0	1	0
C.cajan_12999	0	0	0	0	0	0	0	0	0	0	0	0	0	0	0	0	0	0	1	0
C.cajan_13000	0	0	0	0	0	0	0	0	0	0	0	0	0	0	0	0	0	0	1	0
C.cajan_13002	0	0	0	0	0	0	0	0	0	0	0	0	0	0	0	0	0	0	1	0
C.cajan_13003	0	0	0	0	0	0	0	0	0	0	0	0	0	0	0	0	0	0	1	0
C.cajan_13005	0	0	0	0	0	0	0	0	0	0	0	0	0	0	0	0	0	0	1	0
C.cajan_13011	0	0	0	0	0	0	0	0	0	0	0	0	0	0	0	0	0	0	1	0
C.cajan_13013	0	0	0	0	0	0	0	0	0	0	0	0	0	0	0	0	0	0	1	0
C.cajan_13014	0	0	0	0	0	0	0	0	0	0	0	0	0	0	0	0	0	0	1	0
C.cajan_13015	0	0	0	0	0	0	0	0	0	0	0	0	0	0	0	0	0	0	1	0
C.cajan_13034	0	0	0	0	0	0	0	1	0	0	0	0	0	0	0	0	0	0	0	0
C.cajan_13129	0	0	0	0	0	0	0	0	0	0	0	0	0	0	0	0	0	0	1	0
C.cajan_13131	0	0	0	0	0	0	0	0	0	0	0	0	0	0	0	0	0	0	1	0
C.cajan_13132	0	0	0	0	0	0	0	0	0	0	0	0	0	0	0	0	0	0	1	0
C.cajan_13133	0	0	0	0	0	0	0	0	0	0	0	0	0	0	0	0	0	0	1	0
C.cajan_13134	0	0	0	0	0	0	0	0	0	0	0	0	0	0	0	0	0	0	1	0
C.cajan_13136	0	0	0	0	0	0	0	0	0	0	0	0	0	0	0	0	0	0	1	0
C.cajan_13137	0	0	0	0	0	0	0	0	0	0	0	0	0	0	0	0	0	0	1	0
C.cajan_13138	0	0	0	0	0	0	0	0	0	0	0	0	0	0	0	0	0	0	1	0
C.cajan_13139	0	0	0	0	0	0	0	0	0	0	0	0	0	0	0	0	0	0	1	0
C.cajan_13140	0	0	0	0	0	0	0	0	0	0	0	0	0	0	0	0	0	0	1	0
C.cajan_13143	0	0	0	0	0	0	0	0	0	0	0	0	0	0	0	0	0	0	1	0
C.cajan_13144	0	0	0	0	0	0	0	0	0	0	0	0	0	0	0	0	0	0	1	0
C.cajan_13145	0	0	0	0	0	0	0	0	0	0	0	0	0	0	0	0	0	0	1	0
C.cajan_13146	0	0	0	0	0	0	0	0	0	0	0	0	0	0	0	0	0	0	1	0
C.cajan_13147	0	0	0	0	0	0	0	0	0	0	0	0	0	0	0	0	0	0	1	0
C.cajan_13149	0	0	0	0	0	0	0	0	0	0	0	0	0	0	0	0	0	0	1	0
C.cajan_13150	0	0	0	0	0	0	0	0	0	0	0	0	0	0	0	0	0	0	1	0
C.cajan_13153	0	0	0	0	0	0	0	0	0	0	0	0	0	0	0	0	0	0	1	0
C.cajan_13154	0	0	0	0	0	0	0	0	0	0	0	0	0	0	0	0	0	0	1	0
C.cajan_13157	0	0	0	0	0	0	0	0	0	0	0	0	0	0	0	0	0	0	1	0
C.cajan_13158	0	0	0	0	0	0	0	0	0	0	0	0	0	0	0	0	0	0	1	0
C.cajan_13159	0	0	0	0	0	0	0	0	0	0	0	0	0	0	0	0	0	0	1	0
C.cajan_13161	0	0	0	0	0	0	0	0	0	0	0	0	0	0	0	0	0	0	1	0
C.cajan_13162	0	0	0	0	0	0	0	0	0	0	0	0	0	0	0	0	0	0	1	0
C.cajan_13164	0	0	0	0	0	0	0	0	0	0	0	0	0	0	0	0	0	0	1	0
C.cajan_13166	0	0	0	0	0	0	0	0	0	0	0	0	0	0	0	0	0	0	1	0
C.cajan_13171	0	0	0	0	0	0	0	0	0	0	0	0	0	0	0	0	0	0	1	0
C.cajan_13172	0	0	0	0	0	0	0	0	0	0	0	0	0	0	0	0	0	0	1	0
C.cajan_13173	0	0	0	0	0	0	0	0	0	0	0	0	0	0	0	0	0	0	1	0
C.cajan_13174	0	0	0	0	0	0	0	0	0	0	0	0	0	0	0	0	0	0	1	0
C.cajan_13175	0	0	0	0	0	0	0	0	0	0	0	0	0	0	0	0	0	0	1	0
C.cajan_13176	0	0	0	0	0	0	0	0	0	0	0	0	0	0	0	0	0	0	1	0
C.cajan_13177	0	0	0	0	0	0	0	0	0	0	0	0	0	0	0	0	0	0	1	0
C.cajan_13178	0	0	0	0	0	0	0	0	0	0	0	0	0	0	0	0	0	0	1	0
C.cajan_13179	0	0	0	0	0	0	0	0	0	0	0	0	0	0	0	0	0	0	1	0
C.cajan_13182	0	0	0	0	0	0	0	0	0	0	0	0	0	0	0	0	0	0	1	0
C.cajan_13183	0	0	0	0	0	0	0	0	0	0	0	0	0	0	0	0	0	0	1	0
C.cajan_13186	0	0	0	0	0	0	0	0	0	0	0	0	0	0	0	0	0	0	1	0
C.cajan_13187	0	0	0	0	0	0	0	0	0	0	0	0	0	0	0	0	0	0	1	0
C.cajan_13188	0	0	0	0	0	0	0	0	0	0	0	0	0	0	0	0	0	0	1	0
C.cajan_13189	0	0	0	0	0	0	0	0	0	0	0	0	0	0	0	0	0	0	1	0
C.cajan_13192	0	0	0	0	0	0	0	0	0	0	0	0	0	0	0	0	0	0	1	0
C.cajan_13193	0	0	0	0	0	0	0	0	0	0	0	0	0	0	0	0	0	0	1	0
C.cajan_13194	0	0	0	0	0	0	0	0	0	0	0	0	0	0	0	0	0	0	1	0
C.cajan_13230	0	0	0	0	0	0	1	0	0	0	0	0	0	0	0	0	0	0	0	0
C.cajan_13232	0	0	0	0	0	0	1	0	0	0	0	0	0	0	0	0	0	0	0	0
C.cajan_13233	0	0	0	0	0	0	1	0	0	0	0	0	0	0	0	0	0	0	0	0
C.cajan_13234	0	0	0	0	0	0	1	0	0	0	0	0	0	0	0	0	0	0	0	0
C.cajan_13235	0	0	0	0	0	0	1	0	0	0	0	0	0	0	0	0	0	0	0	0
C.cajan_13236	0	0	0	0	0	0	1	0	0	0	0	0	0	0	0	0	0	0	0	0
C.cajan_13237	0	0	0	0	0	0	1	0	0	0	0	0	0	0	0	0	0	0	0	0
C.cajan_13238	0	0	0	0	0	0	1	0	0	0	0	0	0	0	0	0	0	0	1	0
C.cajan_13239	0	0	0	0	0	0	1	0	0	0	0	0	0	0	0	0	0	0	1	0
C.cajan_13240	0	0	0	0	0	0	1	0	0	0	0	0	0	0	0	0	0	0	1	0
C.cajan_13243	0	0	0	0	0	0	1	0	0	0	0	0	0	0	0	0	0	0	1	0
C.cajan_13245	0	0	0	0	0	0	1	0	0	0	0	0	0	0	0	0	0	0	1	0
C.cajan_13247	0	0	0	0	0	0	1	0	0	0	0	0	0	0	0	0	1	0	1	0
C.cajan_13248	0	0	0	0	0	0	1	0	0	0	0	0	0	0	0	0	1	0	1	0
C.cajan_13251	0	0	0	0	0	0	1	0	0	0	0	0	0	0	0	0	0	0	0	0
C.cajan_13272	0	0	0	0	0	0	0	0	0	0	0	0	0	0	0	0	0	0	1	0
C.cajan_13273	0	0	0	0	0	0	0	0	0	0	0	0	0	0	0	0	0	0	1	0
C.cajan_13274	0	0	0	0	0	0	0	0	0	0	0	0	0	0	0	0	0	0	1	0
C.cajan_13275	0	0	0	0	0	0	0	0	0	0	0	0	0	0	0	0	0	0	1	0
C.cajan_13288	0	0	0	0	0	0	0	0	0	0	0	0	0	0	0	0	0	0	1	0
C.cajan_13290	0	0	0	0	0	0	0	0	0	0	0	0	0	0	0	0	0	0	1	0
C.cajan_13291	0	0	0	0	0	0	0	0	0	0	0	0	0	0	0	0	0	0	1	0
C.cajan_13293	0	0	0	0	0	0	0	0	0	0	0	0	0	0	0	0	0	0	1	0
C.cajan_13298	0	0	0	0	0	0	0	0	0	0	0	0	0	0	0	0	0	0	1	0
C.cajan_13299	0	0	0	0	0	0	0	0	0	0	0	0	0	0	0	0	0	0	1	0
C.cajan_13300	0	0	0	0	0	0	0	0	0	0	0	0	0	0	0	0	0	0	1	0
C.cajan_13302	0	0	0	0	0	0	0	0	0	0	0	0	0	0	0	0	0	0	1	0
C.cajan_13303	0	0	0	0	0	0	0	0	0	0	0	0	0	0	0	0	0	0	1	0
C.cajan_13304	0	0	0	0	0	0	0	0	0	0	0	0	0	0	0	0	0	0	1	0
C.cajan_13305	0	0	0	0	0	0	0	0	0	0	0	0	0	0	0	0	0	0	1	0
C.cajan_13306	0	0	0	0	0	0	0	0	0	0	0	0	0	0	0	0	0	0	1	0
C.cajan_13307	0	0	0	0	0	0	0	0	0	0	0	0	0	0	0	0	0	0	1	0
C.cajan_13308	0	0	0	0	0	0	0	0	0	0	0	0	0	0	0	0	0	0	1	0
C.cajan_13310	0	0	0	0	0	0	0	0	0	0	0	0	0	0	0	0	0	0	1	0
C.cajan_13401	0	0	0	0	0	0	0	0	0	0	0	0	0	0	0	0	0	0	1	0
C.cajan_13402	0	0	0	0	0	0	0	0	0	0	0	0	0	0	0	0	0	0	1	0
C.cajan_13403	0	0	0	0	0	0	0	0	0	0	0	0	0	0	0	0	0	0	1	0
C.cajan_13404	0	0	0	0	0	0	0	0	0	0	0	0	0	0	0	0	0	0	1	0
C.cajan_13405	0	0	0	0	0	0	0	0	0	0	0	0	0	0	0	0	0	0	1	0
C.cajan_13406	0	0	0	0	0	0	0	0	0	0	0	0	0	0	0	0	0	0	1	0
C.cajan_13407	0	0	0	0	0	0	0	0	0	0	0	0	0	0	0	0	0	0	1	0
C.cajan_13408	0	0	0	0	0	0	0	0	0	0	0	0	0	0	0	0	0	0	1	0
C.cajan_13411	0	0	0	0	0	0	0	0	0	0	0	0	0	0	0	0	0	0	1	0
C.cajan_13412	0	0	0	0	0	0	0	0	0	0	0	0	0	0	0	0	0	0	1	0
C.cajan_13413	0	0	0	0	0	0	0	0	0	0	0	0	0	0	0	0	0	0	1	0
C.cajan_13414	0	0	0	0	0	0	0	0	0	0	0	0	0	0	0	0	0	0	1	0
C.cajan_13416	0	0	0	0	0	0	0	0	0	0	0	0	0	0	0	0	0	0	1	0
C.cajan_13417	0	0	0	0	0	0	0	0	0	0	0	0	0	0	0	0	0	0	1	0
C.cajan_13418	0	0	0	0	0	0	0	0	0	0	0	0	0	0	0	0	0	0	1	0
C.cajan_13419	0	0	0	0	0	0	0	0	0	0	0	0	0	0	0	0	0	0	1	0
C.cajan_13420	0	0	0	0	0	0	0	0	0	0	0	0	0	0	0	0	0	0	1	0
C.cajan_13421	0	0	0	0	0	0	0	0	0	0	0	0	0	0	0	0	0	0	1	0
C.cajan_13469	0	0	0	0	0	0	0	0	0	0	0	0	0	0	0	0	0	0	1	0
C.cajan_13470	0	0	0	0	0	0	0	0	0	0	0	0	0	0	0	0	0	0	1	0
C.cajan_13471	0	0	0	0	0	0	0	0	0	0	0	0	0	0	0	0	0	0	1	0
C.cajan_13473	0	0	0	0	0	0	0	0	0	0	0	0	0	0	0	0	0	0	1	0
C.cajan_13474	0	0	0	0	0	0	0	0	0	0	0	0	0	0	0	0	0	0	1	0
C.cajan_13477	0	0	0	0	0	0	0	0	0	0	0	0	0	0	0	0	0	0	1	0
C.cajan_13478	0	0	0	0	0	0	0	0	0	0	0	0	0	0	0	0	0	0	1	0
C.cajan_13479	0	0	0	0	0	0	0	0	0	0	0	0	0	0	0	0	0	0	1	0
C.cajan_13480	0	0	0	0	0	0	0	0	0	0	0	0	0	0	0	0	0	0	1	0
C.cajan_13481	0	0	0	0	0	0	0	0	0	0	0	0	0	0	0	0	0	0	1	0
C.cajan_13482	0	0	0	0	0	0	0	0	0	0	0	0	0	0	0	0	0	0	1	0
C.cajan_13483	0	0	0	0	0	0	0	0	0	0	0	0	0	0	0	0	0	0	1	0
C.cajan_13561	0	0	0	0	0	0	0	0	0	0	0	0	0	0	0	0	1	0	0	0
C.cajan_13590	0	0	0	0	0	0	1	0	0	0	0	0	0	0	0	0	0	0	0	0
C.cajan_13592	0	0	0	0	0	0	1	0	0	0	0	0	0	0	0	0	1	0	0	0
C.cajan_13595	0	0	0	0	0	0	1	0	0	0	0	0	0	0	0	0	1	0	0	0
C.cajan_13596	0	0	0	0	0	0	1	0	0	0	0	0	0	0	0	0	1	0	0	0
C.cajan_13600	0	0	0	0	0	0	1	0	0	0	0	0	0	0	0	0	0	0	0	0
C.cajan_13601	0	0	0	0	0	0	1	0	0	0	0	0	0	0	0	0	0	0	0	0
C.cajan_13602	0	0	0	0	0	0	1	0	0	0	0	0	0	0	0	0	0	0	0	0
C.cajan_13603	0	0	0	0	0	0	1	0	0	0	0	0	0	0	0	0	0	0	0	0
C.cajan_13604	0	0	0	0	0	0	1	0	0	0	0	0	0	0	0	0	0	0	0	0
C.cajan_13605	0	0	0	0	0	0	1	0	0	0	0	0	0	0	0	0	0	0	0	0
C.cajan_13606	0	0	0	0	0	0	1	0	0	0	0	0	0	0	0	0	0	0	0	0
C.cajan_13607	0	0	0	0	0	0	1	0	0	0	0	0	0	0	0	0	0	0	0	0
C.cajan_13608	0	0	0	0	0	0	1	0	0	0	0	0	0	0	0	0	0	0	0	0
C.cajan_13609	0	0	0	0	0	0	1	0	0	0	0	0	0	0	0	0	0	0	0	0
C.cajan_13757	0	0	0	0	0	0	0	0	0	0	0	0	0	0	0	0	0	0	1	0
C.cajan_13810	0	0	0	0	0	0	1	0	0	0	0	0	0	0	0	0	0	0	0	0
C.cajan_13812	0	0	0	0	0	0	1	0	0	0	0	0	0	0	0	0	0	0	0	0
C.cajan_13813	0	0	0	0	0	0	1	0	0	0	0	0	0	0	0	0	0	0	0	0
C.cajan_13814	0	0	0	0	0	0	1	0	0	0	0	0	0	0	0	0	0	0	0	0
C.cajan_13815	0	0	0	0	0	0	1	0	0	0	0	0	0	0	0	0	0	0	0	0
C.cajan_13816	0	0	0	0	0	0	1	0	0	0	0	0	0	0	0	0	0	0	0	0
C.cajan_13952	0	0	0	0	0	0	0	0	0	0	0	0	0	0	0	0	0	0	1	0
C.cajan_13956	0	0	0	0	0	0	0	0	0	0	0	0	0	0	0	0	0	0	1	0
C.cajan_14219	0	0	0	1	0	0	0	0	0	0	0	0	0	0	0	0	0	0	0	0
C.cajan_14221	0	0	0	1	0	0	0	0	0	0	0	0	0	0	0	0	0	0	0	0
C.cajan_14222	0	0	0	1	0	0	0	0	0	0	0	0	0	0	0	0	0	0	0	0
C.cajan_14227	0	0	0	1	0	0	0	0	0	0	0	0	0	0	0	0	0	0	0	0
C.cajan_14229	0	0	0	1	0	0	0	0	0	0	0	0	0	0	0	0	0	0	0	0
C.cajan_14230	0	0	0	1	0	0	0	0	0	0	0	0	0	0	0	0	0	0	0	0
C.cajan_14232	0	0	0	1	0	0	0	0	0	0	0	0	0	0	0	0	0	0	0	0
C.cajan_14402	0	0	0	1	0	0	0	0	0	0	0	0	0	0	0	0	1	0	1	0
C.cajan_14403	0	0	0	1	0	0	0	0	0	0	0	0	0	0	0	0	1	0	1	0
C.cajan_14405	0	0	0	1	0	0	0	0	0	0	0	0	0	0	0	0	1	0	1	0
C.cajan_14469	0	0	0	0	0	0	0	0	0	0	0	0	0	0	0	0	0	0	1	0
C.cajan_14470	0	0	0	0	0	0	0	0	0	0	0	0	0	0	0	0	0	0	1	0
C.cajan_14472	0	0	0	0	0	0	0	0	0	0	0	0	0	0	0	0	0	0	1	0
C.cajan_14473	0	0	0	0	0	0	0	0	0	0	0	0	0	0	0	0	0	0	1	0
C.cajan_14474	0	0	0	0	0	0	0	0	0	0	0	0	0	0	0	0	0	0	1	0
C.cajan_14476	0	0	0	0	0	0	0	0	0	0	0	0	0	0	0	0	0	0	1	0
C.cajan_14477	0	0	0	0	0	0	0	0	0	0	0	0	0	0	0	0	0	0	1	0
C.cajan_14478	0	0	0	0	0	0	0	0	0	0	0	0	0	0	0	0	0	0	1	0
C.cajan_14482	0	0	0	0	0	0	0	0	0	0	0	0	0	0	0	0	0	0	1	0
C.cajan_14483	0	0	0	0	0	0	0	0	0	0	0	0	0	0	0	0	0	0	1	0
C.cajan_14485	0	0	0	0	0	0	0	0	0	0	0	0	0	0	0	0	0	0	1	0
C.cajan_14486	0	0	0	0	0	0	0	0	0	0	0	0	0	0	0	0	0	0	1	0
C.cajan_14487	0	0	0	0	0	0	0	0	0	0	0	0	0	0	0	0	0	0	1	0
C.cajan_14489	0	0	0	0	0	0	0	0	0	0	0	0	0	0	0	0	0	0	1	0
C.cajan_14493	0	0	0	0	0	0	0	0	0	0	0	0	0	0	0	0	0	0	1	0
C.cajan_14494	0	0	0	0	0	0	0	0	0	0	0	0	0	0	0	0	0	0	1	0
C.cajan_14704	0	0	0	0	0	0	0	0	0	0	0	0	0	0	0	0	1	0	0	0
C.cajan_14705	0	0	0	0	0	0	0	0	0	0	0	0	0	0	0	0	1	0	0	0
C.cajan_14707	0	0	0	0	0	0	0	0	0	0	0	0	0	0	0	0	1	0	0	0
C.cajan_14711	0	0	0	0	0	0	0	0	0	0	0	0	0	0	0	0	1	0	0	0
C.cajan_14714	0	0	0	0	0	0	0	0	0	0	0	0	0	0	0	0	1	0	0	0
C.cajan_14715	0	0	0	0	0	0	0	0	0	0	0	0	0	0	0	0	1	0	0	0
C.cajan_14782	0	0	0	0	0	0	0	0	0	0	0	0	0	0	0	0	0	0	1	0
C.cajan_14783	0	0	0	0	0	0	0	0	0	0	0	0	0	0	0	0	0	0	1	0
C.cajan_14784	0	0	0	0	0	0	0	0	0	0	0	0	0	0	0	0	0	0	1	0
C.cajan_14787	0	0	0	0	0	0	0	0	0	0	0	0	0	0	0	0	0	0	1	0
C.cajan_14790	0	0	0	0	0	0	0	0	0	0	0	0	0	0	0	0	0	0	1	0
C.cajan_14791	0	0	0	0	0	0	0	0	0	0	0	0	0	0	0	0	0	0	1	0
C.cajan_14792	0	0	0	0	0	0	0	0	0	0	0	0	0	0	0	0	0	0	1	0
C.cajan_14796	0	0	0	1	0	0	1	0	0	0	0	0	0	0	1	0	0	0	0	0
C.cajan_14798	0	0	0	1	0	0	1	0	0	0	0	0	0	0	1	0	0	0	0	0
C.cajan_14799	0	0	0	1	0	0	1	0	0	0	0	0	0	0	1	0	0	0	0	0
C.cajan_14826	0	0	0	0	0	0	0	0	0	0	0	0	0	0	0	0	0	0	1	0
C.cajan_14827	0	0	0	0	0	0	0	0	0	0	0	0	0	0	0	0	0	0	1	0
C.cajan_14828	0	0	0	0	0	0	0	0	0	0	0	0	0	0	0	0	0	0	1	0
C.cajan_14829	0	0	0	0	0	0	0	0	0	0	0	0	0	0	0	0	0	0	1	0
C.cajan_14830	0	0	0	0	0	0	0	0	0	0	0	0	0	0	0	0	0	0	1	0
C.cajan_14831	0	0	0	0	0	0	0	0	0	0	0	0	0	0	0	0	0	0	1	0
C.cajan_14832	0	0	0	0	0	0	0	0	0	0	0	0	0	0	0	0	0	0	1	0
C.cajan_14833	0	0	0	0	0	0	0	0	0	0	0	0	0	0	0	0	0	0	1	0
C.cajan_14834	0	0	0	0	0	0	0	0	0	0	0	0	0	0	0	0	0	0	1	0
C.cajan_14964	0	0	0	0	0	1	0	0	0	0	0	0	0	0	0	0	0	0	0	0
C.cajan_14965	0	0	0	0	0	1	0	0	0	0	0	0	0	0	0	0	0	0	0	0
C.cajan_14967	0	0	0	0	0	1	0	0	0	0	0	0	0	0	0	0	0	0	0	0
C.cajan_15021	0	0	0	0	0	0	0	0	0	0	0	0	0	0	0	0	0	0	1	0
C.cajan_15023	0	0	0	0	0	0	0	0	0	0	0	0	0	0	0	0	0	0	1	0
C.cajan_15024	0	0	0	0	0	0	0	0	0	0	0	0	0	0	0	0	0	0	1	0
C.cajan_15027	0	0	0	0	0	0	0	0	0	0	0	0	0	0	0	0	0	0	1	0
C.cajan_15029	0	0	0	0	0	0	0	0	0	0	0	0	0	0	0	0	0	0	1	0
C.cajan_15030	0	0	0	0	0	0	0	0	0	0	0	0	0	0	0	0	0	0	1	0
C.cajan_15031	0	0	0	0	0	0	0	0	0	0	0	0	0	0	0	0	0	0	1	0
C.cajan_15085	0	0	0	0	0	0	0	0	0	0	0	0	0	0	0	0	0	0	1	0
C.cajan_15087	0	0	0	0	0	0	0	0	0	0	0	0	0	0	0	0	0	0	1	0
C.cajan_15089	0	0	0	0	0	0	0	0	0	0	0	0	0	0	0	0	0	0	1	0
C.cajan_15113	0	0	0	0	0	0	0	0	0	0	0	0	0	0	0	0	0	0	1	0
C.cajan_15115	0	0	0	0	0	0	0	0	0	0	0	0	0	0	0	0	0	0	1	0
C.cajan_15117	0	0	0	0	0	0	0	0	0	0	0	0	0	0	0	0	0	0	1	0
C.cajan_15124	0	0	0	0	0	0	0	0	0	0	0	0	0	0	0	0	0	0	1	0
C.cajan_15126	0	0	0	0	0	0	0	0	0	0	0	0	0	0	0	0	0	0	1	0
C.cajan_15127	0	0	0	0	0	0	0	0	0	0	0	0	0	0	0	0	0	0	1	0
C.cajan_15128	0	0	0	0	0	0	0	0	0	0	0	0	0	0	0	0	0	0	1	0
C.cajan_15129	0	0	0	0	0	0	0	0	0	0	0	0	0	0	0	0	0	0	1	0
C.cajan_15130	0	0	0	0	0	0	0	0	0	0	0	0	0	0	0	0	0	0	1	0
C.cajan_15132	0	0	0	0	0	0	0	0	0	0	0	0	0	0	0	0	0	0	1	0
C.cajan_15136	0	0	0	0	0	0	0	0	0	0	0	0	0	0	0	0	0	0	1	0
C.cajan_15137	0	0	0	0	0	0	0	0	0	0	0	0	0	0	0	0	0	0	1	0
C.cajan_15138	0	0	0	0	0	0	0	0	0	0	0	0	0	0	0	0	0	0	1	0
C.cajan_15139	0	0	0	0	0	0	0	0	0	0	0	0	0	0	0	0	0	0	1	0
C.cajan_15190	0	0	0	0	0	0	0	0	0	0	0	0	0	0	0	0	0	0	1	0
C.cajan_15194	0	0	0	0	0	0	0	0	0	0	0	0	0	0	0	0	0	0	1	0
C.cajan_15196	0	0	0	0	0	0	0	0	0	0	0	0	0	0	0	0	0	0	1	0
C.cajan_15197	0	0	0	0	0	0	0	0	0	0	0	0	0	0	0	0	0	0	1	0
C.cajan_15198	0	0	0	0	0	0	0	0	0	0	0	0	0	0	0	0	0	0	1	0
C.cajan_15228	0	0	0	0	0	0	0	0	0	0	0	0	0	0	0	0	0	0	1	0
C.cajan_15229	0	0	0	0	0	0	0	0	0	0	0	0	0	0	0	0	0	0	1	0
C.cajan_15230	0	0	0	0	0	0	0	0	0	0	0	0	0	0	0	0	0	0	1	0
C.cajan_15289	0	0	0	0	0	0	1	0	0	0	0	0	0	0	0	0	0	1	0	0
C.cajan_15299	0	0	0	0	0	0	0	0	0	0	0	0	0	0	0	0	0	0	1	0
C.cajan_15300	0	0	0	0	0	0	0	0	0	0	0	0	0	0	0	0	0	0	1	0
C.cajan_15301	0	0	0	0	0	0	0	0	0	0	0	0	0	0	0	0	0	0	1	0
C.cajan_15304	0	0	0	0	0	0	0	0	0	0	0	0	0	0	0	0	0	0	1	0
C.cajan_15365	0	0	0	0	0	0	0	0	0	0	0	0	0	0	0	0	0	0	1	0
C.cajan_15371	0	0	0	0	0	0	0	0	0	0	0	0	0	0	0	0	0	0	1	0
C.cajan_15375	0	0	0	0	0	0	0	0	0	0	0	0	0	0	0	0	0	0	1	0
C.cajan_15378	0	0	0	0	0	0	0	0	0	0	0	0	0	0	0	0	0	0	1	0
C.cajan_15384	0	0	0	0	0	0	1	0	0	1	1	0	0	0	0	0	0	0	1	0
C.cajan_15385	0	0	0	0	0	0	1	0	0	1	1	0	0	0	0	0	0	0	1	0
C.cajan_15391	0	0	0	0	0	0	1	0	0	1	1	0	0	0	0	0	0	0	1	0
C.cajan_15392	0	0	0	0	0	0	1	0	0	0	1	0	0	0	0	0	0	0	1	0
C.cajan_15399	0	0	0	0	0	0	0	0	0	0	0	0	0	0	0	0	0	0	1	0
C.cajan_15400	0	0	0	0	0	0	0	0	0	0	0	0	0	0	0	0	0	0	1	0
C.cajan_15401	0	0	0	0	0	0	0	0	0	0	0	0	0	0	0	0	0	0	1	0
C.cajan_15402	0	0	0	0	0	0	0	0	0	0	0	0	0	0	0	0	0	0	1	0
C.cajan_15403	0	0	0	0	0	0	0	0	0	0	0	0	0	0	0	0	0	0	1	0
C.cajan_15405	0	0	0	0	0	0	0	0	0	0	0	0	0	0	0	0	0	0	1	0
C.cajan_15406	0	0	0	0	0	0	0	0	0	0	0	0	0	0	0	0	0	0	1	0
C.cajan_15407	0	0	0	0	0	0	0	0	0	0	0	0	0	0	0	0	0	0	1	0
C.cajan_15408	0	0	0	0	0	0	0	0	0	0	0	0	0	0	0	0	0	0	1	0
C.cajan_15409	0	0	0	0	0	0	0	0	0	0	0	0	0	0	0	0	0	0	1	0
C.cajan_15411	0	0	0	0	0	0	0	0	0	0	0	0	0	0	0	0	0	0	1	0
C.cajan_15413	0	0	0	0	0	0	0	0	0	0	0	0	0	0	0	0	0	0	1	0
C.cajan_15415	0	0	0	0	0	0	0	0	0	0	0	0	0	0	0	0	0	0	1	0
C.cajan_15416	0	0	0	0	0	0	0	0	0	0	0	0	0	0	0	0	0	0	1	0
C.cajan_15417	0	0	0	0	0	0	0	0	0	0	0	0	0	0	0	0	0	0	1	0
C.cajan_15551	0	0	0	0	0	0	0	0	0	0	0	0	0	0	0	0	0	0	1	0
C.cajan_15553	0	0	0	0	0	0	0	0	0	0	0	0	0	0	0	0	0	0	1	0
C.cajan_15554	0	0	0	0	0	0	0	0	0	0	0	0	0	0	0	0	0	0	1	0
C.cajan_15555	0	0	0	0	0	0	0	0	0	0	0	0	0	0	0	0	0	0	1	0
C.cajan_15556	0	0	0	0	0	0	0	0	0	0	0	0	0	0	0	0	0	0	1	0
C.cajan_15557	0	0	0	0	0	0	0	0	0	0	0	0	0	0	0	0	0	0	1	0
C.cajan_15558	0	0	0	0	0	0	0	0	0	0	0	0	0	0	0	0	0	0	1	0
C.cajan_15560	0	0	0	0	0	0	0	0	0	0	0	0	0	0	0	0	0	0	1	0
C.cajan_15561	0	0	0	0	0	0	0	0	0	0	0	0	0	0	0	0	0	0	1	0
C.cajan_15562	0	0	0	0	0	0	0	0	0	0	0	0	0	0	0	0	0	0	1	0
C.cajan_15563	0	0	0	0	0	0	0	0	0	0	0	0	0	0	0	0	0	0	1	0
C.cajan_15564	0	0	0	0	0	0	0	0	0	0	0	0	0	0	0	0	0	0	1	0
C.cajan_15565	0	0	0	0	0	0	0	0	0	0	0	0	0	0	0	0	0	0	1	0
C.cajan_15566	0	0	0	0	0	0	0	0	0	0	0	0	0	0	0	0	0	0	1	0
C.cajan_15567	0	0	0	0	0	0	0	0	0	0	0	0	0	0	0	0	0	0	1	0
C.cajan_15569	0	0	0	0	0	0	0	0	0	0	0	0	0	0	0	0	0	0	1	0
C.cajan_15570	0	0	0	0	0	0	0	0	0	0	0	0	0	0	0	0	0	0	1	0
C.cajan_15571	0	0	0	0	0	0	0	0	0	0	0	0	0	0	0	0	0	0	1	0
C.cajan_15572	0	0	0	0	0	0	0	0	0	0	0	0	0	0	0	0	0	0	1	0
C.cajan_15575	0	0	0	0	0	0	0	0	0	0	0	0	0	0	0	0	0	0	1	0
C.cajan_15577	0	0	0	0	0	0	0	0	0	0	0	0	0	0	0	0	0	0	1	0
C.cajan_15830	0	0	0	0	0	0	0	0	0	0	0	0	0	0	0	0	0	0	1	0
C.cajan_15831	0	0	0	0	0	0	0	0	0	0	0	0	0	0	0	0	0	0	1	0
C.cajan_15832	0	0	0	0	0	0	0	0	0	0	0	0	0	0	0	0	0	0	1	0
C.cajan_15833	0	0	0	0	0	0	0	0	0	0	0	0	0	0	0	0	0	0	1	0
C.cajan_15834	0	0	0	0	0	0	0	0	0	0	0	0	0	0	0	0	0	0	1	0
C.cajan_15835	0	0	0	0	0	0	1	0	0	0	0	0	0	0	0	0	0	0	1	0
C.cajan_15838	0	0	0	0	0	0	1	0	0	0	0	0	0	0	0	0	0	0	1	0
C.cajan_15840	0	0	0	0	0	0	1	0	0	0	0	0	0	0	0	0	0	0	1	0
C.cajan_15842	0	0	0	0	0	0	1	0	0	0	0	0	0	0	0	0	0	0	1	0
C.cajan_15843	0	0	0	0	0	0	1	0	0	0	0	0	0	0	0	0	0	0	1	0
C.cajan_15846	0	0	0	0	0	0	1	0	0	0	0	0	0	0	0	0	0	0	1	0
C.cajan_15848	0	0	0	0	0	0	1	0	0	0	0	0	0	0	0	0	0	0	1	0
C.cajan_15850	0	0	0	0	0	0	0	0	0	0	0	0	0	0	0	0	0	0	1	0
C.cajan_16001	0	0	0	0	0	0	0	0	0	0	0	0	0	0	0	0	0	0	1	0
C.cajan_16002	0	0	0	0	0	0	0	0	0	0	0	0	0	0	0	0	0	0	1	0
C.cajan_16003	0	0	0	0	0	0	0	0	0	0	0	0	0	0	0	0	0	0	1	0
C.cajan_16006	0	0	0	0	0	0	0	0	0	0	0	0	0	0	0	0	0	0	1	0
C.cajan_16011	0	0	0	0	0	0	0	0	0	0	0	0	0	0	0	0	0	0	1	0
C.cajan_16012	0	0	0	0	0	0	0	0	0	0	0	0	0	0	0	0	0	0	1	0
C.cajan_16013	0	0	0	0	0	0	0	0	0	0	0	0	0	0	0	0	0	0	1	0
C.cajan_16014	0	0	0	0	0	0	0	0	0	0	0	0	0	0	0	0	0	0	1	0
C.cajan_16015	0	0	0	0	0	0	0	0	0	0	0	0	0	0	0	0	0	0	1	0
C.cajan_16017	0	0	0	0	0	0	0	0	0	0	0	0	0	0	0	0	0	0	1	0
C.cajan_16018	0	0	0	0	0	0	0	0	0	0	0	0	0	0	0	0	0	0	1	0
C.cajan_16072	0	0	0	0	0	0	0	0	0	0	0	0	0	0	0	0	0	0	1	0
C.cajan_16073	0	0	0	0	0	0	0	0	0	0	0	0	0	0	0	0	0	0	1	0
C.cajan_16074	0	0	0	0	0	0	0	0	0	0	0	0	0	0	0	0	0	0	1	0
C.cajan_16075	0	0	0	0	0	0	0	0	0	0	0	0	0	0	0	0	0	0	1	0
C.cajan_16076	0	0	0	0	0	0	0	0	0	0	0	0	0	0	0	0	0	0	1	0
C.cajan_16078	0	0	0	0	0	0	0	0	0	0	0	0	0	0	0	0	0	0	1	0
C.cajan_16097	0	0	0	0	0	0	0	0	0	0	0	0	0	0	0	0	0	0	1	0
C.cajan_16100	0	0	0	0	0	0	0	0	0	1	0	0	0	0	0	0	0	0	1	0
C.cajan_16103	0	0	0	0	0	0	0	0	0	0	0	0	0	0	0	0	0	0	1	0
C.cajan_16104	0	0	0	0	0	0	0	0	0	0	0	0	0	0	0	0	0	0	1	0
C.cajan_16107	0	0	0	0	0	0	0	0	0	0	0	0	0	0	0	0	0	0	1	0
C.cajan_16112	0	0	0	0	0	0	0	0	0	0	0	0	0	0	0	0	0	0	1	0
C.cajan_16114	0	0	0	0	0	0	0	0	0	0	0	0	0	0	0	0	0	0	1	0
C.cajan_16143	0	0	0	0	0	0	0	0	0	0	0	0	0	0	0	0	1	0	0	0
C.cajan_16148	0	0	0	0	0	0	0	0	0	0	0	0	0	0	0	0	1	0	0	0
C.cajan_16150	0	0	0	0	0	0	0	0	0	0	0	0	0	0	0	0	1	0	0	0
C.cajan_16151	0	0	0	0	0	0	0	0	0	0	0	0	0	0	0	0	1	0	0	0
C.cajan_16152	0	0	0	0	0	0	0	0	0	0	0	0	0	0	0	0	1	0	0	0
C.cajan_16169	0	0	0	0	1	0	0	0	0	0	1	0	1	0	0	0	0	0	0	0
C.cajan_16170	0	0	0	0	1	0	0	0	0	0	1	0	1	0	0	0	0	0	0	0
C.cajan_16171	0	0	0	0	1	0	0	0	0	0	1	0	1	0	0	0	0	0	0	0
C.cajan_16191	0	0	0	1	0	0	0	0	0	0	0	0	0	0	0	0	0	0	0	0
C.cajan_16193	0	0	0	1	0	0	0	0	0	0	0	0	0	0	0	0	0	0	0	0
C.cajan_16215	0	0	0	0	0	0	0	0	0	0	0	0	0	0	0	0	0	0	1	0
C.cajan_16218	0	0	0	0	0	0	0	0	0	0	0	0	0	0	0	0	0	0	1	0
C.cajan_16318	0	0	0	0	0	0	0	0	0	0	0	0	0	0	0	0	0	0	1	0
C.cajan_16319	0	0	0	0	0	0	0	0	0	0	0	0	0	0	0	0	0	0	1	0
C.cajan_16322	0	0	0	0	0	0	0	0	0	0	0	0	0	0	0	0	0	0	1	0
C.cajan_16323	0	0	0	0	0	0	0	0	0	0	0	0	0	0	0	0	0	0	1	0
C.cajan_16326	0	0	0	0	0	0	0	0	0	0	0	0	0	0	0	0	0	0	1	0
C.cajan_16327	0	0	0	0	0	0	0	0	0	0	0	0	0	0	0	0	0	0	1	0
C.cajan_16331	0	0	0	0	0	0	0	0	0	0	0	0	0	0	0	0	0	0	1	0
C.cajan_16332	0	0	0	0	0	0	0	0	0	0	0	0	0	0	0	0	0	0	1	0
C.cajan_16333	0	0	0	0	0	0	0	0	0	0	0	0	0	0	0	0	0	0	1	0
C.cajan_16367	0	0	0	0	0	0	0	0	0	0	0	0	0	0	0	0	0	0	1	0
C.cajan_16375	0	0	0	0	0	0	0	0	0	0	0	0	0	0	0	0	0	0	1	0
C.cajan_16376	0	0	0	0	0	0	0	0	0	0	0	0	0	0	0	0	0	0	1	0
C.cajan_16378	0	0	0	0	0	0	0	0	0	0	0	0	0	0	0	0	0	0	1	0
C.cajan_16380	0	0	0	0	0	0	0	0	0	0	0	0	0	0	0	0	0	0	1	0
C.cajan_16381	0	0	0	0	0	0	0	0	0	0	0	0	0	0	0	0	0	0	1	0
C.cajan_16382	0	0	0	0	0	0	0	0	0	0	0	0	0	0	0	0	0	0	1	0
C.cajan_16383	0	0	0	0	0	0	0	0	0	0	0	0	0	0	0	0	0	0	1	0
C.cajan_16385	0	0	0	0	0	0	0	0	0	0	0	0	0	0	0	0	0	0	1	0
C.cajan_16389	0	0	0	0	0	0	0	0	0	0	0	0	0	0	0	0	0	0	1	0
C.cajan_16390	0	0	0	0	0	0	0	0	0	0	0	0	0	0	0	0	0	0	1	0
C.cajan_16435	0	0	0	0	0	0	0	0	0	0	0	0	0	0	0	0	0	0	1	0
C.cajan_16446	0	0	0	0	0	0	1	0	0	0	0	0	0	0	0	0	0	0	0	0
C.cajan_16447	0	0	0	0	0	0	1	0	0	0	0	0	0	0	0	0	0	0	0	0
C.cajan_16450	0	0	0	0	0	0	1	0	0	0	0	0	0	0	0	0	0	0	0	0
C.cajan_16451	0	0	0	0	0	0	1	0	0	0	0	0	0	0	0	0	0	0	0	0
C.cajan_16452	0	0	0	0	0	0	1	0	0	0	0	0	0	0	0	0	0	0	1	0
C.cajan_16453	0	0	0	0	0	0	1	0	0	0	0	0	0	0	0	0	0	0	1	0
C.cajan_16454	0	0	0	0	0	0	0	0	0	0	0	0	0	0	0	0	0	0	1	0
C.cajan_16456	0	0	0	0	0	0	0	0	0	0	0	0	0	0	0	0	0	0	1	0
C.cajan_16458	0	0	0	0	0	0	0	0	0	0	0	0	0	0	0	0	0	0	1	0
C.cajan_16459	0	0	0	0	0	0	0	0	0	0	0	0	0	0	0	0	0	0	1	0
C.cajan_16460	0	0	0	0	0	0	0	0	0	0	0	0	0	0	0	0	0	0	1	0
C.cajan_16461	0	0	0	0	0	0	0	0	0	0	0	0	0	0	0	0	0	0	1	0
C.cajan_16462	0	0	0	0	0	0	0	0	0	0	0	0	0	0	0	0	0	0	1	0
C.cajan_16463	0	0	0	0	0	0	0	0	0	0	0	0	0	0	0	0	0	0	1	0
C.cajan_16464	0	0	0	0	0	0	0	0	0	0	0	0	0	0	0	0	0	0	1	0
C.cajan_16570	0	0	0	0	0	0	0	0	0	0	0	0	0	0	0	0	0	0	1	0
C.cajan_16588	0	0	0	0	0	0	0	0	0	0	0	0	0	0	0	0	0	0	1	0
C.cajan_16593	0	0	0	0	0	0	0	0	0	0	0	0	0	0	0	0	0	0	1	0
C.cajan_16631	0	0	1	0	0	0	0	0	0	0	0	0	0	0	0	0	0	0	0	0
C.cajan_16632	0	0	1	0	0	0	0	0	0	0	0	0	0	0	0	0	0	0	0	0
C.cajan_16633	0	0	1	0	0	0	0	0	0	0	0	0	0	0	0	0	0	0	0	0
C.cajan_16634	0	0	1	0	0	0	1	0	0	0	0	0	0	0	0	0	0	0	0	0
C.cajan_16635	0	0	1	0	0	0	1	0	0	0	0	0	0	0	0	0	0	0	0	0
C.cajan_16636	0	0	1	0	0	0	1	0	0	0	0	0	0	0	0	0	0	0	0	0
C.cajan_16637	0	0	1	0	0	0	1	0	0	0	0	0	0	0	0	0	0	0	0	0
C.cajan_16638	0	0	1	0	0	0	1	0	0	0	0	0	0	0	0	0	0	0	0	0
C.cajan_16639	0	0	1	0	0	0	1	0	0	0	0	0	0	0	0	0	0	0	0	0
C.cajan_16640	0	0	1	0	0	0	1	0	0	0	0	0	0	0	0	0	0	0	0	0
C.cajan_16641	0	0	1	0	0	0	1	0	0	0	0	0	0	0	0	0	0	0	0	0
C.cajan_16642	0	0	1	0	0	0	1	0	0	0	0	0	0	0	0	0	0	0	0	0
C.cajan_16643	0	0	1	0	0	0	1	0	0	0	0	0	0	0	0	0	0	0	0	0
C.cajan_16644	0	0	1	0	0	0	1	0	0	0	0	0	0	0	0	0	0	0	0	0
C.cajan_16647	0	0	1	0	0	0	1	0	0	0	0	0	0	0	0	0	0	0	0	0
C.cajan_16648	0	0	1	0	0	0	1	0	0	0	0	0	0	0	0	0	0	0	0	0
C.cajan_16649	0	0	1	0	0	0	1	0	0	0	0	0	0	0	0	0	0	0	0	0
C.cajan_16650	0	0	1	0	0	0	1	0	0	0	0	0	0	0	0	0	0	0	0	0
C.cajan_16652	0	0	1	0	0	0	1	0	0	0	0	0	0	0	0	0	0	0	0	0
C.cajan_16654	0	0	1	0	0	0	1	0	0	0	0	0	0	0	0	0	0	0	0	0
C.cajan_16677	0	0	0	0	0	0	0	0	0	1	0	0	0	0	0	0	0	0	0	0
C.cajan_16679	0	1	0	0	0	0	0	0	0	1	0	0	0	1	0	0	0	0	0	0
C.cajan_16680	1	1	0	0	0	1	0	1	0	1	0	0	0	1	0	0	0	1	0	0
C.cajan_16681	1	1	0	0	0	1	0	1	0	1	0	0	0	1	0	0	0	1	0	0
C.cajan_16735	0	0	0	0	0	0	0	0	0	0	0	0	0	0	0	0	0	0	1	0
C.cajan_16736	0	0	0	0	0	0	0	0	0	0	0	0	0	0	0	0	0	0	1	0
C.cajan_16737	0	0	0	0	0	0	0	0	0	0	0	0	0	0	0	0	0	0	1	0
C.cajan_16832	0	0	0	0	0	0	0	0	0	0	0	0	0	0	1	0	0	0	0	0
C.cajan_16995	0	0	0	0	0	0	1	0	0	0	0	0	0	0	0	0	0	0	0	0
C.cajan_16998	0	0	0	0	0	0	1	0	0	0	0	0	0	0	0	0	0	0	0	0
C.cajan_16999	0	0	0	0	0	0	1	0	0	0	0	0	0	0	0	0	0	0	0	0
C.cajan_17000	0	0	0	0	0	0	1	0	0	0	0	0	0	0	0	0	0	0	0	0
C.cajan_17001	0	0	0	0	0	0	1	0	0	0	0	0	0	0	0	0	0	0	0	0
C.cajan_17002	0	0	0	0	0	0	1	0	0	0	0	0	0	0	0	0	0	0	0	0
C.cajan_17003	0	0	0	0	0	0	1	0	0	0	0	0	0	0	0	0	0	0	0	0
C.cajan_17004	0	0	0	0	0	0	1	0	0	0	0	0	0	0	0	0	0	0	0	0
C.cajan_17005	0	0	0	0	0	0	1	0	0	0	0	0	0	0	0	0	0	0	0	0
C.cajan_17006	0	0	0	0	0	0	1	0	0	0	0	0	0	0	0	0	0	0	0	0
C.cajan_17007	0	0	0	0	0	0	1	0	0	0	0	0	0	0	0	0	0	0	0	0
C.cajan_17008	0	0	0	0	0	0	1	0	0	0	0	0	0	0	0	0	0	0	0	0
C.cajan_17012	0	0	0	0	0	0	0	0	0	0	0	0	0	0	0	1	0	0	0	0
C.cajan_17013	0	0	0	0	0	0	0	0	0	0	0	1	0	0	1	1	0	0	0	1
C.cajan_17066	0	0	0	0	0	0	1	0	0	0	0	0	0	0	0	0	0	0	0	0
C.cajan_17067	0	0	0	0	0	0	1	0	0	0	0	0	0	0	0	0	0	0	0	0
C.cajan_17069	0	0	0	0	0	0	1	0	0	0	0	0	0	0	0	0	0	0	0	0
C.cajan_17070	0	0	0	0	0	0	1	0	0	0	0	0	0	0	0	0	0	0	0	0
C.cajan_17071	0	0	0	0	0	0	1	0	0	0	0	0	0	0	0	0	0	0	0	0
C.cajan_17073	0	0	0	0	0	0	1	0	0	0	0	0	0	0	0	0	0	0	0	0
C.cajan_17074	0	0	0	0	0	0	1	0	0	0	0	0	0	0	0	0	0	0	0	0
C.cajan_17075	0	0	0	0	0	0	1	0	0	0	0	0	0	0	0	0	0	0	0	0
C.cajan_17084	0	0	0	0	0	0	0	0	0	0	0	0	0	0	0	0	0	0	1	0
C.cajan_17085	0	0	0	0	0	0	0	0	0	0	0	0	0	0	0	0	0	0	1	0
C.cajan_17086	0	0	0	0	0	0	0	0	0	0	0	0	0	0	0	0	0	0	1	0
C.cajan_17087	0	0	0	0	0	0	0	0	0	0	0	0	0	0	0	0	0	0	1	0
C.cajan_17088	0	0	0	0	0	0	0	0	0	0	0	0	0	0	0	0	0	0	1	0
C.cajan_17089	0	0	0	0	0	0	0	0	0	0	0	0	0	0	0	0	0	0	1	0
C.cajan_17091	0	0	0	0	0	0	0	0	0	0	0	0	0	0	0	0	0	0	1	0
C.cajan_17092	0	0	0	0	0	0	0	0	0	0	0	0	0	0	0	0	0	0	1	0
C.cajan_17093	0	0	0	0	0	0	0	0	0	0	0	0	0	0	0	0	0	0	1	0
C.cajan_17094	0	0	0	0	0	0	0	0	0	0	0	0	0	0	0	0	0	0	1	0
C.cajan_17095	0	0	0	0	0	0	0	0	0	0	0	0	0	0	0	0	0	0	1	0
C.cajan_17097	0	0	0	0	0	0	0	0	0	0	0	0	0	0	0	0	0	0	1	0
C.cajan_17098	0	0	0	0	0	0	0	0	0	0	0	0	0	0	0	0	0	0	1	0
C.cajan_17099	0	0	0	0	0	0	0	0	0	0	0	0	0	0	0	0	0	0	1	0
C.cajan_17100	0	0	0	0	0	0	0	0	0	0	0	0	0	0	0	0	0	0	1	0
C.cajan_17102	0	0	0	0	0	0	0	0	0	0	0	0	0	0	0	0	0	0	1	0
C.cajan_17103	0	0	0	0	0	0	0	0	0	0	0	0	0	0	0	0	0	0	1	0
C.cajan_17105	0	0	0	0	0	0	0	0	0	0	0	0	0	0	0	0	0	0	1	0
C.cajan_17106	0	0	0	0	0	0	0	0	0	0	0	0	0	0	0	0	0	0	1	0
C.cajan_17112	0	0	0	0	0	0	0	0	0	0	0	0	0	0	0	0	0	0	1	0
C.cajan_17114	0	0	0	0	0	0	0	0	0	0	0	0	0	0	0	0	0	0	1	0
C.cajan_17115	0	0	0	0	0	0	0	0	0	0	0	0	0	0	0	0	0	0	1	0
C.cajan_17185	0	0	0	0	0	0	0	0	0	0	0	0	0	0	0	0	0	0	1	0
C.cajan_17186	0	0	0	0	0	0	0	0	0	0	0	0	0	0	0	0	0	0	1	0
C.cajan_17187	0	0	0	0	0	0	0	0	0	0	0	0	0	0	0	0	0	0	1	0
C.cajan_17188	0	0	0	0	0	0	0	0	0	0	0	0	0	0	0	0	0	0	1	0
C.cajan_17191	0	0	0	0	0	0	0	0	0	0	0	0	0	0	0	0	0	0	1	0
C.cajan_17192	0	0	0	0	0	0	0	0	0	0	0	0	0	0	0	0	0	0	1	0
C.cajan_17193	0	0	0	0	0	0	0	0	0	0	0	0	0	0	0	0	0	0	1	0
C.cajan_17197	0	0	0	0	0	0	0	0	0	0	0	0	0	0	0	0	0	0	1	0
C.cajan_17198	0	0	0	0	0	0	0	0	0	0	0	0	0	0	0	0	0	0	1	0
C.cajan_17201	0	0	0	0	0	0	0	0	0	0	0	0	0	0	0	0	0	0	1	0
C.cajan_17202	0	0	0	0	0	0	0	0	0	0	0	0	0	0	0	0	0	0	1	0
C.cajan_17203	0	0	0	0	0	0	0	0	0	0	0	0	0	0	0	0	0	0	1	0
C.cajan_17204	0	0	0	0	0	0	0	0	0	0	0	0	0	0	0	0	0	0	1	0
C.cajan_17206	0	0	0	0	0	0	0	0	0	0	0	0	0	0	0	0	0	0	1	0
C.cajan_17207	0	0	0	0	0	0	0	0	0	0	0	0	0	0	0	0	0	0	1	0
C.cajan_17209	0	0	0	0	0	0	0	0	0	0	0	0	0	0	0	0	0	0	1	0
C.cajan_17210	0	0	0	0	0	0	0	0	0	0	0	0	0	0	0	0	0	0	1	0
C.cajan_17211	0	0	0	0	0	0	0	0	0	0	0	0	0	0	0	0	0	0	1	0
C.cajan_17213	0	0	0	0	0	0	0	0	0	0	0	0	0	0	0	0	0	0	1	0
C.cajan_17264	0	0	0	0	0	0	0	0	0	0	0	0	0	0	0	0	0	0	1	0
C.cajan_17265	0	0	0	0	0	0	0	0	0	0	0	0	0	0	0	0	0	0	1	0
C.cajan_17266	0	0	0	0	0	0	0	0	0	0	0	0	0	0	0	0	0	0	1	0
C.cajan_17267	0	0	0	0	0	0	0	0	0	0	0	0	0	0	0	0	0	0	1	0
C.cajan_17268	0	0	0	0	0	0	0	0	0	0	0	0	0	0	0	0	0	0	1	0
C.cajan_17269	0	0	0	0	0	0	0	0	0	0	0	0	0	0	0	0	0	0	1	0
C.cajan_17271	0	0	0	0	0	0	0	0	0	0	0	0	0	0	0	0	0	0	1	0
C.cajan_17275	0	0	0	0	0	0	0	0	0	0	0	0	0	0	0	0	0	0	1	0
C.cajan_17276	0	0	0	0	0	0	0	0	0	0	0	0	0	0	0	0	0	0	1	0
C.cajan_17277	0	0	0	0	0	0	0	0	0	0	0	0	0	0	0	0	0	0	1	0
C.cajan_17278	0	0	0	0	0	0	0	0	0	0	0	0	0	0	0	0	0	0	1	0
C.cajan_17280	0	0	0	0	0	0	0	0	0	0	0	0	0	0	0	0	0	0	1	0
C.cajan_17281	0	0	0	0	0	0	0	0	0	0	0	0	0	0	0	0	0	0	1	0
C.cajan_17282	0	0	0	0	0	0	0	0	0	0	0	0	0	0	0	0	0	0	1	0
C.cajan_17284	0	0	0	0	0	0	0	0	0	0	0	0	0	0	0	0	0	0	1	0
C.cajan_17285	0	0	0	0	0	0	0	0	0	0	0	0	0	0	0	0	0	0	1	0
C.cajan_17286	0	0	0	0	0	0	0	0	0	0	0	0	0	0	0	0	0	0	1	0
C.cajan_17287	0	0	0	0	0	0	0	0	0	0	0	0	0	0	0	0	0	0	1	0
C.cajan_17288	0	0	0	0	0	0	0	0	0	0	0	0	0	0	0	0	0	0	1	0
C.cajan_17289	0	0	0	0	0	0	0	0	0	0	0	0	0	0	0	0	0	0	1	0
C.cajan_17290	0	0	0	0	0	0	0	0	0	0	0	0	0	0	0	0	0	0	1	0
C.cajan_17291	0	0	0	0	0	0	0	0	0	0	0	0	0	0	0	0	0	0	1	0
C.cajan_17292	0	0	0	0	0	0	0	0	0	0	0	0	0	0	0	0	0	0	1	0
C.cajan_17296	0	0	0	0	0	0	0	0	0	0	0	0	0	0	0	0	0	0	1	0
C.cajan_17297	0	0	0	0	0	0	0	0	0	0	0	0	0	0	0	0	0	0	1	0
C.cajan_17298	0	0	0	0	0	0	0	0	0	0	0	0	0	0	0	0	0	0	1	0
C.cajan_17299	0	0	0	0	0	0	0	0	0	0	0	0	0	0	0	0	0	0	1	0
C.cajan_17300	0	0	0	0	0	0	0	0	0	0	0	0	0	0	0	0	0	0	1	0
C.cajan_17303	0	0	0	0	0	0	0	0	0	0	0	0	0	0	0	0	0	0	1	0
C.cajan_17304	0	0	0	0	0	0	0	0	0	0	0	0	0	0	0	0	0	0	1	0
C.cajan_17305	0	0	0	0	0	0	0	0	0	0	0	0	0	0	0	0	0	0	1	0
C.cajan_17310	0	0	0	0	0	0	0	0	0	0	0	0	0	0	0	0	0	0	1	0
C.cajan_17323	0	0	0	0	0	0	0	0	0	0	0	0	0	0	0	0	0	0	1	0
C.cajan_17326	0	0	0	0	0	0	0	0	0	0	0	0	0	0	0	0	0	0	1	0
C.cajan_17327	0	0	0	0	0	0	0	0	0	0	0	0	0	0	0	0	0	0	1	0
C.cajan_17328	0	0	0	0	0	0	0	0	0	0	0	0	0	0	0	0	0	0	1	0
C.cajan_17329	0	0	0	0	0	0	0	0	0	0	0	0	0	0	0	0	0	0	1	0
C.cajan_17330	0	0	0	0	0	0	0	0	0	0	0	0	0	0	0	0	0	0	1	0
C.cajan_17332	0	0	0	0	0	0	0	0	0	0	0	0	0	0	0	0	0	0	1	0
C.cajan_17333	0	0	0	0	0	0	0	0	0	0	0	0	0	0	0	0	0	0	1	0
C.cajan_17334	0	0	0	0	0	0	0	0	0	0	0	0	0	0	0	0	0	0	1	0
C.cajan_17337	0	0	0	0	0	0	0	0	0	0	0	0	0	0	0	0	0	0	1	0
C.cajan_17338	0	0	0	0	0	0	0	0	0	0	0	0	0	0	0	0	0	0	1	0
C.cajan_17415	0	0	0	0	0	0	0	0	0	0	0	0	0	0	0	0	0	0	1	0
C.cajan_17422	0	0	0	0	0	0	0	0	0	0	0	0	0	0	0	0	0	0	1	0
C.cajan_17423	0	0	0	0	0	0	0	0	0	0	0	0	0	0	0	0	0	0	1	0
C.cajan_17424	0	0	0	0	0	0	0	0	0	0	0	0	0	0	0	0	0	0	1	0
C.cajan_17426	0	0	0	0	0	0	0	0	0	0	0	0	0	0	0	0	0	0	1	0
C.cajan_17427	0	0	0	0	0	0	0	0	0	0	0	0	0	0	0	0	0	0	1	0
C.cajan_17428	0	0	0	0	0	0	0	0	0	0	0	0	0	0	0	0	0	0	1	0
C.cajan_17430	0	0	0	0	0	0	0	0	0	0	0	0	0	0	0	0	0	0	1	0
C.cajan_17435	0	0	0	0	0	0	0	0	0	0	0	0	0	0	0	0	0	0	1	0
C.cajan_17438	0	0	0	0	0	0	0	0	0	0	0	0	0	0	0	0	0	0	1	0
C.cajan_17439	0	0	0	0	0	0	0	0	0	0	0	0	0	0	0	0	0	0	1	0
C.cajan_17441	0	0	0	0	0	0	0	0	0	0	0	0	0	0	0	0	0	0	1	0
C.cajan_17448	0	0	0	0	0	0	0	0	0	0	0	0	0	0	0	0	0	0	1	0
C.cajan_17452	0	0	0	0	0	0	0	0	0	0	0	0	0	0	0	0	0	0	1	0
C.cajan_17461	0	0	0	0	0	0	0	0	0	0	0	0	0	0	0	0	0	0	1	0
C.cajan_17462	0	0	0	0	0	0	0	0	0	0	0	0	0	0	0	0	0	0	1	0
C.cajan_17465	0	0	0	0	0	0	0	0	0	0	0	0	0	0	0	0	0	0	1	0
C.cajan_17466	0	0	0	0	0	0	0	0	0	0	0	0	0	0	0	0	0	0	1	0
C.cajan_17480	0	0	0	0	0	0	0	0	0	0	0	0	0	0	0	0	0	0	1	0
C.cajan_17482	0	0	0	0	0	0	0	0	0	0	0	0	0	0	0	0	0	0	1	0
C.cajan_17495	0	0	0	0	0	0	0	0	0	0	0	0	0	0	0	0	0	0	1	0
C.cajan_17496	0	0	0	0	0	0	0	0	0	0	0	0	0	0	0	0	0	0	1	0
C.cajan_17497	0	0	0	0	0	0	0	0	0	0	0	0	0	0	0	0	0	0	1	0
C.cajan_17638	0	0	0	0	0	0	0	0	0	0	0	0	0	0	0	0	0	0	1	0
C.cajan_17649	0	0	0	0	0	0	0	0	0	0	0	0	0	0	0	0	0	0	1	0
C.cajan_17650	0	0	0	0	0	0	0	0	0	0	0	0	0	0	0	0	0	0	1	0
C.cajan_17652	0	0	0	0	0	0	0	0	0	0	0	0	0	0	0	0	0	0	1	0
C.cajan_17655	0	0	0	0	0	0	0	0	0	0	0	0	0	0	0	0	0	0	1	0
C.cajan_17656	0	0	0	0	0	0	0	0	0	0	0	0	0	0	0	0	0	0	1	0
C.cajan_17657	0	0	0	0	0	0	0	0	0	0	0	0	0	0	0	0	0	0	1	0
C.cajan_17658	0	0	0	0	0	0	0	0	0	0	0	0	0	0	0	0	0	0	1	0
C.cajan_17659	0	0	0	0	0	0	0	0	0	0	0	0	0	0	0	0	0	0	1	0
C.cajan_17660	0	0	0	0	0	0	0	0	0	0	0	0	0	0	0	0	0	0	1	0
C.cajan_17663	0	0	0	0	0	0	0	0	0	0	0	0	0	0	0	0	0	0	1	0
C.cajan_17664	0	0	0	0	0	0	0	0	0	0	0	0	0	0	0	0	0	0	1	0
C.cajan_17676	0	0	0	0	0	0	0	0	0	0	0	0	0	0	0	0	0	0	1	0
C.cajan_17677	0	0	0	0	0	0	0	0	0	0	0	0	0	0	0	0	0	0	1	0
C.cajan_17678	0	0	0	0	0	0	0	0	0	0	0	0	0	0	0	0	0	0	1	0
C.cajan_17684	0	0	0	0	0	0	0	0	0	0	0	0	0	0	0	0	0	0	1	0
C.cajan_17686	0	0	0	0	0	0	0	0	0	0	0	0	0	0	0	0	0	0	1	0
C.cajan_17687	0	0	0	0	0	0	0	0	0	0	0	0	0	0	0	0	0	0	1	0
C.cajan_17690	0	0	0	0	0	0	0	0	0	0	0	0	0	0	0	0	0	0	1	0
C.cajan_17691	0	0	0	0	0	0	0	0	0	0	0	0	0	0	0	0	0	0	1	0
C.cajan_17692	0	0	0	0	0	0	0	0	0	0	0	0	0	0	0	0	0	0	1	0
C.cajan_17693	0	0	0	0	0	0	0	0	0	0	0	0	0	0	0	0	0	0	1	0
C.cajan_17695	0	0	0	0	0	0	0	0	0	0	0	0	0	0	0	0	0	0	1	0
C.cajan_17696	0	0	0	0	0	0	0	0	0	0	0	0	0	0	0	0	0	0	1	0
C.cajan_17697	0	0	0	0	0	0	0	0	0	0	0	0	0	0	0	0	0	0	1	0
C.cajan_17698	0	0	0	0	0	0	0	0	0	0	0	0	0	0	0	0	0	0	1	0
C.cajan_17700	0	0	0	0	0	0	0	0	0	0	0	0	0	0	0	0	0	0	1	0
C.cajan_17701	0	0	0	0	0	0	1	0	0	0	0	0	0	0	0	0	0	0	1	0
C.cajan_17702	0	0	0	0	0	0	1	0	0	0	0	0	0	0	0	0	0	0	1	0
C.cajan_17704	0	0	0	0	0	0	1	0	0	0	0	0	0	0	0	0	0	0	1	0
C.cajan_17705	0	0	0	0	0	0	1	0	0	0	0	0	0	0	0	0	0	0	1	0
C.cajan_17708	0	0	0	0	0	0	1	0	0	0	0	0	0	0	0	0	0	0	1	0
C.cajan_17709	0	0	0	0	0	0	1	0	0	0	0	0	0	0	0	0	0	0	1	0
C.cajan_17731	0	0	0	0	0	1	0	0	0	0	0	0	0	0	0	0	0	0	0	0
C.cajan_17732	0	0	0	0	0	1	0	0	0	0	0	0	0	0	0	0	0	0	0	0
C.cajan_17807	0	0	0	0	0	0	0	0	0	0	1	0	0	0	0	0	0	0	0	0
C.cajan_17808	0	0	0	0	0	0	0	0	0	0	1	0	0	0	0	0	0	0	0	0
C.cajan_17912	0	0	0	0	0	0	0	0	0	0	0	0	0	0	0	0	0	0	1	0
C.cajan_17913	0	0	0	0	0	0	0	0	0	0	0	0	0	0	0	0	0	0	1	0
C.cajan_17916	0	0	0	0	0	0	0	0	0	0	0	0	0	0	0	0	0	0	1	0
C.cajan_17917	0	0	0	0	0	0	0	0	0	0	0	0	0	0	0	0	0	0	1	0
C.cajan_17918	0	0	0	0	0	0	0	0	0	0	0	0	0	0	0	0	0	0	1	0
C.cajan_17921	0	0	0	0	0	0	0	0	0	0	0	0	0	0	0	0	0	0	1	0
C.cajan_17922	0	0	0	0	0	0	0	0	0	0	0	0	0	0	0	0	0	0	1	0
C.cajan_17929	0	0	0	0	0	0	0	0	0	0	0	0	0	0	0	0	0	0	1	0
C.cajan_17930	0	0	0	0	0	0	0	0	0	0	0	0	0	0	0	0	0	0	1	0
C.cajan_17931	0	0	0	0	0	0	0	0	0	0	0	0	0	0	0	0	0	0	1	0
C.cajan_17932	0	0	0	0	0	0	0	0	0	0	0	0	0	0	0	0	0	0	1	0
C.cajan_17934	0	0	0	0	0	0	0	0	0	0	0	0	0	0	0	0	0	0	1	0
C.cajan_17945	0	0	0	0	0	0	0	0	0	1	0	0	0	0	0	0	0	0	0	0
C.cajan_17946	0	0	0	0	0	0	0	0	0	1	0	0	0	0	0	0	0	0	0	0
C.cajan_17973	0	0	0	0	0	0	0	0	0	0	0	0	0	0	0	0	0	0	1	0
C.cajan_17974	0	0	0	0	0	0	0	0	0	0	0	0	0	0	0	0	0	0	1	0
C.cajan_17981	0	0	0	0	0	0	0	0	0	0	0	0	0	0	0	0	0	0	1	0
C.cajan_17982	0	0	0	0	0	0	0	0	0	0	0	0	0	0	0	0	0	0	1	0
C.cajan_17984	0	0	0	0	0	0	0	0	0	0	0	0	0	0	0	0	0	0	1	0
C.cajan_17985	0	0	0	0	0	0	0	0	0	0	0	0	0	0	0	0	0	0	1	0
C.cajan_17986	0	0	0	0	0	0	0	0	0	0	0	0	0	0	0	0	0	0	1	0
C.cajan_17987	0	0	0	0	0	0	0	0	0	0	0	0	0	0	0	0	0	0	1	0
C.cajan_17988	0	0	0	0	0	0	0	0	0	0	0	0	0	0	0	0	0	0	1	0
C.cajan_17989	0	0	0	0	0	0	0	0	0	0	0	0	0	0	0	0	0	0	1	0
C.cajan_17990	0	0	0	0	0	0	0	0	0	0	0	0	0	0	0	0	0	0	1	0
C.cajan_17992	0	0	0	0	0	0	0	0	0	0	0	0	0	0	0	0	0	0	1	0
C.cajan_17993	0	0	0	0	0	0	0	0	0	0	0	0	0	0	0	0	0	0	1	0
C.cajan_17994	0	0	0	0	0	0	0	0	0	0	0	0	0	0	0	0	0	0	1	0
C.cajan_17995	0	0	0	0	0	0	0	0	0	0	0	0	0	0	0	0	0	0	1	0
C.cajan_17997	0	0	0	0	0	0	0	0	0	0	0	0	0	0	0	0	0	0	1	0
C.cajan_17998	0	0	0	0	0	0	0	0	0	0	0	0	0	0	0	0	0	0	1	0
C.cajan_17999	0	0	0	0	0	0	0	0	0	0	0	0	0	0	0	0	0	0	1	0
C.cajan_18001	0	0	0	0	0	0	0	0	0	0	0	0	0	0	0	0	0	0	1	0
C.cajan_18041	0	0	0	0	0	0	0	0	0	0	0	0	0	0	0	0	0	0	1	0
C.cajan_18042	0	0	0	0	0	0	0	0	0	0	0	0	0	0	0	0	0	0	1	0
C.cajan_18043	0	0	0	0	0	0	0	0	0	0	0	0	0	0	0	0	0	0	1	0
C.cajan_18044	0	0	0	0	0	0	0	0	0	0	0	0	0	0	0	0	0	0	1	0
C.cajan_18045	0	0	0	0	0	0	0	0	0	0	0	0	0	0	0	0	0	0	1	0
C.cajan_18046	0	0	0	0	0	0	0	0	0	0	0	0	0	0	0	0	0	0	1	0
C.cajan_18047	0	0	0	0	0	0	0	0	0	0	0	0	0	0	0	0	0	0	1	0
C.cajan_18048	0	0	0	0	0	0	0	0	0	0	0	0	0	0	0	0	0	0	1	0
C.cajan_18051	0	0	0	0	0	0	0	0	0	0	0	0	0	0	0	0	0	0	1	0
C.cajan_18053	0	0	0	0	0	0	0	0	0	0	0	0	0	0	0	0	0	0	1	0
C.cajan_18054	0	0	0	0	0	0	0	0	0	0	0	0	0	0	0	0	0	0	1	0
C.cajan_18077	0	0	0	0	0	0	0	0	0	0	0	0	0	0	0	0	0	0	1	0
C.cajan_18078	0	0	0	0	0	0	0	0	0	0	0	0	0	0	0	0	0	0	1	0
C.cajan_18081	0	0	0	0	0	0	0	0	0	0	0	0	0	0	0	0	0	0	1	0
C.cajan_18082	0	0	0	0	0	0	0	0	0	0	0	0	0	0	0	0	0	0	1	0
C.cajan_18084	0	0	0	0	0	0	0	0	0	0	0	0	0	0	0	0	0	0	1	0
C.cajan_18086	0	0	0	0	0	0	0	0	0	0	0	0	0	0	0	0	0	0	1	0
C.cajan_18087	0	0	0	0	0	0	0	0	0	0	0	0	0	0	0	0	0	0	1	0
C.cajan_18317	0	0	0	0	0	0	0	0	0	0	0	0	0	0	0	0	0	0	1	0
C.cajan_18318	0	0	0	0	0	0	0	0	0	0	0	0	0	0	0	0	0	0	1	0
C.cajan_18319	0	0	0	0	0	0	0	0	0	0	0	0	0	0	0	0	0	0	1	0
C.cajan_18321	0	0	0	0	0	0	0	0	0	0	0	0	0	0	0	0	0	0	1	0
C.cajan_18324	0	0	0	0	0	0	0	0	0	0	0	0	0	0	0	0	0	0	1	0
C.cajan_18327	0	0	0	0	0	0	0	0	0	0	0	0	0	0	0	0	0	0	1	0
C.cajan_18328	0	0	0	0	0	0	0	0	0	0	0	0	0	0	0	0	0	0	1	0
C.cajan_18329	0	0	0	0	0	0	0	0	0	0	0	0	0	0	0	0	0	0	1	0
C.cajan_18330	0	0	0	0	0	0	0	0	0	0	0	0	0	0	0	0	0	0	1	0
C.cajan_18331	0	0	0	0	0	0	0	0	0	0	0	0	0	0	0	0	0	0	1	0
C.cajan_18332	0	0	0	0	0	0	0	0	0	0	0	0	0	0	0	0	0	0	1	0
C.cajan_18333	0	0	0	0	0	0	0	0	0	0	0	0	0	0	0	0	0	0	1	0
C.cajan_18335	0	0	0	0	0	0	0	0	0	0	0	0	0	0	0	0	0	0	1	0
C.cajan_18337	0	0	0	0	0	0	0	0	0	0	0	0	0	0	0	0	0	0	1	0
C.cajan_18338	0	0	0	0	0	0	0	0	0	0	0	0	0	0	0	0	0	0	1	0
C.cajan_18339	0	0	0	0	0	0	0	0	0	0	0	0	0	0	0	0	0	0	1	0
C.cajan_18340	0	0	0	0	0	0	0	0	0	0	0	0	0	0	0	0	0	0	1	0
C.cajan_18342	0	0	0	0	0	0	0	0	0	0	0	0	0	0	0	0	0	0	1	0
C.cajan_18343	0	0	0	0	0	0	0	0	0	0	0	0	0	0	0	0	0	0	1	0
C.cajan_18369	0	0	0	0	0	0	0	0	0	1	0	0	0	0	0	0	0	0	0	0
C.cajan_18375	0	0	0	0	0	0	0	0	0	1	0	0	0	0	0	0	0	0	0	0
C.cajan_18376	0	0	0	0	0	0	0	0	0	0	0	0	0	0	0	0	0	0	1	0
C.cajan_18378	0	0	0	0	0	0	0	0	0	0	0	0	0	0	0	0	0	0	1	0
C.cajan_18379	0	0	0	0	0	0	0	0	0	0	0	0	0	0	0	0	0	0	1	0
C.cajan_18380	0	0	0	0	0	0	0	0	0	0	0	0	0	0	0	0	0	0	1	0
C.cajan_18433	0	0	0	0	0	0	0	0	0	0	0	0	0	0	0	0	0	0	1	0
C.cajan_18434	0	0	0	0	0	0	0	0	0	0	0	0	0	0	0	0	0	0	1	0
C.cajan_18440	0	0	0	0	0	0	0	0	0	0	0	0	0	0	0	0	0	0	1	0
C.cajan_18441	0	0	0	0	0	0	0	0	0	0	0	0	0	0	0	0	0	0	1	0
C.cajan_18443	0	0	0	0	0	0	0	0	0	0	0	0	0	0	0	0	0	0	1	0
C.cajan_18446	0	0	0	0	0	0	1	0	0	0	0	0	0	0	0	0	0	0	1	0
C.cajan_18447	0	0	0	0	0	0	1	0	0	0	0	0	0	0	0	0	0	0	1	0
C.cajan_18448	0	0	0	0	0	0	1	0	0	0	0	0	0	0	0	0	0	0	0	0
C.cajan_18449	0	0	0	0	0	0	1	0	0	0	0	0	0	0	0	0	0	0	0	0
C.cajan_18450	0	0	0	0	0	0	1	0	0	0	0	0	0	0	0	0	0	0	0	0
C.cajan_18451	0	0	0	0	0	0	1	0	0	0	0	0	0	0	0	0	0	0	0	0
C.cajan_18452	0	0	0	0	0	0	1	0	0	0	0	0	0	0	0	0	0	0	0	0
C.cajan_18453	0	0	0	0	0	0	1	0	0	0	0	0	0	0	0	0	0	0	0	0
C.cajan_18454	0	0	0	0	0	0	1	0	0	0	0	0	0	0	0	0	0	0	0	0
C.cajan_18456	0	0	0	0	0	0	1	0	0	0	0	0	0	0	0	0	0	0	0	0
C.cajan_18458	0	0	0	0	0	0	1	0	0	0	0	0	0	0	0	0	0	0	0	0
C.cajan_18459	0	0	0	0	0	0	1	0	0	0	0	0	0	0	0	0	0	0	0	0
C.cajan_18461	0	0	0	0	0	0	1	0	0	0	0	0	0	0	0	0	0	0	0	0
C.cajan_18533	0	0	0	0	0	0	1	0	0	0	0	0	0	0	0	0	0	0	0	0
C.cajan_18535	0	0	0	0	0	0	1	0	0	0	0	0	0	0	0	0	0	0	0	0
C.cajan_18536	0	0	0	0	0	0	1	0	0	0	0	0	0	0	0	0	0	0	0	0
C.cajan_18537	0	0	0	0	0	0	1	0	0	0	0	0	0	0	0	0	0	0	0	0
C.cajan_18538	0	0	0	0	0	0	1	0	0	0	0	0	0	0	0	0	0	0	0	0
C.cajan_18541	0	0	0	0	0	0	1	0	0	0	0	0	0	0	0	0	0	0	0	0
C.cajan_18542	0	0	0	0	0	0	1	0	0	0	0	0	0	0	0	0	0	0	0	0
C.cajan_18543	0	0	0	0	0	0	1	0	0	0	0	0	0	0	0	0	0	0	0	0
C.cajan_18583	0	0	0	0	0	0	0	0	0	0	0	0	0	0	0	0	0	0	1	0
C.cajan_18586	0	0	0	0	0	0	0	0	0	0	0	0	0	0	0	0	0	0	1	0
C.cajan_18587	0	0	0	0	0	0	0	0	0	0	0	0	0	0	0	0	0	0	1	0
C.cajan_18589	0	0	0	0	0	0	0	0	0	0	0	0	0	0	0	0	0	0	1	0
C.cajan_18592	0	0	0	0	0	0	0	0	0	0	0	0	0	0	0	0	0	0	1	0
C.cajan_18593	0	0	0	0	0	0	0	0	0	0	0	0	0	0	0	0	0	0	1	0
C.cajan_18595	0	0	0	0	0	0	0	0	0	0	0	0	0	0	0	0	0	0	1	0
C.cajan_18596	0	0	0	0	0	0	0	0	0	0	0	0	0	0	0	0	0	0	1	0
C.cajan_18605	0	0	0	0	0	0	0	0	0	0	0	0	0	0	0	0	0	0	1	0
C.cajan_18606	0	0	0	0	0	0	0	0	0	0	0	0	0	0	0	0	0	0	1	0
C.cajan_18607	0	0	0	0	0	0	0	0	0	0	0	0	0	0	0	0	0	0	1	0
C.cajan_18610	0	0	0	0	0	0	0	0	0	0	0	0	0	0	0	0	0	0	1	0
C.cajan_18613	0	0	0	0	0	0	0	0	0	0	0	0	0	0	0	0	0	0	1	0
C.cajan_18614	0	0	0	0	0	0	0	0	0	0	0	0	0	0	0	0	0	0	1	0
C.cajan_18710	0	0	0	0	0	0	0	0	0	0	0	0	0	0	0	0	0	0	1	0
C.cajan_18711	0	0	0	0	0	0	0	0	1	0	0	0	0	0	0	0	0	0	1	0
C.cajan_18712	0	0	0	0	0	0	0	0	1	0	0	0	0	0	0	0	0	0	1	0
C.cajan_18719	0	0	0	0	0	0	0	0	0	0	0	0	0	0	0	0	0	0	1	0
C.cajan_18721	0	0	0	0	0	0	0	0	0	0	0	0	0	0	0	0	0	0	1	0
C.cajan_18722	0	0	0	0	0	0	0	0	0	0	0	0	0	0	0	0	0	0	1	0
C.cajan_18723	0	0	0	0	0	0	0	0	0	0	0	0	0	0	0	0	0	0	1	0
C.cajan_18725	0	0	0	0	0	0	0	0	0	0	0	0	0	0	0	0	0	0	1	0
C.cajan_18726	0	0	0	0	0	0	0	0	0	0	0	0	0	0	0	0	0	0	1	0
C.cajan_18727	0	0	0	0	0	0	0	0	0	0	0	0	0	0	0	0	0	0	1	0
C.cajan_18728	0	0	0	0	0	0	0	0	0	0	0	0	0	0	0	0	0	0	1	0
C.cajan_18730	0	0	0	0	0	0	0	0	0	0	0	0	0	0	0	0	0	0	1	0
C.cajan_18731	0	0	0	0	0	0	0	0	0	0	0	0	0	0	0	0	0	0	1	0
C.cajan_18732	0	0	0	0	0	0	0	0	0	0	0	0	0	0	0	0	0	0	1	0
C.cajan_18734	0	0	0	0	0	0	0	0	0	0	0	0	0	0	0	0	0	0	1	0
C.cajan_18735	0	0	0	0	0	0	0	0	0	0	0	0	0	0	0	0	0	0	1	0
C.cajan_18736	0	0	0	0	0	0	0	0	0	0	0	0	0	0	0	0	0	0	1	0
C.cajan_18737	0	0	0	0	0	0	0	0	0	0	0	0	0	0	0	0	0	0	1	0
C.cajan_18738	0	0	0	0	0	0	0	0	0	0	0	0	0	0	0	0	0	0	1	0
C.cajan_18742	0	0	0	0	0	0	0	0	0	0	0	0	0	0	0	0	0	0	1	0
C.cajan_18743	0	0	0	0	0	0	0	0	0	0	0	0	0	0	0	0	0	0	1	0
C.cajan_18745	0	0	0	0	0	0	0	0	0	0	0	0	0	0	0	0	0	0	1	0
C.cajan_18746	0	0	0	0	0	0	0	0	0	0	0	0	0	0	0	0	0	0	1	0
C.cajan_18747	0	0	0	0	0	0	0	0	0	0	0	0	0	0	0	0	0	0	1	0
C.cajan_18748	0	0	0	0	0	0	0	0	0	0	0	0	0	0	0	0	0	0	1	0
C.cajan_18749	0	0	0	0	0	0	0	0	0	0	0	0	0	0	0	0	0	0	1	0
C.cajan_18750	0	0	0	0	0	0	0	0	0	0	0	0	0	0	0	0	0	0	1	0
C.cajan_18751	0	0	0	0	0	0	0	0	0	0	0	0	0	0	0	0	0	0	1	0
C.cajan_18754	0	0	0	0	0	0	0	0	0	0	0	0	0	0	0	0	0	0	1	0
C.cajan_18755	0	0	0	0	0	0	0	0	0	0	0	0	0	0	0	0	0	0	1	0
C.cajan_18756	0	0	0	0	0	0	0	0	0	0	0	0	0	0	0	0	0	0	1	0
C.cajan_18757	0	0	0	0	0	0	0	0	0	0	0	0	0	0	0	0	0	0	1	0
C.cajan_18758	0	0	0	0	0	0	0	0	0	0	0	0	0	0	0	0	0	0	1	0
C.cajan_18759	0	0	0	0	0	0	0	0	0	0	0	0	0	0	0	0	0	0	1	0
C.cajan_18763	0	0	0	0	0	0	0	0	0	0	0	0	0	0	0	0	0	0	1	0
C.cajan_18767	0	0	0	0	0	0	0	0	0	0	0	0	0	0	0	0	0	0	1	0
C.cajan_18769	0	0	0	0	0	0	0	0	0	0	0	0	0	0	0	0	0	0	1	0
C.cajan_18770	0	0	0	0	0	0	0	0	0	0	0	0	0	0	0	0	0	0	1	0
C.cajan_18771	0	0	0	0	0	0	0	0	0	0	0	0	0	0	0	0	0	0	1	0
C.cajan_18772	0	0	0	0	0	0	0	0	0	0	0	0	0	0	0	0	0	0	1	0
C.cajan_18773	0	0	0	0	0	0	0	0	0	0	0	0	0	0	0	0	0	0	1	0
C.cajan_18774	0	0	0	0	0	0	0	0	0	0	0	0	0	0	0	0	0	0	1	0
C.cajan_18775	0	0	0	0	0	0	0	0	0	0	0	0	0	0	0	0	0	0	1	0
C.cajan_18779	0	0	0	0	0	0	0	0	0	0	0	0	0	0	0	0	0	0	1	0
C.cajan_18780	0	0	0	0	0	0	0	0	0	0	0	0	0	0	0	0	0	0	1	0
C.cajan_18781	0	0	0	0	0	0	0	0	0	0	0	0	0	0	0	0	0	0	1	0
C.cajan_18783	0	0	0	0	0	0	0	0	0	0	0	0	0	0	0	0	0	0	1	0
C.cajan_18784	0	0	0	0	0	0	0	0	0	0	0	0	0	0	0	0	0	0	1	0
C.cajan_18786	0	0	0	0	0	0	0	0	0	0	0	0	0	0	0	0	0	0	1	0
C.cajan_18787	0	0	0	0	0	0	0	0	0	0	0	0	0	0	0	0	0	0	1	0
C.cajan_18788	0	0	0	0	0	0	0	0	0	0	0	0	0	0	0	0	0	0	1	0
C.cajan_18789	0	0	0	0	0	0	0	0	0	0	0	0	0	0	0	0	0	0	1	0
C.cajan_18795	0	0	0	0	0	0	0	0	0	0	0	0	0	0	0	0	0	0	1	0
C.cajan_18796	0	0	0	0	0	0	0	0	0	0	0	0	0	0	0	0	0	0	1	0
C.cajan_18798	0	0	0	0	0	0	0	0	0	0	0	0	0	0	0	0	0	0	1	0
C.cajan_18799	0	0	0	0	0	0	0	0	0	0	0	0	0	0	0	0	0	0	1	0
C.cajan_18801	0	0	0	0	0	0	0	0	0	0	0	0	0	0	0	0	0	0	1	0
C.cajan_18804	0	0	0	0	0	0	0	0	0	0	0	0	0	0	0	0	0	0	1	0
C.cajan_18805	0	0	0	0	0	0	0	0	0	0	0	0	0	0	0	0	0	0	1	0
C.cajan_18806	0	0	0	0	0	0	0	0	0	0	0	0	0	0	0	0	0	0	1	0
C.cajan_18807	0	0	0	0	0	0	0	0	0	0	0	0	0	0	0	0	0	0	1	0
C.cajan_18808	0	0	0	0	0	0	0	0	0	0	0	0	0	0	0	0	0	0	1	0
C.cajan_18809	0	0	0	0	0	0	0	0	0	0	0	0	0	0	0	0	0	0	1	0
C.cajan_18811	0	0	0	0	0	0	0	0	0	0	0	0	0	0	0	0	0	0	1	0
C.cajan_18812	0	0	0	0	0	0	0	0	0	0	0	0	0	0	0	0	0	0	1	0
C.cajan_18813	0	0	0	0	0	0	0	0	0	0	0	0	0	0	0	0	0	0	1	0
C.cajan_18814	0	0	0	0	0	0	0	0	0	0	0	0	0	0	0	0	0	0	1	0
C.cajan_18815	0	0	0	0	0	0	0	0	0	0	0	0	0	0	0	0	0	0	1	0
C.cajan_18816	0	0	0	0	0	0	0	0	0	0	0	0	0	0	0	0	0	0	1	0
C.cajan_18817	0	0	0	0	0	0	0	0	0	0	0	0	0	0	0	0	0	0	1	0
C.cajan_18818	0	0	0	0	0	0	0	0	0	0	0	0	0	0	0	0	0	0	1	0
C.cajan_18819	0	0	0	0	0	0	0	0	0	0	0	0	0	0	0	0	0	0	1	0
C.cajan_18820	0	0	0	0	0	0	0	0	0	0	0	0	0	0	0	0	0	0	1	0
C.cajan_18821	0	0	0	0	0	0	0	0	0	0	0	0	0	0	0	0	0	0	1	0
C.cajan_18822	0	0	0	0	0	0	0	0	0	0	0	0	0	0	0	0	0	0	1	0
C.cajan_18823	0	0	0	0	0	0	0	0	0	0	0	0	0	0	0	0	0	0	1	0
C.cajan_18824	0	0	0	0	0	0	0	0	0	0	0	0	0	0	0	0	0	0	1	0
C.cajan_18827	0	0	0	0	0	0	0	0	0	0	0	0	0	0	0	0	0	0	1	0
C.cajan_18829	0	0	0	0	0	0	0	0	0	0	0	0	0	0	0	0	0	0	1	0
C.cajan_18834	0	0	0	0	0	0	0	0	0	0	0	0	0	0	0	0	0	0	1	0
C.cajan_18836	0	0	0	0	0	0	0	0	0	0	0	0	0	0	0	0	0	0	1	0
C.cajan_18837	0	0	0	0	0	0	0	0	0	0	0	0	0	0	0	0	0	0	1	0
C.cajan_18839	0	0	0	0	0	0	0	0	0	0	0	0	0	0	0	0	0	0	1	0
C.cajan_18841	0	0	0	0	0	0	0	0	0	0	0	0	0	0	0	0	0	0	1	0
C.cajan_18842	0	0	0	0	0	0	0	0	0	0	0	0	0	0	0	0	0	0	1	0
C.cajan_18844	0	0	0	0	0	0	0	0	0	0	0	0	0	0	0	0	0	0	1	0
C.cajan_18845	0	0	0	0	0	0	0	0	0	0	0	0	0	0	0	0	0	0	1	0
C.cajan_18847	0	0	0	0	0	0	0	0	0	0	0	0	0	0	0	0	0	0	1	0
C.cajan_18849	0	0	0	0	0	0	0	0	0	0	0	0	0	0	0	0	0	0	1	0
C.cajan_18850	0	0	0	0	0	0	0	0	0	0	0	0	0	0	0	0	0	0	1	0
C.cajan_18852	0	0	0	0	0	0	0	0	0	0	0	0	0	0	0	0	0	0	1	0
C.cajan_18853	0	0	0	0	0	0	0	0	0	0	0	0	0	0	0	0	0	0	1	0
C.cajan_18854	0	0	0	0	0	0	0	0	0	0	0	0	0	0	0	0	0	0	1	0
C.cajan_18855	0	0	0	0	0	0	0	0	0	0	0	0	0	0	0	0	0	0	1	0
C.cajan_18856	0	0	0	0	0	0	0	0	0	0	0	0	0	0	0	0	0	0	1	0
C.cajan_18857	0	0	0	0	0	0	0	0	0	0	0	0	0	0	0	0	0	0	1	0
C.cajan_18859	0	0	0	0	0	0	0	0	0	0	0	0	0	0	0	0	0	0	1	0
C.cajan_18861	0	0	0	0	0	0	0	0	0	0	0	0	0	0	0	0	0	0	1	0
C.cajan_18862	0	0	0	0	0	0	0	0	0	0	0	0	0	0	0	0	0	0	1	0
C.cajan_18864	0	0	0	0	0	0	0	0	0	0	0	0	0	0	0	0	0	0	1	0
C.cajan_18866	0	0	0	0	0	0	0	0	0	0	0	0	0	0	0	0	0	0	1	0
C.cajan_18870	0	0	0	0	0	0	0	0	0	0	0	0	0	0	0	0	0	0	1	0
C.cajan_18871	0	0	0	0	0	0	0	0	0	0	0	0	0	0	0	0	0	0	1	0
C.cajan_18872	0	0	0	0	0	0	0	0	0	0	0	0	0	0	0	0	0	0	1	0
C.cajan_18875	0	0	0	0	0	0	0	0	0	0	0	0	0	0	0	0	0	0	1	0
C.cajan_18877	0	0	0	0	0	0	0	0	0	0	0	0	0	0	0	0	0	0	1	0
C.cajan_18878	0	0	0	0	0	0	0	0	0	0	0	0	0	0	0	0	0	0	1	0
C.cajan_18879	0	0	0	0	0	0	0	0	0	0	0	0	0	0	0	0	0	0	1	0
C.cajan_18880	0	0	0	0	0	0	0	0	0	0	0	0	0	0	0	0	0	0	1	0
C.cajan_18881	0	0	0	0	0	0	0	0	0	0	0	0	0	0	0	0	0	0	1	0
C.cajan_18882	0	0	0	0	0	0	0	0	0	0	0	0	0	0	0	0	0	0	1	0
C.cajan_18884	0	0	0	0	0	0	0	0	0	0	0	0	0	0	0	0	0	0	1	0
C.cajan_18886	0	0	0	0	0	0	0	0	0	0	0	0	0	0	0	0	0	0	1	0
C.cajan_18888	0	0	0	0	0	0	0	0	0	0	0	0	0	0	0	0	0	0	1	0
C.cajan_18889	0	0	0	0	0	0	0	0	0	0	0	0	0	0	0	0	0	0	1	0
C.cajan_18890	0	0	0	0	0	0	0	0	0	0	0	0	0	0	0	0	0	0	1	0
C.cajan_18891	0	0	0	0	0	0	0	0	0	0	0	0	0	0	0	0	0	0	1	0
C.cajan_18892	0	0	0	0	0	0	0	0	0	0	0	0	0	0	0	0	0	0	1	0
C.cajan_18898	0	0	0	0	0	0	0	0	0	0	0	0	0	0	0	0	0	0	1	0
C.cajan_18902	0	0	0	0	0	0	0	0	0	0	0	0	0	0	0	0	0	0	1	0
C.cajan_18903	0	0	0	0	0	0	0	0	0	0	0	0	0	0	0	0	0	0	1	0
C.cajan_18904	0	0	0	0	0	0	0	0	0	0	0	0	0	0	0	0	0	0	1	0
C.cajan_18905	0	0	0	0	0	0	0	0	0	0	0	0	0	0	0	0	0	0	1	0
C.cajan_18907	0	0	0	0	0	0	0	0	0	0	0	0	0	0	0	0	0	0	1	0
C.cajan_18908	0	0	0	0	0	0	0	0	0	0	0	0	0	0	0	0	0	0	1	0
C.cajan_18909	0	0	0	0	0	0	0	0	0	0	0	0	0	0	0	0	0	0	1	0
C.cajan_18910	0	0	0	0	0	0	0	0	0	0	0	0	0	0	0	0	0	0	1	0
C.cajan_18911	0	0	0	0	0	0	0	0	0	0	0	0	0	0	0	0	0	0	1	0
C.cajan_18912	0	0	0	0	0	0	0	0	0	0	0	0	0	0	0	0	0	0	1	0
C.cajan_18913	0	0	0	0	0	0	0	0	0	0	0	0	0	0	0	0	0	0	1	0
C.cajan_18914	0	0	0	0	0	0	0	0	0	0	0	0	0	0	0	0	0	0	1	0
C.cajan_18915	0	0	0	0	0	0	0	0	0	0	0	0	0	0	0	0	0	0	1	0
C.cajan_18917	0	0	0	0	0	0	0	0	0	0	0	0	0	0	0	0	0	0	1	0
C.cajan_18919	0	0	0	0	0	0	0	0	0	0	0	0	0	0	0	0	0	0	1	0
C.cajan_18920	0	0	0	0	0	0	0	0	0	0	0	0	0	0	0	0	0	0	1	0
C.cajan_18921	0	0	0	0	0	0	0	0	0	0	0	0	0	0	0	0	0	0	1	0
C.cajan_18922	0	0	0	0	0	0	0	0	0	0	0	0	0	0	0	0	0	0	1	0
C.cajan_18923	0	0	0	0	0	0	0	0	0	0	0	0	0	0	0	0	0	0	1	0
C.cajan_18924	0	0	0	0	0	0	0	0	0	0	0	0	0	0	0	0	0	0	1	0
[truncated: 401 more rows]
