# Supplementary material for: First‐generation HapMap in Cajanus spp. reveals untapped variations in parental lines of mapping populations
Source: Plant Biotechnol J. 2016 Jan 29;14(8):1673–81. doi: 10.1111/pbi.12528 (PMC5066660; doi:10.1111/pbi.12528)
Supplement: Supplementary file 13 — Table S8 Summary of large deletions (>1 kb) in Cajanus spp. accessions. [file PBI-14-1673-s008.xlsx]

## Sheet: Table S8
Table S8 Summary of large deletions (> 1 kb) in Cajanus spp. accessions
Genotype	CcLG01	CcLG02	CcLG03	CcLG04	CcLG05	CcLG06	CcLG07	CcLG08	CcLG09	CcLG10	CcLG11	Across genome
HPL 24	1	25	6	0	0	6	11	6	8	3	14	80
ICPB 2049	5	9	5	0	2	1	7	8	1	2	10	50
ICPL 20097	2	4	1	0	1	1	0	4	3	3	5	24
ICPL 85010	3	2	5	0	0	3	16	2	1	3	5	40
ICPL 85063	1	3	1	0	0	9	4	6	4	2	6	36
ICPL 87	1	14	4	0	0	2	5	12	5	3	11	57
ICPL 88039	2	7	3	0	1	1	1	1	6	3	5	30
ICPL 99050	4	5	3	0	1	1	7	7	1	8	4	41
MN 1	4	4	4	0	0	3	5	5	1	5	9	40
ICP 11605	8	5	3	0	0	5	4	6	9	4	6	50
ICP 14209	2	1	6	0	1	3	4	0	1	5	6	29
ICP 14486	6	17	8	2	2	7	11	14	10	5	18	100
ICP 28	3	1	5	0	0	5	3	4	1	2	5	29
ICP 5529	3	23	4	5	2	11	13	10	8	2	17	98
ICP 7035	3	8	3	0	0	6	2	3	5	6	5	41
ICP 7263	3	4	0	5	0	7	1	5	7	2	2	36
ICP 7426	0	4	5	0	0	1	1	2	0	3	4	20
ICP 8863	2	11	3	5	0	1	8	7	4	3	11	55
ICPW 12	0	0	7	2	0	4	4	1	1	5	4	28
ICPW 29	6	14	1	1	1	11	13	9	9	9	12	86
Total	59	161	77	20	11	88	120	112	85	78	159	970
