# Supplementary material for: First‐generation HapMap in Cajanus spp. reveals untapped variations in parental lines of mapping populations
Source: Plant Biotechnol J. 2016 Jan 29;14(8):1673–81. doi: 10.1111/pbi.12528 (PMC5066660; doi:10.1111/pbi.12528)
Supplement: Supplementary file 14 — Table S9 Summary of large duplications (>1 kb) in Cajanus spp. accessions. [file PBI-14-1673-s009.xlsx]

## Sheet: Table S9
Table S9 Summary of large duplications (> 1 kb) in Cajanus spp. accessions
Genotypes	CcLG01	CcLG02	CcLG03	CcLG04	CcLG05	CcLG06	CcLG07	CcLG08	CcLG09	CcLG10	CcLG11	Across genome
HPL 24	2	1	0	0	0	0	0	2	0	0	0	5
ICPB 2049	0	1	4	0	0	0	0	3	0	0	1	9
ICPL 20097	0	14	6	0	0	0	0	20	0	0	0	40
ICPL 85010	0	5	1	0	0	2	0	2	0	13	4	27
ICPL 85063	0	0	0	0	0	0	0	3	0	0	0	3
ICPL 87	0	3	0	2	2	1	2	2	0	3	0	15
ICPL 88039	19	72	21	0	9	15	27	54	23	24	31	295
ICPL 99050	0	0	2	6	0	1	0	2	0	0	1	12
MN 1	0	9	2	0	0	0	2	0	0	0	0	13
ICP 11605	2	4	10	0	2	8	4	8	3	0	3	44
ICP 14209	8	3	4	0	0	3	2	7	0	0	1	28
ICP 14486	0	0	0	0	2	0	0	1	0	0	1	4
ICP 28	0	0	13	0	0	0	0	3	3	0	5	24
ICP 5529	5	0	0	0	0	0	0	3	0	0	0	8
ICP 7035	0	1	0	0	5	0	0	2	0	3	1	12
ICP 7263	0	10	0	1	0	0	0	2	0	0	0	13
ICP 7426	6	0	7	0	0	10	0	5	0	13	0	41
ICP 8863	0	2	0	0	0	3	0	2	0	1	0	8
ICPW 12	123	257	222	86	28	267	319	194	61	104	330	1991
ICPW 29	1	0	0	0	0	0	2	1	2	0	0	6
Total	166	382	292	95	48	310	358	316	92	161	378	2598
