# Supplementary material for: First‐generation HapMap in Cajanus spp. reveals untapped variations in parental lines of mapping populations
Source: Plant Biotechnol J. 2016 Jan 29;14(8):1673–81. doi: 10.1111/pbi.12528 (PMC5066660; doi:10.1111/pbi.12528)
Supplement: Supplementary file 15 — Table S10 Distribution of homozygous SNPs and their effects. [file PBI-14-1673-s010.xlsx]

## Sheet: Table S10
Table S10 Distribution of homozygous SNPs and their effects
Genotype	Total SNPs	Intergenic	Intronic	Exonic						Unknown
				Synonymous	Non-synonymous
				Silent	Missense				Nonsense
					Start lost	Stop lost	Non-synonymous start	Non-synonymous coding	Stop gain
HPL 24	245804	203083	28836	4152	12	32	0	5225	111	4353
ICPB 2049	226741	194686	18863	3112	9	40	0	4463	106	5462
ICPL 20097	108436	92550	8939	1840	9	32	1	2577	40	2448
ICPL 85010	254034	216700	22437	3744	5	49	1	5440	99	5559
ICPL 85063	191304	164584	14914	2894	8	40	1	4230	80	4553
ICPL 87	172118	146714	16357	2480	2	26	1	3349	71	3118
ICPL 88039	200000	170364	17632	3191	9	32	1	4378	81	4312
ICPL 99050	166088	142761	13703	2449	6	35	1	3380	62	3691
MN 1	161888	138212	15268	2112	2	22	1	2974	51	3246
ICP 11605	255333	218126	22055	3830	8	47	0	5443	101	5723
ICP 14209	239895	205337	20496	3492	12	41	1	4993	107	5416
ICP 14486	191552	163262	16830	3112	6	37	0	4546	80	3679
ICP 28	243354	209169	20244	3433	12	56	2	5026	95	5317
ICP 5529	169709	144169	15915	2617	6	33	1	3752	80	3136
ICP 7035	173221	146487	16875	2612	7	25	0	3598	70	3547
ICP 7263	138150	117289	13474	1980	4	17	1	2776	51	2558
ICP 7426	168286	143370	13307	2854	9	41	1	4385	67	4252
ICP 8863	127343	108505	11428	2041	6	31	0	2805	54	2473
ICPW 12	2889209	2212615	475490	79113	166	328	24	82350	889	38234
ICPW 29	305830	261530	26398	4683	15	68	2	6605	115	6414
