# Supplementary material for: First‐generation HapMap in Cajanus spp. reveals untapped variations in parental lines of mapping populations
Source: Plant Biotechnol J. 2016 Jan 29;14(8):1673–81. doi: 10.1111/pbi.12528 (PMC5066660; doi:10.1111/pbi.12528)
Supplement: Supplementary file 16 — Table S11 Distribution of tandem and interspersed repeats in Cajanus spp. accessions. [file PBI-14-1673-s011.xlsx]

## Sheet: Table S11
Table S11 Distribution of tandem and interspersed repeats in Cajanus spp. accessions
Genotype	Number of interspersed repeats/ transposable elements					Tandem repeats	Unclassified elements	Others
	Retrotransposons				DNA transposons
	LTR (Long terminal repeats)		Non-LTR
	Gypsy	Copia	Line	Sine
HPL 24	57158	42632	7872	504	26441	26372	132239	6915
ICPB 2049	69437	38374	6957	602	32106	45366	159009	10881
ICPL 20097	45607	21047	4512	351	18685	29845	89938	6493
ICPL 85010	70904	39859	7761	448	30254	41585	155634	9734
ICPL 85063	66169	34325	6865	388	27659	40459	136939	9334
ICPL 87	39322	27211	5820	379	20842	20430	100406	5814
ICPL 88039	56797	32117	6672	322	24125	31218	123060	7835
ICPL 99050	69931	38137	7485	632	35529	47113	164241	11331
MN 1	32688	25204	4711	414	18774	17497	87782	5164
ICP 11605	77349	45197	8962	520	33741	46409	176753	11019
ICP 14209	70115	39402	7395	409	29345	40635	151179	9591
ICP 14486	69118	45406	8926	631	35330	37848	165991	9937
ICP 28	67965	37370	7404	413	29581	39394	149158	10086
ICP 5529	45754	29022	5732	403	21825	24040	101542	5978
ICP 7035	41719	30251	5981	368	20203	20228	102212	5722
ICP 7263	33985	23504	4793	306	16586	16864	85675	4748
ICP 7426	85984	43203	9035	285	29968	44755	162444	10088
ICP 8863	36842	21494	4705	342	16282	18954	77253	4608
ICPW 12	286382	353037	74864	3491	166531	90099	976148	29278
ICPW 29	155410	105410	20618	838	78312	82847	403290	24139
*Line- long interspersed nuclear elements
*Sine- short interspersed nuclear elements
