# Supplementary material for: First‐generation HapMap in Cajanus spp. reveals untapped variations in parental lines of mapping populations
Source: Plant Biotechnol J. 2016 Jan 29;14(8):1673–81. doi: 10.1111/pbi.12528 (PMC5066660; doi:10.1111/pbi.12528)
Supplement: Supplementary file 17 — Table S12 Pairwise SNPs (below diagonal) and InDels (above diagonal) among Cajanus spp. accessions. [file PBI-14-1673-s012.xlsx]

## Sheet: Table S12
Table S12 Pairwise SNPs (below diagonal) and InDels (above diagonal) among Cajanus spp. accessions
Genotype	ICPL 87119	HPL 24	ICPB 2049	ICPL 20097	ICPL 85010	ICPL 85063	ICPL 87	ICPL 88039	ICPL 99050	MN 1	ICP 11605	ICP 14209	ICP 14486	ICP 28	ICP 5529	ICP 7035	ICP 7263	ICP 7426	ICP 8863	ICPW 12	ICPW 29
ICPL 87119	0	66328	70667	39824	71250	59682	56419	57300	77072	51088	82809	68702	87404	69121	56449	55311	46965	59969	41625	510665	184350
HPL 24	346096	0	89558	77563	86873	83700	80466	81068	96152	76889	94714	83855	97757	85348	78767	80835	77090	84122	73094	525796	189439
ICPB 2049	344666	384881	0	67359	82070	79911	80642	78978	78544	77282	85999	82868	99595	84215	82758	76887	77476	82690	67630	529382	188082
ICPL 20097	199761	342284	263229	0	76613	63982	69096	66935	74875	65696	85259	73523	91891	73857	67639	68920	62365	68531	54705	518933	180412
ICPL 85010	349778	376928	322491	307733	0	80653	71374	63651	91827	61428	77656	79492	87326	75150	82506	79058	75677	81703	74537	527672	178791
ICPL 85063	304980	367061	318505	248304	323357	0	75729	73736	83029	71899	87107	78604	96123	77541	75153	76727	72605	76187	62541	526103	185373
ICPL 87	258560	367746	313423	267261	274473	298419	0	68416	88643	61882	79584	77807	84594	74178	72758	69038	65666	76647	64617	523628	180585
ICPL 88039	287399	358902	315857	267660	244974	292995	271441	0	86352	62082	76734	75890	84267	73003	74261	72367	68287	74857	64957	518912	176573
ICPL 99050	360154	409271	307593	292167	366128	330815	341347	343163	0	85731	97867	89147	103756	91227	88386	87185	84067	86154	72135	534130	190155
MN 1	228688	344969	293551	247920	226954	274189	248307	235589	324828	0	76224	74565	80991	69400	70996	64919	62854	73766	61548	520602	175779
ICP 11605	400435	408725	343234	345011	306455	349692	312517	301630	394483	289434	0	86380	92820	87379	91156	83939	83093	88890	83680	533163	185332
ICP 14209	338975	362580	328272	292568	320300	317519	306664	307441	351884	288723	351573	0	95582	78552	78693	79497	75045	73663	71350	527506	184183
ICP 14486	404003	436293	400770	371779	345258	390479	348695	334728	416159	328551	375220	388257	0	95527	86506	89418	86543	92233	87265	539483	187744
ICP 28	335735	372418	335098	293287	298396	307156	285505	291461	362733	264588	354900	315030	387048	0	78204	79979	74934	79516	71228	526785	181542
ICP 5529	258008	344619	312800	254032	314977	284851	287141	285198	331573	276692	352948	297324	342927	292989	0	74958	67483	75764	61819	523876	185718
ICP 7035	265762	373363	301206	276256	316522	308768	291891	288659	344030	267513	331169	322835	371333	319582	302644	0	65073	77546	66121	521967	182104
ICP 7263	220759	353947	297421	240933	292008	282188	268541	269743	321531	253496	326331	296461	353447	292590	264689	273179	0	71848	59261	519032	179249
ICP 7426	360166	396840	357116	310395	354372	338294	329074	333422	368170	311710	387657	314131	392935	344795	315580	339561	310272	0	67430	519553	180249
ICP 8863	195546	331269	257451	201986	287045	236404	259823	253076	269554	241203	329048	275414	356895	273743	235332	275414	238276	291742	0	519117	179323
ICPW 12	3357515	3320316	3371306	3341063	3358851	3367033	3305636	3312425	3396815	3281618	3380552	3361007	3389346	3350842	3329419	3297211	3282796	3355071	3305096	0	574099
ICPW 29	917145	882570	878112	843445	836992	871359	810267	821519	886763	776783	873270	864131	858949	846650	830469	816164	799016	866625	803785	3543406	0
