# Supplementary material for: First‐generation HapMap in Cajanus spp. reveals untapped variations in parental lines of mapping populations
Source: Plant Biotechnol J. 2016 Jan 29;14(8):1673–81. doi: 10.1111/pbi.12528 (PMC5066660; doi:10.1111/pbi.12528)
Supplement: Supplementary file 18 — Table S13 Pairwise SNPs and InDels between parental lines of biparental populations. [file PBI-14-1673-s013.xlsx]

## Sheet: Table S13
Table S13 Pairwise SNPs and InDels between parental lines of biparental populations
Population	Parentals	SNPs	InDels
Introgression lines (ILs)
IL-1	ICPW 12 vs ICPL 87119	3357515	510665
IL-2	ICPW 29 vs ICPL 87119	917145	184350
Pigeonpea recombinant inbred lines (PRILs)
PRIL_A (FW)	ICPB 2049 vs ICPL 99050	307593	78544
PRIL_C (SMD)	ICPL 20097 vs ICPL 8863	201986	54705
*FW- Fusarium wilt, SMD- Sterility mosaic disease, vs-Versus
