# Supplementary material for: First‐generation HapMap in Cajanus spp. reveals untapped variations in parental lines of mapping populations
Source: Plant Biotechnol J. 2016 Jan 29;14(8):1673–81. doi: 10.1111/pbi.12528 (PMC5066660; doi:10.1111/pbi.12528)
Supplement: Supplementary file 19 — Table S14 Pairwise SNPs (below diagonal) and InDels (above diagonal) between MAGIC parental lines. [file PBI-14-1673-s014.xlsx]

## Sheet: Table S14
Table S14 Pairwise SNPs (below diagonal) and InDels (above diagonal) between MAGIC parental lines
Genotype	HPL 24	ICP 11605	ICP 14209	ICP 14486	ICP 5529	ICP 7035	ICP 7426	ICP 8863
HPL 24	0	94714	83855	97757	78767	80835	84122	73094
ICP 11605	408725	0	86380	92820	91156	83939	88890	83680
ICP 14209	362580	351573	0	95582	78693	79497	73663	71350
ICP 14486	436293	375220	388257	0	86506	89418	92233	87265
ICP 5529	344619	352948	297324	342927	0	74958	75764	61819
ICP 7035	373363	331169	322835	371333	302644	0	77546	66121
ICP 7426	396840	387657	314131	392935	315580	339561	0	67430
ICP 8863	331269	329048	275414	356895	235332	275414	291742	0
