# Supplementary material for: First‐generation HapMap in Cajanus spp. reveals untapped variations in parental lines of mapping populations
Source: Plant Biotechnol J. 2016 Jan 29;14(8):1673–81. doi: 10.1111/pbi.12528 (PMC5066660; doi:10.1111/pbi.12528)
Supplement: Supplementary file 20 — Table S15 Pairwise genetic distances among 20 selected Cajanus spp. accessions. [file PBI-14-1673-s015.xlsx]

## Sheet: Table S15
Table S15 Pairwise genetic distances among 20 selected Cajanus spp. accessions
Genotype	HPL 24	ICPB 2049	ICPL 20097	ICPL 85010	ICPL 85063	ICPL 87	ICPL 88039	ICPL 99050	MN 1	ICP 11605	ICP 14209	ICP 14486	ICP 28	ICP 5529	ICP 7035	ICP 7263	ICP 7426	ICP 8863	ICPW 12	ICPW 29
HPL 24	0
ICPB 2049	0.637329	0
ICPL 20097	0.646656	0.541676	0
ICPL 85010	0.65585	0.620669	0.625474	0
ICPL 85063	0.632613	0.596062	0.549905	0.635761	0
ICPL 87	0.640453	0.633402	0.638111	0.6052	0.655089	0
ICPL 88039	0.673122	0.645111	0.627067	0.558012	0.628657	0.635761	0
ICPL 99050	0.661155	0.55622	0.585929	0.658887	0.600233	0.659644	0.667913	0
MN 1	0.6604	0.655089	0.65585	0.58763	0.65585	0.622274	0.612576	0.687063	0
ICP 11605	0.665668	0.6052	0.634189	0.590172	0.641231	0.626271	0.596898	0.632613	0.636545	0
ICP 14209	0.622274	0.602722	0.586781	0.615826	0.6052	0.639673	0.617444	0.622274	0.645111	0.601893	0
ICP 14486	0.680495	0.680495	0.674603	0.647427	0.680495	0.643562	0.6604	0.692129	0.645111	0.648967	0.66866	0
ICP 28	0.631824	0.622274	0.610127	0.596062	0.598568	0.614203	0.595224	0.639673	0.60849	0.618252	0.58763	0.690685	0
ICP 5529	0.614203	0.619864	0.606847	0.649735	0.602722	0.62945	0.632613	0.631824	0.645884	0.659644	0.610945	0.649735	0.606024	0
ICP 7035	0.661155	0.631824	0.6604	0.663415	0.6604	0.654327	0.667165	0.659644	0.647427	0.664918	0.651269	0.664918	0.664918	0.641231	0
ICP 7263	0.655089	0.662663	0.634975	0.65585	0.65585	0.655089	0.663415	0.669406	0.651269	0.663415	0.653564	0.667913	0.65737	0.615826	0.656611	0
ICP 7426	0.670895	0.661909	0.634189	0.665668	0.642786	0.674603	0.667913	0.645884	0.674603	0.659644	0.596898	0.68196	0.639673	0.634189	0.684881	0.677556	0
ICP 8863	0.619864	0.563352	0.578214	0.653564	0.567763	0.62945	0.634189	0.601893	0.648197	0.663415	0.597734	0.675343	0.627067	0.575619	0.638893	0.622274	0.650503	0
ICPW 12	0.751579	0.758189	0.734113	0.756871	0.752242	0.755552	0.762782	0.774468	0.750249	0.776398	0.751579	0.777683	0.752242	0.743569	0.742225	0.750914	0.771886	0.746916	0
ICPW 29	0.725223	0.706401	0.714827	0.692129	0.71203	0.716918	0.692849	0.71273	0.72039	0.701438	0.701438	0.717614	0.700727	0.71273	0.736827	0.709221	0.714827	0.724534	0.778324	0
