# Supplementary material for: First‐generation HapMap in Cajanus spp. reveals untapped variations in parental lines of mapping populations
Source: Plant Biotechnol J. 2016 Jan 29;14(8):1673–81. doi: 10.1111/pbi.12528 (PMC5066660; doi:10.1111/pbi.12528)
Supplement: Supplementary file 21 — Table S16 Distribution of accession‐specific variants and their effects. [file PBI-14-1673-s016.xlsx]

## Sheet: Table S16
Table S16 Distribution of accession-specific variants and their effects
Genotype	Total specific variants (SNPs and InDels)	Intergenic	Intronic	Exonic								Unknown
				Missense	Nonsense	Silent	Frame shift	Codon insertion	Codon deletion	Codon change plus codon insertion	Codon change plus codon deletion
HPL 24	26650	20220	5199	515	8	441	29	2	3	2	5	226
ICPB 2049	835	695	96	14	1	5	2	0	0	0	2	20
ICPL 20097	816	666	111	28	0	5	4	0	0	0	0	2
ICPL 85010	791	611	134	25	0	8	2	0	1	0	0	10
ICPL 85063	2166	1774	262	59	1	17	9	0	0	0	0	44
ICPL 87	1695	1343	264	32	0	32	5	0	0	0	1	18
ICPL 88039	1398	1129	193	31	0	21	3	0	0	0	0	21
ICPL 99050	1372	1125	166	30	0	22	7	1	2	0	1	18
MN 1	1093	909	142	21	0	8	5	0	0	0	0	8
ICP 11605	1768	1439	238	41	2	20	4	1	2	0	0	20
ICP 14209	4798	3964	575	96	6	63	17	1	1	1	0	74
ICP 14486	1188	929	179	44	1	19	2	0	0	0	1	13
ICP 28	3388	2809	410	75	1	40	8	2	0	0	1	41
ICP 5529	2118	1730	279	51	0	26	5	1	0	0	0	26
ICP 7035	4403	3501	623	114	4	73	15	0	1	0	0	72
ICP 7263	3870	3132	546	78	0	50	6	0	0	0	0	57
ICP 7426	1443	1184	183	38	0	16	3	1	1	1	0	15
ICP 8863	1791	1495	214	33	2	18	4	1	1	1	0	22
ICPW 12	2537481	1929428	456534	59438	594	57276	1340	511	564	224	389	31283
ICPW 29	31840	25489	4771	604	13	508	21	11	11	3	5	404
