# Supplementary material for: First‐generation HapMap in Cajanus spp. reveals untapped variations in parental lines of mapping populations
Source: Plant Biotechnol J. 2016 Jan 29;14(8):1673–81. doi: 10.1111/pbi.12528 (PMC5066660; doi:10.1111/pbi.12528)
Supplement: Supplementary file 22 — Table S17 Accession‐specific variants and their effects on coding sequences and Gene Ontology (GO). [file PBI-14-1673-s017.xlsx]

## Sheet: Table S17
Table S17 Accession-specific variants and their effects on coding sequences and Gene Ontology (GO)
Genotype/pseudomolecule	Position	Reference Base	Alternate Base	Variation Type	Gene affected	Uniprot_id	Protein_name	Pathway	Location	GO_Biological_Process	GO_Molecular_Function	GO_Cellular_Component	GO_IDs	Developmental_stage	Induction	Tissue_specificity	Domain	Protein_Families	Exon Range	Effect	Change
HPL 24
100	292891	C	G	SNP	C.cajan_25335	O49627	Iron-sulfur cluster assembly protein 1 (AtISU1) (Protein ISCU-LIKE 1) (NifU-like N-terminal domain-containing protein ISU1) (NifU-like protein ISU1)		SUBCELLULAR LOCATION: Mitochondrion matrix.	iron-sulfur cluster assembly	2 iron, 2 sulfur cluster binding; iron ion binding; structural molecule activity	mitochondrial matrix; mitochondrion	GO:0051537; GO:0005506; GO:0016226; GO:0005759; GO:0005739; GO:0005198			TISSUE SPECIFICITY: Expressed in roots, stems, leaves, flowers, pollen and siliques.		NifU family	Exon_100_292609_292909	NON_SYNONYMOUS_CODING	aGc/aCc
117671	1191	G	C	SNP	C.cajan_46959	Q9SJ66	Probable sucrose-phosphatase 2 (AtSPP2) (EC 3.1.3.24)	PATHWAY: Glycan biosynthesis; sucrose biosynthesis; sucrose from D-fructose 6-phosphate and UDP-alpha-D-glucose: step 2/2.		response to cadmium ion; sucrose biosynthetic process; sucrose-phosphate phosphatase activity	magnesium ion binding; sucrose-phosphate phosphatase activity	cytoplasm; cytosol; nucleus; plasmodesma	GO:0005737; GO:0005829; GO:0000287; GO:0005634; GO:0009506; GO:0046686; GO:0005986; GO:0050307					Sucrose phosphatase family	Exon_117671_1113_1307	NON_SYNONYMOUS_CODING	Cca/Gca
117671	748	G	T	SNP	C.cajan_46959	Q9SJ66	Probable sucrose-phosphatase 2 (AtSPP2) (EC 3.1.3.24)	PATHWAY: Glycan biosynthesis; sucrose biosynthesis; sucrose from D-fructose 6-phosphate and UDP-alpha-D-glucose: step 2/2.		response to cadmium ion; sucrose biosynthetic process; sucrose-phosphate phosphatase activity	magnesium ion binding; sucrose-phosphate phosphatase activity	cytoplasm; cytosol; nucleus; plasmodesma	GO:0005737; GO:0005829; GO:0000287; GO:0005634; GO:0009506; GO:0046686; GO:0005986; GO:0050307					Sucrose phosphatase family	Exon_117671_718_1005	NON_SYNONYMOUS_CODING	Cag/Aag
117671	772	G	A	SNP	C.cajan_46959	Q9SJ66	Probable sucrose-phosphatase 2 (AtSPP2) (EC 3.1.3.24)	PATHWAY: Glycan biosynthesis; sucrose biosynthesis; sucrose from D-fructose 6-phosphate and UDP-alpha-D-glucose: step 2/2.		response to cadmium ion; sucrose biosynthetic process; sucrose-phosphate phosphatase activity	magnesium ion binding; sucrose-phosphate phosphatase activity	cytoplasm; cytosol; nucleus; plasmodesma	GO:0005737; GO:0005829; GO:0000287; GO:0005634; GO:0009506; GO:0046686; GO:0005986; GO:0050307					Sucrose phosphatase family	Exon_117671_718_1005	NON_SYNONYMOUS_CODING	Cgt/Tgt
117689	519	A	T	SNP	C.cajan_47899	Q9UIA9	Exportin-7 (Exp7) (Ran-binding protein 16)		SUBCELLULAR LOCATION: Cytoplasm. Nucleus (Probable). Nucleus, nuclear pore complex (Probable). Note=Shuttles between the nucleus and the cytoplasm (Probable).	mRNA transport; nuclear export signal receptor activity; protein export from nucleus	nuclear export signal receptor activity	cytoplasm; nuclear pore; nucleus	GO:0005737; GO:0051028; GO:0005049; GO:0005643; GO:0005634; GO:0006611			TISSUE SPECIFICITY: Strong expression in testis, thyroid and bone marrow, low expression in lung, liver and small intestine, no expression in thymus, and remaining tissues studied have moderate expression. Expressed in red blood cells; overexpressed in red blood cells (cytoplasm) of patients with hereditary non-spherocytic hemolytic anemia of unknown etiology.		Exportin family	Exon_117689_431_726	NON_SYNONYMOUS_CODING	ttT/ttA
123	370319	*	+TTGCTG	INS	C.cajan_32156	Q9FYK2	Probable calcium-binding protein CML25 (Calmodulin-like protein 25)			response to cold; root hair elongation	calcium ion binding	cytoplasm; nucleus	GO:0005509; GO:0005737; GO:0005634; GO:0009409; GO:0048767						Exon_123_369576_370388	CODON_INSERTION	ctt/cTTGCTGtt
125947	9713	C	T	SNP	C.cajan_39737	Q9SJ56	BEL1-like homeodomain protein 1 (BEL1-like protein 1) (Protein EMBRYO SAC DEVELOPMENT ARREST 29)		SUBCELLULAR LOCATION: Nucleus (Probable).	polar nucleus fusion; response to abscisic acid; response to continuous far red light stimulus by the high-irradiance response system; response to symbiotic fungus; sequence-specific DNA binding transcription factor activity; transcription, DNA-templated	DNA binding; protein heterodimerization activity; protein homodimerization activity; sequence-specific DNA binding; sequence-specific DNA binding transcription factor activity	cytoplasm; nucleus	GO:0003677; GO:0005737; GO:0005634; GO:0010197; GO:0046982; GO:0042803; GO:0009737; GO:0010201; GO:0009610; GO:0043565; GO:0003700; GO:0006351				DOMAIN: The SR/KY and BELL domains are responsive for the interaction between the TALE/BELL proteins and the TALE/KNOX proteins.	TALE/BELL homeobox family	Exon_125947_9567_9940	NON_SYNONYMOUS_CODING	gCa/gTa
126240	153442	C	A	SNP	C.cajan_34143	Q38879	Thioredoxin H2 (AtTrxh2) (Thioredoxin 2) (AtTRX2)		SUBCELLULAR LOCATION: Cytoplasm. Mitochondrion.	cell redox homeostasis; glycerol ether metabolic process; oxidoreductase activity, acting on a sulfur group of donors, disulfide as acceptor; protein disulfide oxidoreductase activity; sulfate assimilation	oxidoreductase activity, acting on a sulfur group of donors, disulfide as acceptor; protein disulfide oxidoreductase activity	cytosol; mitochondrion; plasma membrane	GO:0045454; GO:0005829; GO:0006662; GO:0005739; GO:0016671; GO:0005886; GO:0015035; GO:0000103					Thioredoxin family, Plant H-type subfamily	Exon_126240_153339_153443	START_LOST	atG/atT
127005	128138	*	-C	DEL	C.cajan_33336	P10978	Retrovirus-related Pol polyprotein from transposon TNT 1-94 [Includes: Protease (EC 3.4.23.-); Reverse transcriptase (EC 2.7.7.49); Endonuclease]			aspartic-type endopeptidase activity; DNA integration; endonuclease activity; RNA-directed DNA polymerase activity	aspartic-type endopeptidase activity; endonuclease activity; nucleic acid binding; RNA-directed DNA polymerase activity; zinc ion binding		GO:0015074; GO:0003964; GO:0004190; GO:0004519; GO:0003676; GO:0008270						Exon_127005_128106_128381	FRAME_SHIFT	-/-
127005	128158	G	T	SNP	C.cajan_33336	P10978	Retrovirus-related Pol polyprotein from transposon TNT 1-94 [Includes: Protease (EC 3.4.23.-); Reverse transcriptase (EC 2.7.7.49); Endonuclease]			aspartic-type endopeptidase activity; DNA integration; endonuclease activity; RNA-directed DNA polymerase activity	aspartic-type endopeptidase activity; endonuclease activity; nucleic acid binding; RNA-directed DNA polymerase activity; zinc ion binding		GO:0015074; GO:0003964; GO:0004190; GO:0004519; GO:0003676; GO:0008270						Exon_127005_128106_128381	STOP_GAINED	tgC/tgA
127005	138651	C	A	SNP	C.cajan_33337	K7LHR1	Uncharacterized protein												Exon_127005_138500_139120	NON_SYNONYMOUS_CODING	Gca/Tca
127005	139089	G	C	SNP	C.cajan_33337	K7LHR1	Uncharacterized protein												Exon_127005_138500_139120	NON_SYNONYMOUS_CODING	Cac/Gac
127005	140406	T	A	SNP	C.cajan_33337	K7LHR1	Uncharacterized protein												Exon_127005_140076_140829	NON_SYNONYMOUS_CODING	cAg/cTg
127005	152150	C	A	SNP	C.cajan_33339	Q6TBX7	Carotene epsilon-monooxygenase, chloroplastic (EC 1.14.99.45) (Cytochrome P450 97C1) (Protein LUTEIN DEFICIENT 1)		SUBCELLULAR LOCATION: Plastid, chloroplast membrane.	carotenoid biosynthetic process; zeinoxanthin epsilon hydroxylase activity	heme binding; iron ion binding; zeinoxanthin epsilon hydroxylase activity	chloroplast; chloroplast envelope; chloroplast membrane	GO:0016117; GO:0009507; GO:0009941; GO:0031969; GO:0020037; GO:0005506; GO:0009974					Cytochrome P450 family	Exon_127005_152084_152191	NON_SYNONYMOUS_CODING	Gct/Tct
127005	174907	C	T	SNP	C.cajan_33341	D4N500	Thebaine 6-O-demethylase (EC 1.14.11.31)	PATHWAY: Alkaloid biosynthesis; morphine biosynthesis.		alkaloid metabolic process; methyltransferase activity; oxidoreductase activity, acting on paired donors, with incorporation or reduction of molecular oxygen, 2-oxoglutarate as one donor, and incorporation of one atom each of oxygen into both donors	iron ion binding; methyltransferase activity; oxidoreductase activity, acting on paired donors, with incorporation or reduction of molecular oxygen, 2-oxoglutarate as one donor, and incorporation of one atom each of oxygen into both donors		GO:0009820; GO:0005506; GO:0008168; GO:0016706					Iron/ascorbate-dependent oxidoreductase family	Exon_127005_174771_175018	NON_SYNONYMOUS_CODING	aGt/aAt
127669	56761	T	A	SNP	C.cajan_33198	Q9LHQ6	Organic cation/carnitine transporter 4 (AtOCT4)		SUBCELLULAR LOCATION: Vacuole membrane; Multi-pass membrane protein.	cellular response to water deprivation; ion transport; transmembrane transporter activity	ATP binding; transmembrane transporter activity	chloroplast thylakoid membrane; integral component of membrane; plant-type vacuole membrane	GO:0005524; GO:0042631; GO:0009535; GO:0016021; GO:0006811; GO:0009705; GO:0022857		INDUCTION: During drought stress treatment.	TISSUE SPECIFICITY: Mostly expressed in siliques, and, to a lower extent, in stems, leaves, flowers and siliques. Present in pollen. In the stems of secondary inflorescences present in the phloem cells and xylem parenchyma cells.		Major facilitator (TC 2.A.1) superfamily, Organic cation transporter (TC 2.A.1.19) family	Exon_127669_56676_57009	NON_SYNONYMOUS_CODING	Acc/Tcc
127675	105742	C	T	SNP	C.cajan_31928	Q84K11	Serine/threonine-protein phosphatase 5 (EC 3.1.3.16) (LePP5)		SUBCELLULAR LOCATION: Isoform 1: Endoplasmic reticulum membrane; Multi-pass membrane protein. Nucleus membrane; Multi-pass membrane protein.; SUBCELLULAR LOCATION: Isoform 2: Cytoplasm. Nucleus, nucleoplasm. Nucleus speckle. Note=Cytoplasmic in darkness, but translocated to the nucleus upon illumination, when associated with phytochromes into speckles (By similarity).	phosphoprotein phosphatase activity; protein dephosphorylation	metal ion binding; phosphoprotein phosphatase activity	endoplasmic reticulum membrane; integral component of membrane; nuclear membrane; nuclear speck	GO:0005789; GO:0016021; GO:0046872; GO:0031965; GO:0016607; GO:0004721; GO:0006470			TISSUE SPECIFICITY: Expressed in roots, stems, leaves, flowers, and fruits.	DOMAIN: TPR repeats are required for the binding with phytochromes (By similarity).	PPP phosphatase family, PP-5 (PP-T) subfamily	Exon_127675_105529_105777	NON_SYNONYMOUS_CODING	aGc/aAc
127737	37683	C	T	SNP	C.cajan_39388	K7MM70	Uncharacterized protein												Exon_127737_37243_37688	NON_SYNONYMOUS_CODING	gGg/gAg
127746	575762	A	G	SNP	C.cajan_25054	Q9SRX9	E3 ubiquitin-protein ligase BAH1 (EC 6.3.2.-) (Protein BENZOIC ACID HYPERSENSITIVE 1) (Protein NITROGEN LIMITATION ADAPTATION)	PATHWAY: Protein modification; protein ubiquitination.	SUBCELLULAR LOCATION: Nucleus speckle.	defense response to bacterium; ligase activity; plant-type hypersensitive response; regulation of salicylic acid metabolic process; response to benzoic acid; response to nitrate; response to salicylic acid; salicylic acid biosynthetic process; systemic acquired resistance; ubiquitin-protein transferase activity	ligase activity; ubiquitin-protein transferase activity; zinc ion binding	nuclear speck; nucleus	GO:0042742; GO:0016874; GO:0016607; GO:0005634; GO:0009626; GO:0010337; GO:0080021; GO:0010167; GO:0009751; GO:0009697; GO:0009627; GO:0004842; GO:0008270		INDUCTION: By salicylic acid and benzoic acid.	TISSUE SPECIFICITY: High expression in roots and stems, medium in seedlings, flowers, rosette and cauline leaves, and very low in siliques. Detected in cotyledons, hypocotyls, pedicel, receptacle, pistil, sepal, filament of stamen and at the two ends of developing siliques.	DOMAIN: The RING-type zinc finger domain mediates binding to an E2 ubiquitin-conjugating enzyme.		Exon_127746_575607_575861	NON_SYNONYMOUS_CODING	gAa/gGa
128431	23149	T	C	SNP	C.cajan_39190	P41099	60S acidic ribosomal protein P2			translational elongation	structural constituent of ribosome	ribosome	GO:0005840; GO:0003735; GO:0006414					Ribosomal protein L12P family	Exon_128431_23123_23149	NON_SYNONYMOUS_CODING	gAc/gGc
128446	165905	A	C	SNP	C.cajan_29535	F4JRP0	Protein STICHEL-like 3			DNA-directed DNA polymerase activity; nucleoside-triphosphatase activity	ATP binding; DNA binding; DNA-directed DNA polymerase activity; nucleoside-triphosphatase activity	DNA polymerase III complex	GO:0005524; GO:0003677; GO:0009360; GO:0003887; GO:0017111					DnaX/STICHEL family	Exon_128446_165525_166254	NON_SYNONYMOUS_CODING	gTt/gGt
128680	290119	A	T	SNP	C.cajan_30382	Q9LY74	2-methyl-6-phytyl-1,4-hydroquinone methyltransferase, chloroplastic (EC 2.1.1.295) (37 kDa inner envelope membrane protein) (E37) (MPBQ/MSBQ methyltransferase) (Protein ALBINO OR PALE GREEN MUTANT 1) (Protein INNER ENVELOPE PROTEIN 37) (Protein VITAMIN E DEFECTIVE 3)	PATHWAY: Cofactor biosynthesis; tocopherol biosynthesis.	SUBCELLULAR LOCATION: Plastid, chloroplast inner membrane; Single-pass membrane protein. Note=The transmembrane domain is sufficient to direct stop-transfer insertion and topology in the inner envelope membrane (PubMed:20194502).	2-methyl-6-phytyl-1,4-benzoquinone methyltransferase activity; plastoquinone biosynthetic process; S-adenosylmethionine-dependent methyltransferase activity; vitamin E biosynthetic process	2-methyl-6-phytyl-1,4-benzoquinone methyltransferase activity; S-adenosylmethionine-dependent methyltransferase activity	chloroplast; chloroplast envelope; chloroplast inner membrane; integral component of membrane; plastid	GO:0051741; GO:0008757; GO:0009507; GO:0009941; GO:0009706; GO:0016021; GO:0009536; GO:0010236; GO:0010189					Methyltransferase superfamily	Exon_128680_290005_290160	NON_SYNONYMOUS_CODING	Ttt/Att
128880	109629	T	C	SNP	C.cajan_35995	Q6CGU8	Probable transporter MCH1		SUBCELLULAR LOCATION: Vacuole membrane; Multi-pass membrane protein (By similarity).	transmembrane transport		integral component of membrane; vacuolar membrane	GO:0016021; GO:0055085; GO:0005774					Major facilitator superfamily	Exon_128880_108850_110604	NON_SYNONYMOUS_CODING	tTt/tCt
128880	110333	G	A	SNP	C.cajan_35995	Q6CGU8	Probable transporter MCH1		SUBCELLULAR LOCATION: Vacuole membrane; Multi-pass membrane protein (By similarity).	transmembrane transport		integral component of membrane; vacuolar membrane	GO:0016021; GO:0055085; GO:0005774					Major facilitator superfamily	Exon_128880_108850_110604	NON_SYNONYMOUS_CODING	Gag/Aag
128880	148717	C	G	SNP	C.cajan_35999	Q9SCP2	Probable pectate lyase 12 (EC 4.2.2.2)	PATHWAY: Glycan metabolism; pectin degradation; 2-dehydro-3-deoxy-D-gluconate from pectin: step 2/5.		pectate lyase activity; pectin catabolic process	metal ion binding; pectate lyase activity	anchored component of membrane	GO:0031225; GO:0046872; GO:0030570; GO:0045490					Polysaccharide lyase 1 family	Exon_128880_148586_149298	NON_SYNONYMOUS_CODING	gGt/gCt
128880	148723	T	A	SNP	C.cajan_35999	Q9SCP2	Probable pectate lyase 12 (EC 4.2.2.2)	PATHWAY: Glycan metabolism; pectin degradation; 2-dehydro-3-deoxy-D-gluconate from pectin: step 2/5.		pectate lyase activity; pectin catabolic process	metal ion binding; pectate lyase activity	anchored component of membrane	GO:0031225; GO:0046872; GO:0030570; GO:0045490					Polysaccharide lyase 1 family	Exon_128880_148586_149298	NON_SYNONYMOUS_CODING	tAt/tTt
128880	160050	C	T	SNP	C.cajan_36000	P92555	Uncharacterized mitochondrial protein AtMg01250 (ORF102)		SUBCELLULAR LOCATION: Mitochondrion (Potential).	RNA-directed DNA polymerase activity	RNA binding; RNA-directed DNA polymerase activity	mitochondrion	GO:0003723; GO:0003964; GO:0005739						Exon_128880_160036_160206	NON_SYNONYMOUS_CODING	tCc/tTc
128880	191433	A	T	SNP	C.cajan_36003	Q84UV8	Bifunctional monodehydroascorbate reductase and carbonic anhydrase nectarin-3 (EC 1.6.5.4) (EC 4.2.1.1) (Nectarin-III) [Cleaved into: Nectarin-2]		SUBCELLULAR LOCATION: Secreted. Note=Found in the nectar.	carbonate dehydratase activity; monodehydroascorbate reductase (NADH) activity; one-carbon metabolic process; regulation of pH; response to oxygen radical	carbonate dehydratase activity; monodehydroascorbate reductase (NADH) activity; zinc ion binding	extracellular region	GO:0004089; GO:0005576; GO:0016656; GO:0006730; GO:0006885; GO:0000305; GO:0008270	DEVELOPMENTAL STAGE: Expressed at low levels in stage 2 nectaries. Levels then increase and expression is even throughout subsequent stages of nectary development.		TISSUE SPECIFICITY: Expressed most strongly in nectary gland. Also at lower levels in the ovary, style, stigma, floral tube and at low levels in anthers/filaments.		Alpha-carbonic anhydrase family	Exon_128880_191422_191528	NON_SYNONYMOUS_CODING	gAg/gTg
128880	207088	A	G	SNP	C.cajan_36004	Q84UV8	Bifunctional monodehydroascorbate reductase and carbonic anhydrase nectarin-3 (EC 1.6.5.4) (EC 4.2.1.1) (Nectarin-III) [Cleaved into: Nectarin-2]		SUBCELLULAR LOCATION: Secreted. Note=Found in the nectar.	carbonate dehydratase activity; monodehydroascorbate reductase (NADH) activity; one-carbon metabolic process; regulation of pH; response to oxygen radical	carbonate dehydratase activity; monodehydroascorbate reductase (NADH) activity; zinc ion binding	extracellular region	GO:0004089; GO:0005576; GO:0016656; GO:0006730; GO:0006885; GO:0000305; GO:0008270	DEVELOPMENTAL STAGE: Expressed at low levels in stage 2 nectaries. Levels then increase and expression is even throughout subsequent stages of nectary development.		TISSUE SPECIFICITY: Expressed most strongly in nectary gland. Also at lower levels in the ovary, style, stigma, floral tube and at low levels in anthers/filaments.		Alpha-carbonic anhydrase family	Exon_128880_207043_207139	NON_SYNONYMOUS_CODING	tTg/tCg
128880	207115	T	C	SNP	C.cajan_36004	Q84UV8	Bifunctional monodehydroascorbate reductase and carbonic anhydrase nectarin-3 (EC 1.6.5.4) (EC 4.2.1.1) (Nectarin-III) [Cleaved into: Nectarin-2]		SUBCELLULAR LOCATION: Secreted. Note=Found in the nectar.	carbonate dehydratase activity; monodehydroascorbate reductase (NADH) activity; one-carbon metabolic process; regulation of pH; response to oxygen radical	carbonate dehydratase activity; monodehydroascorbate reductase (NADH) activity; zinc ion binding	extracellular region	GO:0004089; GO:0005576; GO:0016656; GO:0006730; GO:0006885; GO:0000305; GO:0008270	DEVELOPMENTAL STAGE: Expressed at low levels in stage 2 nectaries. Levels then increase and expression is even throughout subsequent stages of nectary development.		TISSUE SPECIFICITY: Expressed most strongly in nectary gland. Also at lower levels in the ovary, style, stigma, floral tube and at low levels in anthers/filaments.		Alpha-carbonic anhydrase family	Exon_128880_207043_207139	NON_SYNONYMOUS_CODING	tAc/tGc
128880	229652	G	C	SNP	C.cajan_36007	P50156	Probable aquaporin TIP1-1 (Tonoplast intrinsic protein 1-1) (OsTIP1;1) (rTIP1)		SUBCELLULAR LOCATION: Vacuole membrane; Multi-pass membrane protein (By similarity). Note=Tonoplast.	defense response to bacterium; hydrogen peroxide transmembrane transport; transporter activity; water homeostasis	transporter activity	chloroplast; columella; endoplasmic reticulum; Golgi apparatus; integral component of membrane; plasma membrane; vacuolar membrane	GO:0005794; GO:0009507; GO:0043674; GO:0042742; GO:0005783; GO:0080170; GO:0016021; GO:0005886; GO:0005215; GO:0005774; GO:0030104		INDUCTION: By osmotic stress and abscisic acid (ABA). Down-regulated by chilling.	TISSUE SPECIFICITY: Expressed in roots and leaves.	DOMAIN: Aquaporins contain two tandem repeats each containing three membrane-spanning domains and a pore-forming loop with the signature motif Asn-Pro-Ala (NPA).	MIP/aquaporin (TC 1.A.8) family, TIP (TC 1.A.8.10) subfamily	Exon_128880_229452_229829	NON_SYNONYMOUS_CODING	gCc/gGc
128880	50320	A	G	SNP	C.cajan_35992	I1L907	Uncharacterized protein			metabolic process	amino acid binding		GO:0016597; GO:0008152						Exon_128880_50268_50405	NON_SYNONYMOUS_CODING	Atc/Gtc
128917	167254	C	T	SNP	C.cajan_33747	B9RHP7	Probable terpene synthase 11 (RcSeTPS11) (EC 4.2.3.-)			terpene synthase activity	magnesium ion binding; terpene synthase activity		GO:0000287; GO:0010333				DOMAIN: The Asp-Asp-Xaa-Xaa-Asp/Glu (DDXXD/E) motif is important for the catalytic activity, presumably through binding to Mg(2+) (By similarity).	Terpene synthase family	Exon_128917_167250_167622	NON_SYNONYMOUS_CODING	gCt/gTt
128917	305721	A	T	SNP	C.cajan_33758	Q9ZR08	G-type lectin S-receptor-like serine/threonine-protein kinase At4g03230 (EC 2.7.11.1)		SUBCELLULAR LOCATION: Cell membrane; Single-pass type I membrane protein (By similarity).	protein serine/threonine kinase activity; recognition of pollen	ATP binding; calmodulin binding; protein serine/threonine kinase activity	integral component of membrane; plasma membrane	GO:0005524; GO:0005516; GO:0016021; GO:0005886; GO:0004674; GO:0048544					Protein kinase superfamily, Ser/Thr protein kinase family	Exon_128917_305595_305805	NON_SYNONYMOUS_CODING	gTt/gAt
129942	26336	G	C	SNP	C.cajan_40086	O82500	Putative disease resistance protein At4g11170			defense response; nucleoside-triphosphatase activity; response to ozone; signal transduction	ADP binding; nucleoside-triphosphatase activity	mitochondrion	GO:0043531; GO:0006952; GO:0005739; GO:0017111; GO:0010193; GO:0007165						Exon_129942_26284_26877	NON_SYNONYMOUS_CODING	tCc/tGc
130093	322851	G	T	SNP	C.cajan_31277	Q58FS3	Transcription factor RADIALIS		SUBCELLULAR LOCATION: Nucleus (By similarity).	determination of dorsal/ventral asymmetry; flower development; regulation of transcription, DNA-templated; transcription, DNA-templated	chromatin binding; DNA binding	nucleus	GO:0003677; GO:0003682; GO:0048262; GO:0009908; GO:0005634; GO:0006355; GO:0006351	DEVELOPMENTAL STAGE: Early expressed at stage two (plastochrons 7 and 8), when the floral meristem comprised a loaf-shaped bulge of cells. Expression was in the dorsal region of the floral meristem. At stage four, when sepal primordia had emerged around the meristem dome, expression could be seen in the dorsal sepal primordium. At stage five, expressed in emerging dorsal primordia of whorls two a…	INDUCTION: Up-regulated by both CYC and DICH.	TISSUE SPECIFICITY: Specifically expressed in the dorsal region of developing flowers.			Exon_130093_322790_323023	NON_SYNONYMOUS_CODING	Gct/Tct
130449	64800	C	G	SNP	C.cajan_44138	Q94BT9	Copper transport protein ATX1 (Copper chaperone ATX1)		SUBCELLULAR LOCATION: Cytoplasm, cytosol.	copper ion transport	metal ion binding	chromatin; cytosol	GO:0000785; GO:0006825; GO:0005829; GO:0046872		INDUCTION: Induced by excess of copper (at protein level).			ATX1 family	Exon_130449_64754_64860	NON_SYNONYMOUS_CODING	gaG/gaC
130593	76500	C	T	SNP	C.cajan_33255	K7LK01	Uncharacterized protein												Exon_130593_76396_76688	NON_SYNONYMOUS_CODING	Cgt/Tgt
130606	79125	T	A	SNP	C.cajan_35178	Q6AWW5	Ankyrin repeat-containing protein At5g02620		SUBCELLULAR LOCATION: Membrane; Multi-pass membrane protein (Potential).			endoplasmic reticulum; integral component of membrane; plasma membrane	GO:0005783; GO:0016021; GO:0005886						Exon_130606_79056_79166	NON_SYNONYMOUS_CODING	Tgc/Agc
130941	914285	T	C	SNP	C.cajan_24115	Q9LUJ2	Pentatricopeptide repeat-containing protein At3g22690											PPR family, PCMP-H subfamily	Exon_130941_913403_914296	NON_SYNONYMOUS_CODING	cAa/cGa
130958	38820	G	A	SNP	C.cajan_41808	C0LGQ5	LRR receptor-like serine/threonine-protein kinase GSO1 (EC 2.7.11.1) (Protein GASSHO 1)		SUBCELLULAR LOCATION: Membrane; Single-pass type I membrane protein (Potential).	epidermis development; protein serine/threonine kinase activity	ATP binding; protein serine/threonine kinase activity	integral component of membrane	GO:0005524; GO:0008544; GO:0016021; GO:0004674	DEVELOPMENTAL STAGE: In flower buds, localized in filaments and stigmas. During embryogenesis, uniform expression from the globular embryo to the mature cotyledonary embryo. After germination, detected in whole cotyledons and in the hypocotyl.		TISSUE SPECIFICITY: Mostly expressed in siliques, seeds, developing embryos and seedlings, detected in flower buds and roots, but not in leaves or stems.		Protein kinase superfamily, Ser/Thr protein kinase family	Exon_130958_38626_38952	NON_SYNONYMOUS_CODING	cCa/cTa
130958	38887	*	+GTAC	INS	C.cajan_41808	C0LGQ5	LRR receptor-like serine/threonine-protein kinase GSO1 (EC 2.7.11.1) (Protein GASSHO 1)		SUBCELLULAR LOCATION: Membrane; Single-pass type I membrane protein (Potential).	epidermis development; protein serine/threonine kinase activity	ATP binding; protein serine/threonine kinase activity	integral component of membrane	GO:0005524; GO:0008544; GO:0016021; GO:0004674	DEVELOPMENTAL STAGE: In flower buds, localized in filaments and stigmas. During embryogenesis, uniform expression from the globular embryo to the mature cotyledonary embryo. After germination, detected in whole cotyledons and in the hypocotyl.		TISSUE SPECIFICITY: Mostly expressed in siliques, seeds, developing embryos and seedlings, detected in flower buds and roots, but not in leaves or stems.		Protein kinase superfamily, Ser/Thr protein kinase family	Exon_130958_38626_38952	FRAME_SHIFT	-/GTAC
130958	39081	C	T	SNP	C.cajan_41808	C0LGQ5	LRR receptor-like serine/threonine-protein kinase GSO1 (EC 2.7.11.1) (Protein GASSHO 1)		SUBCELLULAR LOCATION: Membrane; Single-pass type I membrane protein (Potential).	epidermis development; protein serine/threonine kinase activity	ATP binding; protein serine/threonine kinase activity	integral component of membrane	GO:0005524; GO:0008544; GO:0016021; GO:0004674	DEVELOPMENTAL STAGE: In flower buds, localized in filaments and stigmas. During embryogenesis, uniform expression from the globular embryo to the mature cotyledonary embryo. After germination, detected in whole cotyledons and in the hypocotyl.		TISSUE SPECIFICITY: Mostly expressed in siliques, seeds, developing embryos and seedlings, detected in flower buds and roots, but not in leaves or stems.		Protein kinase superfamily, Ser/Thr protein kinase family	Exon_130958_38967_39957	NON_SYNONYMOUS_CODING	Gaa/Aaa
130958	39236	A	T	SNP	C.cajan_41808	C0LGQ5	LRR receptor-like serine/threonine-protein kinase GSO1 (EC 2.7.11.1) (Protein GASSHO 1)		SUBCELLULAR LOCATION: Membrane; Single-pass type I membrane protein (Potential).	epidermis development; protein serine/threonine kinase activity	ATP binding; protein serine/threonine kinase activity	integral component of membrane	GO:0005524; GO:0008544; GO:0016021; GO:0004674	DEVELOPMENTAL STAGE: In flower buds, localized in filaments and stigmas. During embryogenesis, uniform expression from the globular embryo to the mature cotyledonary embryo. After germination, detected in whole cotyledons and in the hypocotyl.		TISSUE SPECIFICITY: Mostly expressed in siliques, seeds, developing embryos and seedlings, detected in flower buds and roots, but not in leaves or stems.		Protein kinase superfamily, Ser/Thr protein kinase family	Exon_130958_38967_39957	NON_SYNONYMOUS_CODING	aTg/aAg
130958	39251	G	A	SNP	C.cajan_41808	C0LGQ5	LRR receptor-like serine/threonine-protein kinase GSO1 (EC 2.7.11.1) (Protein GASSHO 1)		SUBCELLULAR LOCATION: Membrane; Single-pass type I membrane protein (Potential).	epidermis development; protein serine/threonine kinase activity	ATP binding; protein serine/threonine kinase activity	integral component of membrane	GO:0005524; GO:0008544; GO:0016021; GO:0004674	DEVELOPMENTAL STAGE: In flower buds, localized in filaments and stigmas. During embryogenesis, uniform expression from the globular embryo to the mature cotyledonary embryo. After germination, detected in whole cotyledons and in the hypocotyl.		TISSUE SPECIFICITY: Mostly expressed in siliques, seeds, developing embryos and seedlings, detected in flower buds and roots, but not in leaves or stems.		Protein kinase superfamily, Ser/Thr protein kinase family	Exon_130958_38967_39957	NON_SYNONYMOUS_CODING	cCa/cTa
130958	39308	T	C	SNP	C.cajan_41808	C0LGQ5	LRR receptor-like serine/threonine-protein kinase GSO1 (EC 2.7.11.1) (Protein GASSHO 1)		SUBCELLULAR LOCATION: Membrane; Single-pass type I membrane protein (Potential).	epidermis development; protein serine/threonine kinase activity	ATP binding; protein serine/threonine kinase activity	integral component of membrane	GO:0005524; GO:0008544; GO:0016021; GO:0004674	DEVELOPMENTAL STAGE: In flower buds, localized in filaments and stigmas. During embryogenesis, uniform expression from the globular embryo to the mature cotyledonary embryo. After germination, detected in whole cotyledons and in the hypocotyl.		TISSUE SPECIFICITY: Mostly expressed in siliques, seeds, developing embryos and seedlings, detected in flower buds and roots, but not in leaves or stems.		Protein kinase superfamily, Ser/Thr protein kinase family	Exon_130958_38967_39957	NON_SYNONYMOUS_CODING	aAt/aGt
130958	39449	A	G	SNP	C.cajan_41808	C0LGQ5	LRR receptor-like serine/threonine-protein kinase GSO1 (EC 2.7.11.1) (Protein GASSHO 1)		SUBCELLULAR LOCATION: Membrane; Single-pass type I membrane protein (Potential).	epidermis development; protein serine/threonine kinase activity	ATP binding; protein serine/threonine kinase activity	integral component of membrane	GO:0005524; GO:0008544; GO:0016021; GO:0004674	DEVELOPMENTAL STAGE: In flower buds, localized in filaments and stigmas. During embryogenesis, uniform expression from the globular embryo to the mature cotyledonary embryo. After germination, detected in whole cotyledons and in the hypocotyl.		TISSUE SPECIFICITY: Mostly expressed in siliques, seeds, developing embryos and seedlings, detected in flower buds and roots, but not in leaves or stems.		Protein kinase superfamily, Ser/Thr protein kinase family	Exon_130958_38967_39957	NON_SYNONYMOUS_CODING	tTc/tCc
130958	39555	C	T	SNP	C.cajan_41808	C0LGQ5	LRR receptor-like serine/threonine-protein kinase GSO1 (EC 2.7.11.1) (Protein GASSHO 1)		SUBCELLULAR LOCATION: Membrane; Single-pass type I membrane protein (Potential).	epidermis development; protein serine/threonine kinase activity	ATP binding; protein serine/threonine kinase activity	integral component of membrane	GO:0005524; GO:0008544; GO:0016021; GO:0004674	DEVELOPMENTAL STAGE: In flower buds, localized in filaments and stigmas. During embryogenesis, uniform expression from the globular embryo to the mature cotyledonary embryo. After germination, detected in whole cotyledons and in the hypocotyl.		TISSUE SPECIFICITY: Mostly expressed in siliques, seeds, developing embryos and seedlings, detected in flower buds and roots, but not in leaves or stems.		Protein kinase superfamily, Ser/Thr protein kinase family	Exon_130958_38967_39957	NON_SYNONYMOUS_CODING	Ggt/Agt
130958	39790	G	C	SNP	C.cajan_41808	C0LGQ5	LRR receptor-like serine/threonine-protein kinase GSO1 (EC 2.7.11.1) (Protein GASSHO 1)		SUBCELLULAR LOCATION: Membrane; Single-pass type I membrane protein (Potential).	epidermis development; protein serine/threonine kinase activity	ATP binding; protein serine/threonine kinase activity	integral component of membrane	GO:0005524; GO:0008544; GO:0016021; GO:0004674	DEVELOPMENTAL STAGE: In flower buds, localized in filaments and stigmas. During embryogenesis, uniform expression from the globular embryo to the mature cotyledonary embryo. After germination, detected in whole cotyledons and in the hypocotyl.		TISSUE SPECIFICITY: Mostly expressed in siliques, seeds, developing embryos and seedlings, detected in flower buds and roots, but not in leaves or stems.		Protein kinase superfamily, Ser/Thr protein kinase family	Exon_130958_38967_39957	NON_SYNONYMOUS_CODING	aaC/aaG
130958	40944	C	T	SNP	C.cajan_41808	C0LGQ5	LRR receptor-like serine/threonine-protein kinase GSO1 (EC 2.7.11.1) (Protein GASSHO 1)		SUBCELLULAR LOCATION: Membrane; Single-pass type I membrane protein (Potential).	epidermis development; protein serine/threonine kinase activity	ATP binding; protein serine/threonine kinase activity	integral component of membrane	GO:0005524; GO:0008544; GO:0016021; GO:0004674	DEVELOPMENTAL STAGE: In flower buds, localized in filaments and stigmas. During embryogenesis, uniform expression from the globular embryo to the mature cotyledonary embryo. After germination, detected in whole cotyledons and in the hypocotyl.		TISSUE SPECIFICITY: Mostly expressed in siliques, seeds, developing embryos and seedlings, detected in flower buds and roots, but not in leaves or stems.		Protein kinase superfamily, Ser/Thr protein kinase family	Exon_130958_40944_41130	SPLICE_SITE_DONOR
130958	41053	C	A	SNP	C.cajan_41808	C0LGQ5	LRR receptor-like serine/threonine-protein kinase GSO1 (EC 2.7.11.1) (Protein GASSHO 1)		SUBCELLULAR LOCATION: Membrane; Single-pass type I membrane protein (Potential).	epidermis development; protein serine/threonine kinase activity	ATP binding; protein serine/threonine kinase activity	integral component of membrane	GO:0005524; GO:0008544; GO:0016021; GO:0004674	DEVELOPMENTAL STAGE: In flower buds, localized in filaments and stigmas. During embryogenesis, uniform expression from the globular embryo to the mature cotyledonary embryo. After germination, detected in whole cotyledons and in the hypocotyl.		TISSUE SPECIFICITY: Mostly expressed in siliques, seeds, developing embryos and seedlings, detected in flower buds and roots, but not in leaves or stems.		Protein kinase superfamily, Ser/Thr protein kinase family	Exon_130958_40944_41130	NON_SYNONYMOUS_CODING	Ggt/Tgt
130958	41122	*	+TAGACAC	INS	C.cajan_41808	C0LGQ5	LRR receptor-like serine/threonine-protein kinase GSO1 (EC 2.7.11.1) (Protein GASSHO 1)		SUBCELLULAR LOCATION: Membrane; Single-pass type I membrane protein (Potential).	epidermis development; protein serine/threonine kinase activity	ATP binding; protein serine/threonine kinase activity	integral component of membrane	GO:0005524; GO:0008544; GO:0016021; GO:0004674	DEVELOPMENTAL STAGE: In flower buds, localized in filaments and stigmas. During embryogenesis, uniform expression from the globular embryo to the mature cotyledonary embryo. After germination, detected in whole cotyledons and in the hypocotyl.		TISSUE SPECIFICITY: Mostly expressed in siliques, seeds, developing embryos and seedlings, detected in flower buds and roots, but not in leaves or stems.		Protein kinase superfamily, Ser/Thr protein kinase family	Exon_130958_40944_41130	FRAME_SHIFT	-/GTGTCTA
130958	84151	G	C	SNP	C.cajan_41812	K7LDH7	Uncharacterized protein				zinc ion binding		GO:0008270						Exon_130958_83806_84219	NON_SYNONYMOUS_CODING	aGa/aCa
132014	110384	T	A	SNP	C.cajan_28778	P22200	Pyruvate kinase, cytosolic isozyme (PK) (EC 2.7.1.40)	PATHWAY: Carbohydrate degradation; glycolysis; pyruvate from D-glyceraldehyde 3-phosphate: step 5/5.	SUBCELLULAR LOCATION: Cytoplasm.	glycolytic process; pyruvate kinase activity; response to cadmium ion	ATP binding; magnesium ion binding; potassium ion binding; pyruvate kinase activity	cytosol; plasma membrane	GO:0005524; GO:0005829; GO:0006096; GO:0000287; GO:0005886; GO:0030955; GO:0004743; GO:0046686					Pyruvate kinase family	Exon_132014_110355_110426	NON_SYNONYMOUS_CODING	cAg/cTg
132014	130127	T	A	SNP	C.cajan_28779	Q5VQL1	DEAD-box ATP-dependent RNA helicase 14 (EC 3.6.4.13)		SUBCELLULAR LOCATION: Nucleus (By similarity).	ATP-dependent helicase activity; nuclear-transcribed mRNA catabolic process, nonsense-mediated decay; rRNA processing	ATP binding; ATP-dependent helicase activity; RNA binding	nucleus	GO:0005524; GO:0008026; GO:0003723; GO:0000184; GO:0005634; GO:0006364				DOMAIN: The Q motif is unique to and characteristic of the DEAD box family of RNA helicases and controls ATP binding and hydrolysis.	DEAD box helicase family, DDX5/DBP2 subfamily	Exon_132014_129991_130202	NON_SYNONYMOUS_CODING	Tgt/Agt
132014	135761	G	A	SNP	C.cajan_28779	Q5VQL1	DEAD-box ATP-dependent RNA helicase 14 (EC 3.6.4.13)		SUBCELLULAR LOCATION: Nucleus (By similarity).	ATP-dependent helicase activity; nuclear-transcribed mRNA catabolic process, nonsense-mediated decay; rRNA processing	ATP binding; ATP-dependent helicase activity; RNA binding	nucleus	GO:0005524; GO:0008026; GO:0003723; GO:0000184; GO:0005634; GO:0006364				DOMAIN: The Q motif is unique to and characteristic of the DEAD box family of RNA helicases and controls ATP binding and hydrolysis.	DEAD box helicase family, DDX5/DBP2 subfamily	Exon_132014_135708_135807	NON_SYNONYMOUS_CODING	Gag/Aag
132014	137855	A	G	SNP	C.cajan_28779	Q5VQL1	DEAD-box ATP-dependent RNA helicase 14 (EC 3.6.4.13)		SUBCELLULAR LOCATION: Nucleus (By similarity).	ATP-dependent helicase activity; nuclear-transcribed mRNA catabolic process, nonsense-mediated decay; rRNA processing	ATP binding; ATP-dependent helicase activity; RNA binding	nucleus	GO:0005524; GO:0008026; GO:0003723; GO:0000184; GO:0005634; GO:0006364				DOMAIN: The Q motif is unique to and characteristic of the DEAD box family of RNA helicases and controls ATP binding and hydrolysis.	DEAD box helicase family, DDX5/DBP2 subfamily	Exon_132014_137776_137936	NON_SYNONYMOUS_CODING	Aag/Gag
132014	137866	A	T	SNP	C.cajan_28779	Q5VQL1	DEAD-box ATP-dependent RNA helicase 14 (EC 3.6.4.13)		SUBCELLULAR LOCATION: Nucleus (By similarity).	ATP-dependent helicase activity; nuclear-transcribed mRNA catabolic process, nonsense-mediated decay; rRNA processing	ATP binding; ATP-dependent helicase activity; RNA binding	nucleus	GO:0005524; GO:0008026; GO:0003723; GO:0000184; GO:0005634; GO:0006364				DOMAIN: The Q motif is unique to and characteristic of the DEAD box family of RNA helicases and controls ATP binding and hydrolysis.	DEAD box helicase family, DDX5/DBP2 subfamily	Exon_132014_137776_137936	NON_SYNONYMOUS_CODING	aaA/aaT
132014	137879	A	C	SNP	C.cajan_28779	Q5VQL1	DEAD-box ATP-dependent RNA helicase 14 (EC 3.6.4.13)		SUBCELLULAR LOCATION: Nucleus (By similarity).	ATP-dependent helicase activity; nuclear-transcribed mRNA catabolic process, nonsense-mediated decay; rRNA processing	ATP binding; ATP-dependent helicase activity; RNA binding	nucleus	GO:0005524; GO:0008026; GO:0003723; GO:0000184; GO:0005634; GO:0006364				DOMAIN: The Q motif is unique to and characteristic of the DEAD box family of RNA helicases and controls ATP binding and hydrolysis.	DEAD box helicase family, DDX5/DBP2 subfamily	Exon_132014_137776_137936	NON_SYNONYMOUS_CODING	Att/Ctt
132014	139166	C	A	SNP	C.cajan_28779	Q5VQL1	DEAD-box ATP-dependent RNA helicase 14 (EC 3.6.4.13)		SUBCELLULAR LOCATION: Nucleus (By similarity).	ATP-dependent helicase activity; nuclear-transcribed mRNA catabolic process, nonsense-mediated decay; rRNA processing	ATP binding; ATP-dependent helicase activity; RNA binding	nucleus	GO:0005524; GO:0008026; GO:0003723; GO:0000184; GO:0005634; GO:0006364				DOMAIN: The Q motif is unique to and characteristic of the DEAD box family of RNA helicases and controls ATP binding and hydrolysis.	DEAD box helicase family, DDX5/DBP2 subfamily	Exon_132014_139062_139359	NON_SYNONYMOUS_CODING	Ccc/Acc
132014	139274	C	A	SNP	C.cajan_28779	Q5VQL1	DEAD-box ATP-dependent RNA helicase 14 (EC 3.6.4.13)		SUBCELLULAR LOCATION: Nucleus (By similarity).	ATP-dependent helicase activity; nuclear-transcribed mRNA catabolic process, nonsense-mediated decay; rRNA processing	ATP binding; ATP-dependent helicase activity; RNA binding	nucleus	GO:0005524; GO:0008026; GO:0003723; GO:0000184; GO:0005634; GO:0006364				DOMAIN: The Q motif is unique to and characteristic of the DEAD box family of RNA helicases and controls ATP binding and hydrolysis.	DEAD box helicase family, DDX5/DBP2 subfamily	Exon_132014_139062_139359	NON_SYNONYMOUS_CODING	Ctc/Atc
132014	139280	A	G	SNP	C.cajan_28779	Q5VQL1	DEAD-box ATP-dependent RNA helicase 14 (EC 3.6.4.13)		SUBCELLULAR LOCATION: Nucleus (By similarity).	ATP-dependent helicase activity; nuclear-transcribed mRNA catabolic process, nonsense-mediated decay; rRNA processing	ATP binding; ATP-dependent helicase activity; RNA binding	nucleus	GO:0005524; GO:0008026; GO:0003723; GO:0000184; GO:0005634; GO:0006364				DOMAIN: The Q motif is unique to and characteristic of the DEAD box family of RNA helicases and controls ATP binding and hydrolysis.	DEAD box helicase family, DDX5/DBP2 subfamily	Exon_132014_139062_139359	NON_SYNONYMOUS_CODING	Aaa/Gaa
132014	184779	C	A	SNP	C.cajan_28782	I1JFY7	Uncharacterized protein												Exon_132014_184592_185038	NON_SYNONYMOUS_CODING	Ccc/Acc
132014	184839	A	G	SNP	C.cajan_28782	I1JFY7	Uncharacterized protein												Exon_132014_184592_185038	NON_SYNONYMOUS_CODING	Att/Gtt
132014	237351	G	C	SNP	C.cajan_28785	Q5R9R1	Erythroid differentiation-related factor 1		SUBCELLULAR LOCATION: Nucleus (Probable).	regulation of transcription, DNA-templated; transcription, DNA-templated		nucleus	GO:0005634; GO:0006355; GO:0006351						Exon_132014_236757_237349	SPLICE_SITE_DONOR
132014	237544	G	A	SNP	C.cajan_28785	Q5R9R1	Erythroid differentiation-related factor 1		SUBCELLULAR LOCATION: Nucleus (Probable).	regulation of transcription, DNA-templated; transcription, DNA-templated		nucleus	GO:0005634; GO:0006355; GO:0006351						Exon_132014_237419_237642	NON_SYNONYMOUS_CODING	Gct/Act
132014	238056	T	G	SNP	C.cajan_28785	Q5R9R1	Erythroid differentiation-related factor 1		SUBCELLULAR LOCATION: Nucleus (Probable).	regulation of transcription, DNA-templated; transcription, DNA-templated		nucleus	GO:0005634; GO:0006355; GO:0006351						Exon_132014_237745_238817	NON_SYNONYMOUS_CODING	gaT/gaG
132014	260174	C	A	SNP	C.cajan_28790	I1JFL5	Uncharacterized protein					cytosol; plasma membrane	GO:0005829; GO:0005886						Exon_132014_260085_260196	NON_SYNONYMOUS_CODING	Cag/Aag
132014	270025	A	C	SNP	C.cajan_28791	Q9SD53	UPF0481 protein At3g47200		SUBCELLULAR LOCATION: Cell membrane; Multi-pass membrane protein.			integral component of membrane; plasma membrane	GO:0016021; GO:0005886					UPF0481 family	Exon_132014_269870_270244	NON_SYNONYMOUS_CODING	aTg/aGg
132014	270046	A	G	SNP	C.cajan_28791	Q9SD53	UPF0481 protein At3g47200		SUBCELLULAR LOCATION: Cell membrane; Multi-pass membrane protein.			integral component of membrane; plasma membrane	GO:0016021; GO:0005886					UPF0481 family	Exon_132014_269870_270244	NON_SYNONYMOUS_CODING	aTt/aCt
132014	270055	T	C	SNP	C.cajan_28791	Q9SD53	UPF0481 protein At3g47200		SUBCELLULAR LOCATION: Cell membrane; Multi-pass membrane protein.			integral component of membrane; plasma membrane	GO:0016021; GO:0005886					UPF0481 family	Exon_132014_269870_270244	NON_SYNONYMOUS_CODING	aAt/aGt
132014	283984	C	T	SNP	C.cajan_28792	Q9SD53	UPF0481 protein At3g47200		SUBCELLULAR LOCATION: Cell membrane; Multi-pass membrane protein.			integral component of membrane; plasma membrane	GO:0016021; GO:0005886					UPF0481 family	Exon_132014_283808_284539	NON_SYNONYMOUS_CODING	cGc/cAc
132014	284016	G	C	SNP	C.cajan_28792	Q9SD53	UPF0481 protein At3g47200		SUBCELLULAR LOCATION: Cell membrane; Multi-pass membrane protein.			integral component of membrane; plasma membrane	GO:0016021; GO:0005886					UPF0481 family	Exon_132014_283808_284539	NON_SYNONYMOUS_CODING	atC/atG
132014	333830	G	A	SNP	C.cajan_28799	Q9CAE3	Protein FLOWERING LOCUS D (EC 1.-.-.-) (Protein SUPPRESSOR OF OVEREXPRESSED FCA 1)			chromatin modification; oxidoreductase activity; regulation of transcription, DNA-templated; transcription, DNA-templated	DNA binding; oxidoreductase activity		GO:0003677; GO:0016568; GO:0016491; GO:0006355; GO:0006351					Flavin monoamine oxidase family	Exon_132014_333827_334073	NON_SYNONYMOUS_CODING	cCa/cTa
132014	347262	G	C	SNP	C.cajan_28800	C6SY68	Putative uncharacterized protein			lipid transport	lipid binding		GO:0008289; GO:0006869						Exon_132014_347073_347333	NON_SYNONYMOUS_CODING	Ccc/Gcc
132014	376700	G	A	SNP	C.cajan_28803	K7K3W8	Uncharacterized protein												Exon_132014_376086_377474	NON_SYNONYMOUS_CODING	tGt/tAt
132014	377388	T	G	SNP	C.cajan_28803	K7K3W8	Uncharacterized protein												Exon_132014_376086_377474	NON_SYNONYMOUS_CODING	ttT/ttG
132014	385441	A	G	SNP	C.cajan_28804	Q5F457	WW domain-binding protein 4 (WBP-4)		SUBCELLULAR LOCATION: Nucleus speckle (By similarity).	mRNA processing; RNA splicing	nucleic acid binding; zinc ion binding	nuclear speck; spliceosomal complex	GO:0008380; GO:0006397; GO:0016607; GO:0003676; GO:0005681; GO:0008270						Exon_132014_385197_385558	NON_SYNONYMOUS_CODING	gAa/gGa
132014	385449	*	-AAG	DEL	C.cajan_28804	Q5F457	WW domain-binding protein 4 (WBP-4)		SUBCELLULAR LOCATION: Nucleus speckle (By similarity).	mRNA processing; RNA splicing	nucleic acid binding; zinc ion binding	nuclear speck; spliceosomal complex	GO:0008380; GO:0006397; GO:0016607; GO:0003676; GO:0005681; GO:0008270						Exon_132014_385197_385558	CODON_DELETION	aag/-
132014	387480	G	A	SNP	C.cajan_28805	I1L9Z7	Uncharacterized protein												Exon_132014_387467_387961	NON_SYNONYMOUS_CODING	Gtg/Atg
132014	407563	A	G	SNP	C.cajan_28806	Q2PCF1	Pleiotropic drug resistance protein 2 (NpPDR2)		SUBCELLULAR LOCATION: Membrane; Multi-pass membrane protein (By similarity).	ATPase activity; transport	ATPase activity; ATP binding	integral component of membrane	GO:0005524; GO:0016887; GO:0016021; GO:0006810					ABC transporter superfamily, ABCG family, PDR (TC 3.A.1.205) subfamily	Exon_132014_407492_407663	NON_SYNONYMOUS_CODING	aTa/aCa
132014	41405	C	T	SNP	C.cajan_28774	Q8RY82	F-box protein At2g32560												Exon_132014_41236_41432	NON_SYNONYMOUS_CODING	cCa/cTa
132014	415810	T	A	SNP	C.cajan_28806	Q2PCF1	Pleiotropic drug resistance protein 2 (NpPDR2)		SUBCELLULAR LOCATION: Membrane; Multi-pass membrane protein (By similarity).	ATPase activity; transport	ATPase activity; ATP binding	integral component of membrane	GO:0005524; GO:0016887; GO:0016021; GO:0006810					ABC transporter superfamily, ABCG family, PDR (TC 3.A.1.205) subfamily	Exon_132014_415256_416156	NON_SYNONYMOUS_CODING	Ata/Tta
132014	448628	T	C	SNP	C.cajan_28809	I1JFM8	Enhancer of polycomb-like protein		SUBCELLULAR LOCATION: Nucleus (By similarity).	regulation of transcription, DNA-templated; transcription, DNA-templated		Piccolo NuA4 histone acetyltransferase complex	GO:0032777; GO:0006355; GO:0006351					Enhancer of polycomb family	Exon_132014_448607_448721	NON_SYNONYMOUS_CODING	aAt/aGt
132014	450291	A	G	SNP	C.cajan_28809	I1JFM8	Enhancer of polycomb-like protein		SUBCELLULAR LOCATION: Nucleus (By similarity).	regulation of transcription, DNA-templated; transcription, DNA-templated		Piccolo NuA4 histone acetyltransferase complex	GO:0032777; GO:0006355; GO:0006351					Enhancer of polycomb family	Exon_132014_449244_450318	NON_SYNONYMOUS_CODING	Tct/Cct
132014	456917	C	G	SNP	C.cajan_28810	Q9LXX6	Exocyst complex component SEC15A (AtSec15a) (Probable exocyst complex component 6)		SUBCELLULAR LOCATION: Cytoplasm, cytosol. Note=Localized to globular structures in the perinuclear region.	vesicle docking involved in exocytosis		cytosol; exocyst	GO:0005829; GO:0000145; GO:0006904					SEC15 family	Exon_132014_456167_458536	NON_SYNONYMOUS_CODING	Gaa/Caa
132014	457265	C	T	SNP	C.cajan_28810	Q9LXX6	Exocyst complex component SEC15A (AtSec15a) (Probable exocyst complex component 6)		SUBCELLULAR LOCATION: Cytoplasm, cytosol. Note=Localized to globular structures in the perinuclear region.	vesicle docking involved in exocytosis		cytosol; exocyst	GO:0005829; GO:0000145; GO:0006904					SEC15 family	Exon_132014_456167_458536	NON_SYNONYMOUS_CODING	Gtc/Atc
132014	465305	C	G	SNP	C.cajan_28812	O82380	Pentatricopeptide repeat-containing protein At2g29760, chloroplastic		SUBCELLULAR LOCATION: Plastid, chloroplast (Potential).	chloroplast RNA processing		chloroplast	GO:0009507; GO:0031425					PPR family, PCMP-H subfamily	Exon_132014_464602_465737	NON_SYNONYMOUS_CODING	atG/atC
132190	152371	G	A	SNP	C.cajan_36043	P32296	Delta-1-pyrroline-5-carboxylate synthase (P5CS) [Includes: Glutamate 5-kinase (GK) (EC 2.7.2.11) (Gamma-glutamyl kinase); Gamma-glutamyl phosphate reductase (GPR) (EC 1.2.1.41) (Glutamate-5-semialdehyde dehydrogenase) (Glutamyl-gamma-semialdehyde dehydrogenase)]	PATHWAY: Amino-acid biosynthesis; L-proline biosynthesis; L-glutamate 5-semialdehyde from L-glutamate: step 1/2.; PATHWAY: Amino-acid biosynthesis; L-proline biosynthesis; L-glutamate 5-semialdehyde from L-glutamate: step 2/2.		glutamate 5-kinase activity; glutamate-5-semialdehyde dehydrogenase activity; L-proline biosynthetic process	ATP binding; glutamate 5-kinase activity; glutamate-5-semialdehyde dehydrogenase activity	cytoplasm	GO:0005524; GO:0055129; GO:0005737; GO:0004349; GO:0004350			TISSUE SPECIFICITY: Expressed at high levels in leaves and is inducible in roots subjected to salt stress.		Glutamate 5-kinase family; Gamma-glutamyl phosphate reductase family	Exon_132190_152252_152402	NON_SYNONYMOUS_CODING	Gtt/Att
132292	245281	A	T	SNP	C.cajan_32508	Q9FH32	Autophagy-related protein 18f (AtATG18f)		SUBCELLULAR LOCATION: Preautophagosomal structure membrane; Peripheral membrane protein (By similarity). Vacuole membrane; Peripheral membrane protein (By similarity). Note=Peripheral membrane protein of pre-autophagosomal structure (PAS) and vacuole (By similarity).	autophagy; protein transport; response to starvation		pre-autophagosomal structure membrane; vacuolar membrane	GO:0006914; GO:0034045; GO:0015031; GO:0042594; GO:0005774		INDUCTION: By sucrose and nitrogen starvation.	TISSUE SPECIFICITY: Expressed in roots, flowers and leaves.	DOMAIN: The first protein part may form a beta-propeller domain involved in specific binding to phosphatidylinositol 3,5-bisphosphate (PIP2), leading to the association of the protein to the membrane (By similarity).	WD repeat SVP1 family	Exon_132292_245159_245974	NON_SYNONYMOUS_CODING	gAt/gTt
132382	118740	G	A	SNP	C.cajan_34927	K7LSN6	Uncharacterized protein												Exon_132382_118681_118849	NON_SYNONYMOUS_CODING	gCa/gTa
132403	32635	A	G	SNP	C.cajan_37979	Q94CH6	GDSL esterase/lipase EXL3 (EC 3.1.1.-) (Family II extracellular lipase 3) (Family II lipase EXL3)		SUBCELLULAR LOCATION: Secreted (Potential).	lipase activity; lipid catabolic process	lipase activity	extracellular region	GO:0005576; GO:0016298; GO:0016042			TISSUE SPECIFICITY: Flower buds.		'GDSL' lipolytic enzyme family	Exon_132403_32405_32638	NON_SYNONYMOUS_CODING	gTg/gCg
132418	33644	G	A	SNP	C.cajan_29328	Q9ZWJ9	Two-component response regulator ARR2 (Receiver-like protein 5)		SUBCELLULAR LOCATION: Nucleus.	cellular response to cytokinin stimulus; cytokinin-activated signaling pathway; ethylene-activated signaling pathway; intracellular signal transduction; leaf senescence; phosphorelay response regulator activity; regulation of root meristem growth; regulation of seed growth; regulation of stomatal movement; response to cytokinin; response to ethylene; root development; sequence-specific DNA bindin…	chromatin binding; DNA binding; phosphorelay response regulator activity; protein binding; sequence-specific DNA binding transcription factor activity	nucleus	GO:0003677; GO:0071368; GO:0003682; GO:0009736; GO:0009873; GO:0035556; GO:0010150; GO:0005634; GO:0000156; GO:0005515; GO:0010082; GO:0080113; GO:0010119; GO:0009735; GO:0009723; GO:0048364; GO:0003700; GO:0006351			TISSUE SPECIFICITY: Detected in the whole plant. Predominantly expressed in pollen.		ARR family, Type-B subfamily	Exon_132418_33591_34757	NON_SYNONYMOUS_CODING	gGg/gAg
132434	51153	G	A	SNP	C.cajan_41061	Q494P0	Probable inorganic phosphate transporter 1-7 (AtPht1;7) (H(+)/Pi cotransporter)		SUBCELLULAR LOCATION: Membrane; Multi-pass membrane protein (By similarity).	arsenate ion transmembrane transport; arsenate ion transmembrane transporter activity; inorganic phosphate transmembrane transporter activity; phosphate ion transport; symporter activity	arsenate ion transmembrane transporter activity; inorganic phosphate transmembrane transporter activity; symporter activity	integral component of membrane; plasma membrane	GO:1901684; GO:1901683; GO:0005315; GO:0016021; GO:0006817; GO:0005886; GO:0015293		INDUCTION: Slightly induced in roots during phosphate starvation.	TISSUE SPECIFICITY: Mature pollen.		Major facilitator superfamily, phosphate:H(+) symporter (TC 2.A.1.9) family	Exon_132434_49553_51163	NON_SYNONYMOUS_CODING	Gct/Act
132442	48689	T	C	SNP	C.cajan_39434	Q9C9H7	Receptor-like protein 12 (AtRLP12)		SUBCELLULAR LOCATION: Cell membrane; Single-pass type I membrane protein (Potential).			integral component of membrane; plasma membrane	GO:0016021; GO:0005886						Exon_132442_48322_48695	NON_SYNONYMOUS_CODING	atA/atG
132442	49405	A	C	SNP	C.cajan_39434	Q9C9H7	Receptor-like protein 12 (AtRLP12)		SUBCELLULAR LOCATION: Cell membrane; Single-pass type I membrane protein (Potential).			integral component of membrane; plasma membrane	GO:0016021; GO:0005886						Exon_132442_49059_49415	NON_SYNONYMOUS_CODING	Tct/Gct
132442	50035	C	T	SNP	C.cajan_39434	Q9C9H7	Receptor-like protein 12 (AtRLP12)		SUBCELLULAR LOCATION: Cell membrane; Single-pass type I membrane protein (Potential).			integral component of membrane; plasma membrane	GO:0016021; GO:0005886						Exon_132442_49791_50064	NON_SYNONYMOUS_CODING	Gat/Aat
132612	138766	C	G	SNP	C.cajan_37064	Q94BZ1	Protein ZINC INDUCED FACILITATOR-LIKE 1 (Protein ZIF-LIKE 1)		SUBCELLULAR LOCATION: Cell membrane; Multi-pass membrane protein.	basipetal auxin transport; gravitropism; potassium ion antiporter activity; potassium ion transmembrane transport; regulation of stomatal closure; response to karrikin; response to water deprivation; root development	potassium ion antiporter activity	integral component of membrane; plant-type vacuole membrane; plasma membrane	GO:0010540; GO:0009630; GO:0016021; GO:0009705; GO:0005886; GO:0022821; GO:0071805; GO:0090333; GO:0080167; GO:0009414; GO:0048364		INDUCTION: By 2,4-D treatment.			Major facilitator superfamily	Exon_132612_138702_138809	NON_SYNONYMOUS_CODING	ttG/ttC
132667	10505	T	G	SNP	C.cajan_41934	K7MCS1	Uncharacterized protein												Exon_132667_10430_10594	NON_SYNONYMOUS_CODING	Ata/Cta
132690	28579	C	T	SNP	C.cajan_39958	Q5U3N0	Pleckstrin homology domain-containing family A member 8 (PH domain-containing family A member 8)		SUBCELLULAR LOCATION: Cytoplasm (By similarity). Golgi apparatus, trans-Golgi network membrane (By similarity). Membrane; Peripheral membrane protein (By similarity). Note=Mainly localized to the trans-Golgi network (TGN) but also found at the rims of Golgi cisternae (By similarity).	glycolipid transporter activity; protein transport	glycolipid binding; glycolipid transporter activity	Golgi apparatus; membrane	GO:0005794; GO:0051861; GO:0017089; GO:0016020; GO:0015031						Exon_132690_28462_28592	NON_SYNONYMOUS_CODING	atG/atA
132690	53313	A	G	SNP	C.cajan_39960	Q9LW60	Putative protein phosphatase 2C-like protein 44 (AtPP2C44)			catalytic activity	catalytic activity		GO:0003824					PP2C family	Exon_132690_53093_53354	NON_SYNONYMOUS_CODING	Aat/Gat
132690	59506	G	A	SNP	C.cajan_39961	I1L7F1	Uncharacterized protein					plasma membrane	GO:0005886						Exon_132690_59212_59617	NON_SYNONYMOUS_CODING	aCa/aTa
132690	60450	T	C	SNP	C.cajan_39961	I1L7F1	Uncharacterized protein					plasma membrane	GO:0005886						Exon_132690_60277_61218	NON_SYNONYMOUS_CODING	aAt/aGt
132771	169032	C	T	SNP	C.cajan_31834		Exon_132771_168946_169140	NON_SYNONYMOUS_CODING	aCt/aTt
132893	43753	A	G	SNP	C.cajan_45110	Q9S814	Ethylene-insensitive protein 2 (AtEIN2) (EIN-2) (Cytokinin-resistant protein AtCKR1)		SUBCELLULAR LOCATION: Membrane; Multi-pass membrane protein (Potential).	auxin-activated signaling pathway; auxin polar transport; cellular response to iron ion; cytokinin-activated signaling pathway; defense response by callose deposition in cell wall; defense response to bacterium; defense response to fungus; establishment of planar polarity; ethylene-activated signaling pathway; jasmonic acid and ethylene-dependent systemic resistance, ethylene mediated signaling p…	protein binding; transporter activity	integral component of membrane	GO:0009926; GO:0009734; GO:0071281; GO:0009736; GO:0052544; GO:0042742; GO:0050832; GO:0001736; GO:0009873; GO:0016021; GO:0009871; GO:0010150; GO:0031348; GO:0009789; GO:0005515; GO:0010119; GO:0009408; GO:0002237; GO:0006970; GO:0009651; GO:0048765; GO:0010182; GO:0005215				DOMAIN: The N-terminal (1-560) region seems to be regulated by upstream components of the ET signal transduction pathway, and may in turn regulate the C-terminal region. The C-terminal (454-1492) region regulates downstream events of ET and jasmonate signaling pathways, and can confer constitutive responses to ET.	NRAMP (TC 2.A.55) family	Exon_132893_43527_43775	NON_SYNONYMOUS_CODING	Ata/Gta
132893	47981	C	T	SNP	C.cajan_45110	Q9S814	Ethylene-insensitive protein 2 (AtEIN2) (EIN-2) (Cytokinin-resistant protein AtCKR1)		SUBCELLULAR LOCATION: Membrane; Multi-pass membrane protein (Potential).	auxin-activated signaling pathway; auxin polar transport; cellular response to iron ion; cytokinin-activated signaling pathway; defense response by callose deposition in cell wall; defense response to bacterium; defense response to fungus; establishment of planar polarity; ethylene-activated signaling pathway; jasmonic acid and ethylene-dependent systemic resistance, ethylene mediated signaling p…	protein binding; transporter activity	integral component of membrane	GO:0009926; GO:0009734; GO:0071281; GO:0009736; GO:0052544; GO:0042742; GO:0050832; GO:0001736; GO:0009873; GO:0016021; GO:0009871; GO:0010150; GO:0031348; GO:0009789; GO:0005515; GO:0010119; GO:0009408; GO:0002237; GO:0006970; GO:0009651; GO:0048765; GO:0010182; GO:0005215				DOMAIN: The N-terminal (1-560) region seems to be regulated by upstream components of the ET signal transduction pathway, and may in turn regulate the C-terminal region. The C-terminal (454-1492) region regulates downstream events of ET and jasmonate signaling pathways, and can confer constitutive responses to ET.	NRAMP (TC 2.A.55) family	Exon_132893_47979_49886	NON_SYNONYMOUS_CODING	aCg/aTg
132893	48919	A	T	SNP	C.cajan_45110	Q9S814	Ethylene-insensitive protein 2 (AtEIN2) (EIN-2) (Cytokinin-resistant protein AtCKR1)		SUBCELLULAR LOCATION: Membrane; Multi-pass membrane protein (Potential).	auxin-activated signaling pathway; auxin polar transport; cellular response to iron ion; cytokinin-activated signaling pathway; defense response by callose deposition in cell wall; defense response to bacterium; defense response to fungus; establishment of planar polarity; ethylene-activated signaling pathway; jasmonic acid and ethylene-dependent systemic resistance, ethylene mediated signaling p…	protein binding; transporter activity	integral component of membrane	GO:0009926; GO:0009734; GO:0071281; GO:0009736; GO:0052544; GO:0042742; GO:0050832; GO:0001736; GO:0009873; GO:0016021; GO:0009871; GO:0010150; GO:0031348; GO:0009789; GO:0005515; GO:0010119; GO:0009408; GO:0002237; GO:0006970; GO:0009651; GO:0048765; GO:0010182; GO:0005215				DOMAIN: The N-terminal (1-560) region seems to be regulated by upstream components of the ET signal transduction pathway, and may in turn regulate the C-terminal region. The C-terminal (454-1492) region regulates downstream events of ET and jasmonate signaling pathways, and can confer constitutive responses to ET.	NRAMP (TC 2.A.55) family	Exon_132893_47979_49886	NON_SYNONYMOUS_CODING	Att/Ttt
133122	40679	C	T	SNP	C.cajan_41553	O22938	Leucine-rich repeat receptor-like tyrosine-protein kinase At2g41820 (EC 2.7.10.1)		SUBCELLULAR LOCATION: Cell membrane; Single-pass type I membrane protein (By similarity).	transmembrane receptor protein tyrosine kinase activity	ATP binding; transmembrane receptor protein tyrosine kinase activity	integral component of membrane; plasma membrane	GO:0005524; GO:0016021; GO:0005886; GO:0004714					Protein kinase superfamily, Tyr protein kinase family	Exon_133122_40313_41011	NON_SYNONYMOUS_CODING	aGc/aAc
133253	16597	G	A	SNP	C.cajan_39803	Q9M0X5	Cysteine-rich receptor-like protein kinase 25 (Cysteine-rich RLK25) (EC 2.7.11.-)		SUBCELLULAR LOCATION: Membrane; Single-pass membrane protein (Potential).	protein serine/threonine kinase activity	ATP binding; protein serine/threonine kinase activity	integral component of membrane	GO:0005524; GO:0016021; GO:0004674					Protein kinase superfamily, Ser/Thr protein kinase family, CRK subfamily	Exon_133253_16534_16644	NON_SYNONYMOUS_CODING	Gta/Ata
133253	16609	T	A	SNP	C.cajan_39803	Q9M0X5	Cysteine-rich receptor-like protein kinase 25 (Cysteine-rich RLK25) (EC 2.7.11.-)		SUBCELLULAR LOCATION: Membrane; Single-pass membrane protein (Potential).	protein serine/threonine kinase activity	ATP binding; protein serine/threonine kinase activity	integral component of membrane	GO:0005524; GO:0016021; GO:0004674					Protein kinase superfamily, Ser/Thr protein kinase family, CRK subfamily	Exon_133253_16534_16644	NON_SYNONYMOUS_CODING	Ttt/Att
133274	268604	G	C	SNP	C.cajan_33657	Q9FKZ1	Probable disease resistance protein At5g66900			defense response	ADP binding; ATP binding		GO:0043531; GO:0005524; GO:0006952				DOMAIN: The LRR repeats probably act as specificity determinant of pathogen recognition (By similarity).	Disease resistance NB-LRR family	Exon_133274_268176_268659	NON_SYNONYMOUS_CODING	gGt/gCt
133307	29833	C	T	SNP	C.cajan_41582	P04323	Retrovirus-related Pol polyprotein from transposon 17.6 [Includes: Protease (EC 3.4.23.-); Reverse transcriptase (EC 2.7.7.49); Endonuclease]			aspartic-type endopeptidase activity; DNA integration; endonuclease activity; RNA-directed DNA polymerase activity	aspartic-type endopeptidase activity; endonuclease activity; RNA binding; RNA-directed DNA polymerase activity		GO:0015074; GO:0003723; GO:0003964; GO:0004190; GO:0004519						Exon_133307_29491_32159	NON_SYNONYMOUS_CODING	Gaa/Aaa
133485	55682	*	-CA	DEL	C.cajan_45213	Q9ZSK5	Zeatin O-glucosyltransferase (EC 2.4.1.203) (Trans-zeatin O-beta-D-glucosyltransferase)			trans-zeatin O-beta-D-glucosyltransferase activity	trans-zeatin O-beta-D-glucosyltransferase activity		GO:0050403					UDP-glycosyltransferase family	Exon_133485_55540_55800	FRAME_SHIFT	-/-
133903	3380	A	G	SNP	C.cajan_35045	Q80Z71	Tenascin-N (TN-N)		SUBCELLULAR LOCATION: Secreted, extracellular space, extracellular matrix.	axonogenesis; cell growth; cell-matrix adhesion; cell migration	identical protein binding; integrin binding	cell surface; proteinaceous extracellular matrix	GO:0007409; GO:0016049; GO:0016477; GO:0009986; GO:0007160; GO:0042802; GO:0005178; GO:0005578	DEVELOPMENTAL STAGE: Hardly detectable at embryonic day 14, then increases until postnatal day 17 and remains detectable in the adult.		TISSUE SPECIFICITY: Highest expression in kidney followed by spleen and brain. In brain, highest expression is found in hippocampus, cerebellum and olfactory bulb.		Tenascin family	Exon_133903_3234_3491	NON_SYNONYMOUS_CODING	cAg/cGg
133923	14554	G	A	SNP	C.cajan_41340	A5AZ88	Putative uncharacterized protein			DNA integration	nucleic acid binding		GO:0015074; GO:0003676						Exon_133923_14287_14865	NON_SYNONYMOUS_CODING	atG/atA
134043	62988	C	T	SNP	C.cajan_43958	Q6R3L0	Metal-nicotianamine transporter YSL1 (Protein YELLOW STRIPE LIKE 1) (AtYSL1)		SUBCELLULAR LOCATION: Membrane; Multi-pass membrane protein (Potential).	developmental process involved in reproduction; ion transport; iron chelate transport; iron ion homeostasis; iron-nicotianamine transmembrane transporter activity; response to iron ion; seed development	iron-nicotianamine transmembrane transporter activity	integral component of membrane; plasma membrane	GO:0003006; GO:0016021; GO:0006811; GO:0015688; GO:0055072; GO:0051980; GO:0005886; GO:0010039; GO:0048316	DEVELOPMENTAL STAGE: Highly expressed during leaf senescence.	INDUCTION: Slight induction by manganese, copper or zinc deficiency. Inhibited upon iron deficiency and induced by iron overload.	TISSUE SPECIFICITY: Low levels of expression in leaves and shoots, but not detected in roots. Restricted to the vasculature, in the xylem parenchyma surrounding xylem tubes. Expressed in pollen grains, in the vasculature of petals and sepals, in the carpel veins, in the style underneath the stigmatic papillae, in the vascular tissue of the funiculus and in the chalazal endosperm.		YSL (TC 2.A.67.2) family	Exon_134043_62582_63513	NON_SYNONYMOUS_CODING	aCc/aTc
134056	13173	G	A	SNP	C.cajan_35323	K7L3F7	Uncharacterized protein												Exon_134056_13122_13412	NON_SYNONYMOUS_CODING	Cca/Tca
134179	124852	A	G	SNP	C.cajan_37536	P53118	Putative lipase ROG1 (EC 3.1.-.-) (Revertant of glycogen synthase kinase mutation protein 1)			cellular lipid metabolic process; lipase activity; lipid catabolic process	lipase activity; protein binding		GO:0044255; GO:0016298; GO:0016042; GO:0005515					Putative lipase ROG1 family	Exon_134179_124832_125074	NON_SYNONYMOUS_CODING	aAc/aGc
134179	124966	C	T	SNP	C.cajan_37536	P53118	Putative lipase ROG1 (EC 3.1.-.-) (Revertant of glycogen synthase kinase mutation protein 1)			cellular lipid metabolic process; lipase activity; lipid catabolic process	lipase activity; protein binding		GO:0044255; GO:0016298; GO:0016042; GO:0005515					Putative lipase ROG1 family	Exon_134179_124832_125074	NON_SYNONYMOUS_CODING	tCa/tTa
134179	124989	G	A	SNP	C.cajan_37536	P53118	Putative lipase ROG1 (EC 3.1.-.-) (Revertant of glycogen synthase kinase mutation protein 1)			cellular lipid metabolic process; lipase activity; lipid catabolic process	lipase activity; protein binding		GO:0044255; GO:0016298; GO:0016042; GO:0005515					Putative lipase ROG1 family	Exon_134179_124832_125074	NON_SYNONYMOUS_CODING	Ggc/Agc
134179	2891	T	G	SNP	C.cajan_37524	P14381	Transposon TX1 uncharacterized 149 kDa protein (ORF 2)			RNA-directed DNA polymerase activity	RNA binding; RNA-directed DNA polymerase activity		GO:0003723; GO:0003964						Exon_134179_2763_3176	NON_SYNONYMOUS_CODING	aTa/aGa
134179	2953	G	A	SNP	C.cajan_37524	P14381	Transposon TX1 uncharacterized 149 kDa protein (ORF 2)			RNA-directed DNA polymerase activity	RNA binding; RNA-directed DNA polymerase activity		GO:0003723; GO:0003964						Exon_134179_2763_3176	NON_SYNONYMOUS_CODING	Gag/Aag
134179	3090	*	-G	DEL	C.cajan_37524	P14381	Transposon TX1 uncharacterized 149 kDa protein (ORF 2)			RNA-directed DNA polymerase activity	RNA binding; RNA-directed DNA polymerase activity		GO:0003723; GO:0003964						Exon_134179_2763_3176	FRAME_SHIFT	-/-
134179	3577	G	A	SNP	C.cajan_37524	P14381	Transposon TX1 uncharacterized 149 kDa protein (ORF 2)			RNA-directed DNA polymerase activity	RNA binding; RNA-directed DNA polymerase activity		GO:0003723; GO:0003964						Exon_134179_3189_3620	NON_SYNONYMOUS_CODING	Gat/Aat
134179	4433	C	T	SNP	C.cajan_37526	G8DCX2	Putative retrotransposon			RNA-directed DNA polymerase activity	RNA binding; RNA-directed DNA polymerase activity		GO:0003723; GO:0003964						Exon_134179_4027_4479	STOP_GAINED	Cag/Tag
134179	4808	*	+TA	INS	C.cajan_37527	K7LRE5	Uncharacterized protein												Exon_134179_4793_5233	FRAME_SHIFT	-/TA
134179	4812	G	A	SNP	C.cajan_37527	K7LRE5	Uncharacterized protein												Exon_134179_4793_5233	NON_SYNONYMOUS_CODING	Gaa/Aaa
134179	4825	C	T	SNP	C.cajan_37527	K7LRE5	Uncharacterized protein												Exon_134179_4793_5233	NON_SYNONYMOUS_CODING	aCt/aTt
134179	4900	G	A	SNP	C.cajan_37527	K7LRE5	Uncharacterized protein												Exon_134179_4793_5233	NON_SYNONYMOUS_CODING	aGa/aAa
134179	4930	G	C	SNP	C.cajan_37527	K7LRE5	Uncharacterized protein												Exon_134179_4793_5233	NON_SYNONYMOUS_CODING	aGa/aCa
134179	76917	T	G	SNP	C.cajan_37532	Q39547	Cucumisin (EC 3.4.21.25) (allergen Cuc m 1)		SUBCELLULAR LOCATION: Secreted.	serine-type endopeptidase activity	serine-type endopeptidase activity	extracellular region	GO:0005576; GO:0004252			TISSUE SPECIFICITY: Specifically expressed in fruits. Expressed in sarcocarp (at protein level).		Peptidase S8 family	Exon_134179_76765_76986	NON_SYNONYMOUS_CODING	Ttt/Gtt
134234	14553	T	G	SNP	C.cajan_46361	O49318	Probable leucine-rich repeat receptor-like protein kinase At2g33170 (EC 2.7.11.1)		SUBCELLULAR LOCATION: Membrane; Single-pass type I membrane protein (Potential).	protein serine/threonine kinase activity	ATP binding; protein serine/threonine kinase activity	integral component of membrane	GO:0005524; GO:0016021; GO:0004674					Protein kinase superfamily, Ser/Thr protein kinase family	Exon_134234_14086_15096	NON_SYNONYMOUS_CODING	atT/atG
134234	30772	A	G	SNP	C.cajan_46362	K7LJ24	Uncharacterized protein												Exon_134234_30317_31091	NON_SYNONYMOUS_CODING	cAa/cGa
134234	30784	T	G	SNP	C.cajan_46362	K7LJ24	Uncharacterized protein												Exon_134234_30317_31091	NON_SYNONYMOUS_CODING	aTg/aGg
134234	33308	C	G	SNP	C.cajan_46362	K7LJ24	Uncharacterized protein												Exon_134234_32872_33581	NON_SYNONYMOUS_CODING	gCg/gGg
134234	33540	C	A	SNP	C.cajan_46362	K7LJ24	Uncharacterized protein												Exon_134234_32872_33581	NON_SYNONYMOUS_CODING	gaC/gaA
135185	7122	C	G	SNP	C.cajan_44755	B7FA90	Probable homogentisate phytyltransferase 1, chloroplastic (EC 2.5.1.115) (Vitamin E pathway gene 2-1 protein) (OsVTE2-1)	PATHWAY: Cofactor biosynthesis; tocopherol biosynthesis.	SUBCELLULAR LOCATION: Plastid, chloroplast thylakoid membrane; Multi-pass membrane protein (Probable).	cell wall organization; homogentisate phytyltransferase activity; phloem sucrose loading; regulation of defense response; response to temperature stimulus; unsaturated fatty acid biosynthetic process; vitamin E biosynthetic process	homogentisate phytyltransferase activity	chloroplast thylakoid membrane; integral component of membrane	GO:0071555; GO:0009535; GO:0010176; GO:0016021; GO:0009915; GO:0031347; GO:0009266; GO:0006636; GO:0010189					UbiA prenyltransferase family	Exon_135185_7050_7121	NON_SYNONYMOUS_CODING	Gat/Cat
135423	13743	C	T	SNP	C.cajan_29956	K7L267	Uncharacterized protein			protein folding			GO:0006457						Exon_135423_13275_13747	STOP_GAINED	tgG/tgA
135491	85597	T	A	SNP	C.cajan_33992	Q41142	Phospholipase D alpha 1 (PLD 1) (EC 3.1.4.4) (Choline phosphatase 1) (Phosphatidylcholine-hydrolyzing phospholipase D 1)		SUBCELLULAR LOCATION: Cytoplasm (By similarity). Membrane; Peripheral membrane protein (By similarity). Vacuole. Endoplasmic reticulum. Plastid. Cell membrane.	lipid catabolic process; N-acylphosphatidylethanolamine-specific phospholipase D activity; phosphatidylcholine metabolic process; phospholipase D activity	calcium ion binding; N-acylphosphatidylethanolamine-specific phospholipase D activity; phospholipase D activity	endoplasmic reticulum; plasma membrane; plastid; vacuole	GO:0070290; GO:0005509; GO:0005783; GO:0016042; GO:0046470; GO:0004630; GO:0005886; GO:0009536; GO:0005773			TISSUE SPECIFICITY: Expression is higher in radicle than in endosperm.	DOMAIN: C2 domain is a calcium-binding fold, and the binding promotes the protein association with membranes. A lower affinity toward calcium can be anticipated for PLD alpha due to the absence of two potential calcium ligands.	Phospholipase D family, C2-PLD subfamily	Exon_135491_84423_86298	NON_SYNONYMOUS_CODING	Tta/Ata
135499	100720	A	G	SNP	C.cajan_39013	P52917	Vacuolar protein sorting-associated protein 4 (DOA4-independent degradation protein 6) (Protein END13) (Vacuolar protein-targeting protein 10)		SUBCELLULAR LOCATION: Endosome membrane; Peripheral membrane protein (By similarity).	ATPase activity; ATP catabolic process; intralumenal vesicle formation; late endosome to vacuole transport; late endosome to vacuole transport via multivesicular body sorting pathway; protein homooligomerization; protein retention in Golgi apparatus; protein transport; sterol metabolic process	ATPase activity; ATP binding; protein binding; protein homodimerization activity	endosome; endosome membrane; membrane	GO:0005524; GO:0006200; GO:0016887; GO:0005768; GO:0010008; GO:0070676; GO:0045324; GO:0032511; GO:0016020; GO:0005515; GO:0042803; GO:0051260; GO:0045053; GO:0015031; GO:0016125					AAA ATPase family	Exon_135499_100682_100780	NON_SYNONYMOUS_CODING	aAa/aGa
135499	101047	A	T	SNP	C.cajan_39013	P52917	Vacuolar protein sorting-associated protein 4 (DOA4-independent degradation protein 6) (Protein END13) (Vacuolar protein-targeting protein 10)		SUBCELLULAR LOCATION: Endosome membrane; Peripheral membrane protein (By similarity).	ATPase activity; ATP catabolic process; intralumenal vesicle formation; late endosome to vacuole transport; late endosome to vacuole transport via multivesicular body sorting pathway; protein homooligomerization; protein retention in Golgi apparatus; protein transport; sterol metabolic process	ATPase activity; ATP binding; protein binding; protein homodimerization activity	endosome; endosome membrane; membrane	GO:0005524; GO:0006200; GO:0016887; GO:0005768; GO:0010008; GO:0070676; GO:0045324; GO:0032511; GO:0016020; GO:0005515; GO:0042803; GO:0051260; GO:0045053; GO:0015031; GO:0016125					AAA ATPase family	Exon_135499_100901_101056	NON_SYNONYMOUS_CODING	cAt/cTt
135499	161273	T	G	SNP	C.cajan_39019	Q9C7S0	bZIP transcription factor 60 (AtbZIP60)		SUBCELLULAR LOCATION: Isoform 1: Endoplasmic reticulum membrane; Single-pass membrane protein.; SUBCELLULAR LOCATION: Isoform 2: Nucleus. Note=The bZIP domain is translocated into the nucleus in response to ER stress.	endoplasmic reticulum unfolded protein response; immune system process; response to chitin; sequence-specific DNA binding transcription factor activity; transcription, DNA-templated	sequence-specific DNA binding; sequence-specific DNA binding transcription factor activity	endoplasmic reticulum membrane; integral component of membrane; nucleus	GO:0005789; GO:0030968; GO:0002376; GO:0016021; GO:0005634; GO:0010200; GO:0043565; GO:0003700; GO:0006351		INDUCTION: By tunicamycin, DTT and azetidine-2-carboxylate. Isoform 2 is induced by heat.	TISSUE SPECIFICITY: Expressed in seedlings, rosette and cauline leaves, stems, buds, flowers, siliques, immature seeds, anthers and pollen grains.	DOMAIN: The C-terminal transmembrane domain is cleaved in response to ER stress and the N-terminal fragment containing the bZIP domain is sufficient for transcription activation.	BZIP family	Exon_135499_161106_161329	NON_SYNONYMOUS_CODING	Tcg/Gcg
135499	161297	A	G	SNP	C.cajan_39019	Q9C7S0	bZIP transcription factor 60 (AtbZIP60)		SUBCELLULAR LOCATION: Isoform 1: Endoplasmic reticulum membrane; Single-pass membrane protein.; SUBCELLULAR LOCATION: Isoform 2: Nucleus. Note=The bZIP domain is translocated into the nucleus in response to ER stress.	endoplasmic reticulum unfolded protein response; immune system process; response to chitin; sequence-specific DNA binding transcription factor activity; transcription, DNA-templated	sequence-specific DNA binding; sequence-specific DNA binding transcription factor activity	endoplasmic reticulum membrane; integral component of membrane; nucleus	GO:0005789; GO:0030968; GO:0002376; GO:0016021; GO:0005634; GO:0010200; GO:0043565; GO:0003700; GO:0006351		INDUCTION: By tunicamycin, DTT and azetidine-2-carboxylate. Isoform 2 is induced by heat.	TISSUE SPECIFICITY: Expressed in seedlings, rosette and cauline leaves, stems, buds, flowers, siliques, immature seeds, anthers and pollen grains.	DOMAIN: The C-terminal transmembrane domain is cleaved in response to ER stress and the N-terminal fragment containing the bZIP domain is sufficient for transcription activation.	BZIP family	Exon_135499_161106_161329	NON_SYNONYMOUS_CODING	Atg/Gtg
135499	72415	A	T	SNP	C.cajan_39010	Q6DJH2	L-aminoadipate-semialdehyde dehydrogenase-phosphopantetheinyl transferase (EC 2.7.8.-) (4'-phosphopantetheinyl transferase) (Alpha-aminoadipic semialdehyde dehydrogenase-phosphopantetheinyl transferase) (AASD-PPT)		SUBCELLULAR LOCATION: Cytoplasm (By similarity).	fatty acid biosynthetic process; holo-[acyl-carrier-protein] synthase activity; macromolecule biosynthetic process	holo-[acyl-carrier-protein] synthase activity; magnesium ion binding	cytoplasm	GO:0005737; GO:0006633; GO:0008897; GO:0009059; GO:0000287					P-Pant transferase superfamily, AcpS family	Exon_135499_72234_72478	NON_SYNONYMOUS_CODING	Agt/Tgt
135499	75335	G	C	SNP	C.cajan_39010	Q6DJH2	L-aminoadipate-semialdehyde dehydrogenase-phosphopantetheinyl transferase (EC 2.7.8.-) (4'-phosphopantetheinyl transferase) (Alpha-aminoadipic semialdehyde dehydrogenase-phosphopantetheinyl transferase) (AASD-PPT)		SUBCELLULAR LOCATION: Cytoplasm (By similarity).	fatty acid biosynthetic process; holo-[acyl-carrier-protein] synthase activity; macromolecule biosynthetic process	holo-[acyl-carrier-protein] synthase activity; magnesium ion binding	cytoplasm	GO:0005737; GO:0006633; GO:0008897; GO:0009059; GO:0000287					P-Pant transferase superfamily, AcpS family	Exon_135499_75334_75522	NON_SYNONYMOUS_CODING	Gtt/Ctt
135499	75401	G	A	SNP	C.cajan_39010	Q6DJH2	L-aminoadipate-semialdehyde dehydrogenase-phosphopantetheinyl transferase (EC 2.7.8.-) (4'-phosphopantetheinyl transferase) (Alpha-aminoadipic semialdehyde dehydrogenase-phosphopantetheinyl transferase) (AASD-PPT)		SUBCELLULAR LOCATION: Cytoplasm (By similarity).	fatty acid biosynthetic process; holo-[acyl-carrier-protein] synthase activity; macromolecule biosynthetic process	holo-[acyl-carrier-protein] synthase activity; magnesium ion binding	cytoplasm	GO:0005737; GO:0006633; GO:0008897; GO:0009059; GO:0000287					P-Pant transferase superfamily, AcpS family	Exon_135499_75334_75522	NON_SYNONYMOUS_CODING	Gac/Aac
135499	75519	G	C	SNP	C.cajan_39010	Q6DJH2	L-aminoadipate-semialdehyde dehydrogenase-phosphopantetheinyl transferase (EC 2.7.8.-) (4'-phosphopantetheinyl transferase) (Alpha-aminoadipic semialdehyde dehydrogenase-phosphopantetheinyl transferase) (AASD-PPT)		SUBCELLULAR LOCATION: Cytoplasm (By similarity).	fatty acid biosynthetic process; holo-[acyl-carrier-protein] synthase activity; macromolecule biosynthetic process	holo-[acyl-carrier-protein] synthase activity; magnesium ion binding	cytoplasm	GO:0005737; GO:0006633; GO:0008897; GO:0009059; GO:0000287					P-Pant transferase superfamily, AcpS family	Exon_135499_75334_75522	NON_SYNONYMOUS_CODING	gGt/gCt
135499	79217	G	C	SNP	C.cajan_39011	A7HHM9	Urease accessory protein UreD		SUBCELLULAR LOCATION: Cytoplasm (By similarity).	nitrogen compound metabolic process	nickel cation binding	cytoplasm	GO:0005737; GO:0016151; GO:0006807					UreD family	Exon_135499_79202_79315	NON_SYNONYMOUS_CODING	Cca/Gca
135499	95801	T	A	SNP	C.cajan_39013	P52917	Vacuolar protein sorting-associated protein 4 (DOA4-independent degradation protein 6) (Protein END13) (Vacuolar protein-targeting protein 10)		SUBCELLULAR LOCATION: Endosome membrane; Peripheral membrane protein (By similarity).	ATPase activity; ATP catabolic process; intralumenal vesicle formation; late endosome to vacuole transport; late endosome to vacuole transport via multivesicular body sorting pathway; protein homooligomerization; protein retention in Golgi apparatus; protein transport; sterol metabolic process	ATPase activity; ATP binding; protein binding; protein homodimerization activity	endosome; endosome membrane; membrane	GO:0005524; GO:0006200; GO:0016887; GO:0005768; GO:0010008; GO:0070676; GO:0045324; GO:0032511; GO:0016020; GO:0005515; GO:0042803; GO:0051260; GO:0045053; GO:0015031; GO:0016125					AAA ATPase family	Exon_135499_95631_96105	NON_SYNONYMOUS_CODING	cTg/cAg
135499	95919	G	T	SNP	C.cajan_39013	P52917	Vacuolar protein sorting-associated protein 4 (DOA4-independent degradation protein 6) (Protein END13) (Vacuolar protein-targeting protein 10)		SUBCELLULAR LOCATION: Endosome membrane; Peripheral membrane protein (By similarity).	ATPase activity; ATP catabolic process; intralumenal vesicle formation; late endosome to vacuole transport; late endosome to vacuole transport via multivesicular body sorting pathway; protein homooligomerization; protein retention in Golgi apparatus; protein transport; sterol metabolic process	ATPase activity; ATP binding; protein binding; protein homodimerization activity	endosome; endosome membrane; membrane	GO:0005524; GO:0006200; GO:0016887; GO:0005768; GO:0010008; GO:0070676; GO:0045324; GO:0032511; GO:0016020; GO:0005515; GO:0042803; GO:0051260; GO:0045053; GO:0015031; GO:0016125					AAA ATPase family	Exon_135499_95631_96105	NON_SYNONYMOUS_CODING	aaG/aaT
135499	95959	C	A	SNP	C.cajan_39013	P52917	Vacuolar protein sorting-associated protein 4 (DOA4-independent degradation protein 6) (Protein END13) (Vacuolar protein-targeting protein 10)		SUBCELLULAR LOCATION: Endosome membrane; Peripheral membrane protein (By similarity).	ATPase activity; ATP catabolic process; intralumenal vesicle formation; late endosome to vacuole transport; late endosome to vacuole transport via multivesicular body sorting pathway; protein homooligomerization; protein retention in Golgi apparatus; protein transport; sterol metabolic process	ATPase activity; ATP binding; protein binding; protein homodimerization activity	endosome; endosome membrane; membrane	GO:0005524; GO:0006200; GO:0016887; GO:0005768; GO:0010008; GO:0070676; GO:0045324; GO:0032511; GO:0016020; GO:0005515; GO:0042803; GO:0051260; GO:0045053; GO:0015031; GO:0016125					AAA ATPase family	Exon_135499_95631_96105	NON_SYNONYMOUS_CODING	Caa/Aaa
135567	130241	T	C	SNP	C.cajan_27041	K4DEQ5	Uncharacterized protein												Exon_135567_130147_130314	NON_SYNONYMOUS_CODING	Tct/Cct
135567	130273	G	A	SNP	C.cajan_27041	K4DEQ5	Uncharacterized protein												Exon_135567_130147_130314	STOP_GAINED	tgG/tgA
135567	138914	A	T	SNP	C.cajan_27042	B9HLH7	Uncharacterized protein												Exon_135567_138882_139076	NON_SYNONYMOUS_CODING	aAc/aTc
135567	205990	G	C	SNP	C.cajan_27044	Q9LRR4	Putative disease resistance RPP13-like protein 1			defense response	ADP binding; ATP binding; protein binding		GO:0043531; GO:0005524; GO:0006952; GO:0005515				DOMAIN: The LRR repeats probably act as specificity determinant of pathogen recognition (By similarity).	Disease resistance NB-LRR family, RPP13 subfamily	Exon_135567_205629_208856	NON_SYNONYMOUS_CODING	Gtt/Ctt
135567	207134	A	T	SNP	C.cajan_27044	Q9LRR4	Putative disease resistance RPP13-like protein 1			defense response	ADP binding; ATP binding; protein binding		GO:0043531; GO:0005524; GO:0006952; GO:0005515				DOMAIN: The LRR repeats probably act as specificity determinant of pathogen recognition (By similarity).	Disease resistance NB-LRR family, RPP13 subfamily	Exon_135567_205629_208856	NON_SYNONYMOUS_CODING	aAt/aTt
135567	207901	C	A	SNP	C.cajan_27044	Q9LRR4	Putative disease resistance RPP13-like protein 1			defense response	ADP binding; ATP binding; protein binding		GO:0043531; GO:0005524; GO:0006952; GO:0005515				DOMAIN: The LRR repeats probably act as specificity determinant of pathogen recognition (By similarity).	Disease resistance NB-LRR family, RPP13 subfamily	Exon_135567_205629_208856	NON_SYNONYMOUS_CODING	Cat/Aat
135567	208174	T	A	SNP	C.cajan_27044	Q9LRR4	Putative disease resistance RPP13-like protein 1			defense response	ADP binding; ATP binding; protein binding		GO:0043531; GO:0005524; GO:0006952; GO:0005515				DOMAIN: The LRR repeats probably act as specificity determinant of pathogen recognition (By similarity).	Disease resistance NB-LRR family, RPP13 subfamily	Exon_135567_205629_208856	NON_SYNONYMOUS_CODING	Tgt/Agt
135567	226082	*	-CAGTTTTGT	DEL	C.cajan_27046	Q6NU40	Chromosome transmission fidelity protein 18 homolog		SUBCELLULAR LOCATION: Nucleus. Note=Associates with chromatin during S phase (By similarity).	cell cycle; DNA replication; nucleoside-triphosphatase activity	ATP binding; DNA binding; nucleoside-triphosphatase activity	nucleus	GO:0005524; GO:0003677; GO:0006260; GO:0007049; GO:0017111; GO:0005634					Activator 1 small subunits family, CTF18 subfamily	Exon_135567_225812_226141	CODON_CHANGE_PLUS_CODON_DELETION	gacaaaactgtg/gtg
135567	226112	T	C	SNP	C.cajan_27046	Q6NU40	Chromosome transmission fidelity protein 18 homolog		SUBCELLULAR LOCATION: Nucleus. Note=Associates with chromatin during S phase (By similarity).	cell cycle; DNA replication; nucleoside-triphosphatase activity	ATP binding; DNA binding; nucleoside-triphosphatase activity	nucleus	GO:0005524; GO:0003677; GO:0006260; GO:0007049; GO:0017111; GO:0005634					Activator 1 small subunits family, CTF18 subfamily	Exon_135567_225812_226141	NON_SYNONYMOUS_CODING	Att/Gtt
135567	227508	T	A	SNP	C.cajan_27046	Q6NU40	Chromosome transmission fidelity protein 18 homolog		SUBCELLULAR LOCATION: Nucleus. Note=Associates with chromatin during S phase (By similarity).	cell cycle; DNA replication; nucleoside-triphosphatase activity	ATP binding; DNA binding; nucleoside-triphosphatase activity	nucleus	GO:0005524; GO:0003677; GO:0006260; GO:0007049; GO:0017111; GO:0005634					Activator 1 small subunits family, CTF18 subfamily	Exon_135567_227366_227554	NON_SYNONYMOUS_CODING	caA/caT
135567	228619	G	A	SNP	C.cajan_27046	Q6NU40	Chromosome transmission fidelity protein 18 homolog		SUBCELLULAR LOCATION: Nucleus. Note=Associates with chromatin during S phase (By similarity).	cell cycle; DNA replication; nucleoside-triphosphatase activity	ATP binding; DNA binding; nucleoside-triphosphatase activity	nucleus	GO:0005524; GO:0003677; GO:0006260; GO:0007049; GO:0017111; GO:0005634					Activator 1 small subunits family, CTF18 subfamily	Exon_135567_228523_228676	NON_SYNONYMOUS_CODING	Cca/Tca
135567	243240	G	C	SNP	C.cajan_27046	Q6NU40	Chromosome transmission fidelity protein 18 homolog		SUBCELLULAR LOCATION: Nucleus. Note=Associates with chromatin during S phase (By similarity).	cell cycle; DNA replication; nucleoside-triphosphatase activity	ATP binding; DNA binding; nucleoside-triphosphatase activity	nucleus	GO:0005524; GO:0003677; GO:0006260; GO:0007049; GO:0017111; GO:0005634					Activator 1 small subunits family, CTF18 subfamily	Exon_135567_243183_243290	NON_SYNONYMOUS_CODING	Caa/Gaa
135567	259606	C	A	SNP	C.cajan_27047	Q9MAS5	Putative vesicle-associated membrane protein 726 (AtVAMP726)		SUBCELLULAR LOCATION: Membrane; Single-pass type IV membrane protein (By similarity).	protein transport; vesicle-mediated transport		chloroplast; endosome; integral component of membrane; plasma membrane	GO:0009507; GO:0005768; GO:0016021; GO:0005886; GO:0015031; GO:0016192					Synaptobrevin family	Exon_135567_259464_259619	STOP_GAINED	tgC/tgA
135567	297764	C	T	SNP	C.cajan_27050	Q86YJ7	Ankyrin repeat domain-containing protein 13B		SUBCELLULAR LOCATION: Cell membrane. Late endosome. Early endosome. Note=Interaction with EGFR may enhance association with the cell membrane.			early endosome; late endosome; plasma membrane	GO:0005769; GO:0005770; GO:0005886						Exon_135567_297558_297899	NON_SYNONYMOUS_CODING	gGg/gAg
135567	299893	G	T	SNP	C.cajan_27050	Q86YJ7	Ankyrin repeat domain-containing protein 13B		SUBCELLULAR LOCATION: Cell membrane. Late endosome. Early endosome. Note=Interaction with EGFR may enhance association with the cell membrane.			early endosome; late endosome; plasma membrane	GO:0005769; GO:0005770; GO:0005886						Exon_135567_298943_299973	NON_SYNONYMOUS_CODING	Cag/Aag
135567	313639	T	A	SNP	C.cajan_27051	Q9M2S6	E3 ubiquitin-protein ligase SDIR1 (EC 6.3.2.-) (Protein salt- and drought-induced RING finger1)		SUBCELLULAR LOCATION: Microsome membrane; Multi-pass membrane protein.	ligase activity; positive regulation of abscisic acid-activated signaling pathway; protein ubiquitination; response to abscisic acid; response to salt stress; response to water deprivation; ubiquitin-protein transferase activity	ligase activity; ubiquitin-protein transferase activity; zinc ion binding	endoplasmic reticulum; integral component of membrane; intracellular membrane-bounded organelle; organelle membrane	GO:0005783; GO:0016021; GO:0043231; GO:0016874; GO:0031090; GO:0009789; GO:0016567; GO:0009737; GO:0009651; GO:0009414; GO:0004842; GO:0008270	DEVELOPMENTAL STAGE: Expressed at all developmental stages.	INDUCTION: Up-regulated by salt and drought stress, but not by abscisic acid. The up-regulation is stronger and earlier when the roots are colonized by the endophytic fungus P.indica.	TISSUE SPECIFICITY: Ubiquitous.	DOMAIN: The RING-type zinc finger domain is required for E3 ligase activity.		Exon_135567_313543_314083	NON_SYNONYMOUS_CODING	aaT/aaA
135567	315753	A	T	SNP	C.cajan_27051	Q9M2S6	E3 ubiquitin-protein ligase SDIR1 (EC 6.3.2.-) (Protein salt- and drought-induced RING finger1)		SUBCELLULAR LOCATION: Microsome membrane; Multi-pass membrane protein.	ligase activity; positive regulation of abscisic acid-activated signaling pathway; protein ubiquitination; response to abscisic acid; response to salt stress; response to water deprivation; ubiquitin-protein transferase activity	ligase activity; ubiquitin-protein transferase activity; zinc ion binding	endoplasmic reticulum; integral component of membrane; intracellular membrane-bounded organelle; organelle membrane	GO:0005783; GO:0016021; GO:0043231; GO:0016874; GO:0031090; GO:0009789; GO:0016567; GO:0009737; GO:0009651; GO:0009414; GO:0004842; GO:0008270	DEVELOPMENTAL STAGE: Expressed at all developmental stages.	INDUCTION: Up-regulated by salt and drought stress, but not by abscisic acid. The up-regulation is stronger and earlier when the roots are colonized by the endophytic fungus P.indica.	TISSUE SPECIFICITY: Ubiquitous.	DOMAIN: The RING-type zinc finger domain is required for E3 ligase activity.		Exon_135567_315582_315892	NON_SYNONYMOUS_CODING	Acc/Tcc
135567	319074	A	G	SNP	C.cajan_27051	Q9M2S6	E3 ubiquitin-protein ligase SDIR1 (EC 6.3.2.-) (Protein salt- and drought-induced RING finger1)		SUBCELLULAR LOCATION: Microsome membrane; Multi-pass membrane protein.	ligase activity; positive regulation of abscisic acid-activated signaling pathway; protein ubiquitination; response to abscisic acid; response to salt stress; response to water deprivation; ubiquitin-protein transferase activity	ligase activity; ubiquitin-protein transferase activity; zinc ion binding	endoplasmic reticulum; integral component of membrane; intracellular membrane-bounded organelle; organelle membrane	GO:0005783; GO:0016021; GO:0043231; GO:0016874; GO:0031090; GO:0009789; GO:0016567; GO:0009737; GO:0009651; GO:0009414; GO:0004842; GO:0008270	DEVELOPMENTAL STAGE: Expressed at all developmental stages.	INDUCTION: Up-regulated by salt and drought stress, but not by abscisic acid. The up-regulation is stronger and earlier when the roots are colonized by the endophytic fungus P.indica.	TISSUE SPECIFICITY: Ubiquitous.	DOMAIN: The RING-type zinc finger domain is required for E3 ligase activity.		Exon_135567_319012_319111	NON_SYNONYMOUS_CODING	Acc/Gcc
135567	37230	A	G	SNP	C.cajan_27032	Q9LIR8	F-box/kelch-repeat protein At3g23880					nucleus	GO:0005634						Exon_135567_37075_38223	NON_SYNONYMOUS_CODING	aAa/aGa
135567	37242	C	T	SNP	C.cajan_27032	Q9LIR8	F-box/kelch-repeat protein At3g23880					nucleus	GO:0005634						Exon_135567_37075_38223	NON_SYNONYMOUS_CODING	aCc/aTc
135567	49440	G	A	SNP	C.cajan_27033	Q9SCL2	F-box protein At3g49450												Exon_135567_49388_49618	NON_SYNONYMOUS_CODING	Gtt/Att
135567	49472	*	-C	DEL	C.cajan_27033	Q9SCL2	F-box protein At3g49450												Exon_135567_49388_49618	FRAME_SHIFT	-/-
135625	103038	C	T	SNP	C.cajan_38932	Q8R146	Acylamino-acid-releasing enzyme (AARE) (EC 3.4.19.1) (Acyl-peptide hydrolase) (APH) (Acylaminoacyl-peptidase)		SUBCELLULAR LOCATION: Cytoplasm (By similarity).	serine-type endopeptidase activity	serine-type endopeptidase activity	cytoplasm; nuclear membrane	GO:0005737; GO:0031965; GO:0004252					Peptidase S9C family	Exon_135625_103024_103175	NON_SYNONYMOUS_CODING	Gtc/Atc
135625	16204	T	G	SNP	C.cajan_38924	Q9SFX2	U-box domain-containing protein 43 (EC 6.3.2.-) (Plant U-box protein 43)	PATHWAY: Protein modification; protein ubiquitination.		ligase activity; ubiquitin-protein transferase activity	ligase activity; ubiquitin-protein transferase activity	plasma membrane; ubiquitin ligase complex	GO:0016874; GO:0005886; GO:0000151; GO:0004842						Exon_135625_15719_17187	NON_SYNONYMOUS_CODING	aAt/aCt
135625	16307	T	G	SNP	C.cajan_38924	Q9SFX2	U-box domain-containing protein 43 (EC 6.3.2.-) (Plant U-box protein 43)	PATHWAY: Protein modification; protein ubiquitination.		ligase activity; ubiquitin-protein transferase activity	ligase activity; ubiquitin-protein transferase activity	plasma membrane; ubiquitin ligase complex	GO:0016874; GO:0005886; GO:0000151; GO:0004842						Exon_135625_15719_17187	NON_SYNONYMOUS_CODING	Aat/Cat
135625	16928	T	C	SNP	C.cajan_38924	Q9SFX2	U-box domain-containing protein 43 (EC 6.3.2.-) (Plant U-box protein 43)	PATHWAY: Protein modification; protein ubiquitination.		ligase activity; ubiquitin-protein transferase activity	ligase activity; ubiquitin-protein transferase activity	plasma membrane; ubiquitin ligase complex	GO:0016874; GO:0005886; GO:0000151; GO:0004842						Exon_135625_15719_17187	NON_SYNONYMOUS_CODING	Att/Gtt
135625	17977	A	T	SNP	C.cajan_38924	Q9SFX2	U-box domain-containing protein 43 (EC 6.3.2.-) (Plant U-box protein 43)	PATHWAY: Protein modification; protein ubiquitination.		ligase activity; ubiquitin-protein transferase activity	ligase activity; ubiquitin-protein transferase activity	plasma membrane; ubiquitin ligase complex	GO:0016874; GO:0005886; GO:0000151; GO:0004842						Exon_135625_17785_18103	NON_SYNONYMOUS_CODING	aTt/aAt
135625	18813	C	A	SNP	C.cajan_38924	Q9SFX2	U-box domain-containing protein 43 (EC 6.3.2.-) (Plant U-box protein 43)	PATHWAY: Protein modification; protein ubiquitination.		ligase activity; ubiquitin-protein transferase activity	ligase activity; ubiquitin-protein transferase activity	plasma membrane; ubiquitin ligase complex	GO:0016874; GO:0005886; GO:0000151; GO:0004842						Exon_135625_18444_19679	NON_SYNONYMOUS_CODING	Gcc/Tcc
135625	19088	G	C	SNP	C.cajan_38924	Q9SFX2	U-box domain-containing protein 43 (EC 6.3.2.-) (Plant U-box protein 43)	PATHWAY: Protein modification; protein ubiquitination.		ligase activity; ubiquitin-protein transferase activity	ligase activity; ubiquitin-protein transferase activity	plasma membrane; ubiquitin ligase complex	GO:0016874; GO:0005886; GO:0000151; GO:0004842						Exon_135625_18444_19679	NON_SYNONYMOUS_CODING	gCc/gGc
135625	19301	A	G	SNP	C.cajan_38924	Q9SFX2	U-box domain-containing protein 43 (EC 6.3.2.-) (Plant U-box protein 43)	PATHWAY: Protein modification; protein ubiquitination.		ligase activity; ubiquitin-protein transferase activity	ligase activity; ubiquitin-protein transferase activity	plasma membrane; ubiquitin ligase complex	GO:0016874; GO:0005886; GO:0000151; GO:0004842						Exon_135625_18444_19679	NON_SYNONYMOUS_CODING	cTa/cCa
135625	64091	G	A	SNP	C.cajan_38928	Q640K1	Neurochondrin		SUBCELLULAR LOCATION: Cytoplasm, cytosol. Cell projection, dendrite. Note=Localizes to somatic regions of neurons (By similarity).	neuron projection development		cytosol; dendrite; neuronal cell body	GO:0005829; GO:0030425; GO:0031175; GO:0043025					Neurochondrin family	Exon_135625_64005_64096	NON_SYNONYMOUS_CODING	cCg/cTg
135625	64801	C	A	SNP	C.cajan_38928	Q640K1	Neurochondrin		SUBCELLULAR LOCATION: Cytoplasm, cytosol. Cell projection, dendrite. Note=Localizes to somatic regions of neurons (By similarity).	neuron projection development		cytosol; dendrite; neuronal cell body	GO:0005829; GO:0030425; GO:0031175; GO:0043025					Neurochondrin family	Exon_135625_64791_64984	NON_SYNONYMOUS_CODING	Gtt/Ttt
135625	92302	T	C	SNP	C.cajan_38931	Q9LS88	Pentatricopeptide repeat-containing protein At3g23020					chloroplast	GO:0009507					PPR family, P subfamily	Exon_135625_91579_92480	NON_SYNONYMOUS_CODING	Aag/Gag
135625	93245	A	T	SNP	C.cajan_38931	Q9LS88	Pentatricopeptide repeat-containing protein At3g23020					chloroplast	GO:0009507					PPR family, P subfamily	Exon_135625_92523_93570	NON_SYNONYMOUS_CODING	gaT/gaA
135625	93561	G	A	SNP	C.cajan_38931	Q9LS88	Pentatricopeptide repeat-containing protein At3g23020					chloroplast	GO:0009507					PPR family, P subfamily	Exon_135625_92523_93570	NON_SYNONYMOUS_CODING	aCc/aTc
135727	39712	C	G	SNP	C.cajan_24642	Q9LZS7	GDSL esterase/lipase At5g03610 (EC 3.1.1.-) (Extracellular lipase At5g03610)		SUBCELLULAR LOCATION: Secreted (Potential).	hydrolase activity, acting on ester bonds; lipid catabolic process	hydrolase activity, acting on ester bonds	extracellular region	GO:0005576; GO:0016788; GO:0016042					'GDSL' lipolytic enzyme family	Exon_135727_39653_39962	NON_SYNONYMOUS_CODING	atG/atC
135743	56705	G	C	SNP	C.cajan_44546	Q8VZG8	Probable LRR receptor-like serine/threonine-protein kinase At4g08850 (EC 2.7.11.1)		SUBCELLULAR LOCATION: Cell membrane; Single-pass type I membrane protein.	protein serine/threonine kinase activity; protein tyrosine kinase activity	ATP binding; protein serine/threonine kinase activity; protein tyrosine kinase activity	integral component of membrane; membrane; plasma membrane; plasmodesma	GO:0005524; GO:0016021; GO:0016020; GO:0005886; GO:0009506; GO:0004674; GO:0004713					Protein kinase superfamily, Ser/Thr protein kinase family	Exon_135743_56575_57053	NON_SYNONYMOUS_CODING	Gat/Cat
135743	56738	*	-GGGACC	DEL	C.cajan_44546	Q8VZG8	Probable LRR receptor-like serine/threonine-protein kinase At4g08850 (EC 2.7.11.1)		SUBCELLULAR LOCATION: Cell membrane; Single-pass type I membrane protein.	protein serine/threonine kinase activity; protein tyrosine kinase activity	ATP binding; protein serine/threonine kinase activity; protein tyrosine kinase activity	integral component of membrane; membrane; plasma membrane; plasmodesma	GO:0005524; GO:0016021; GO:0016020; GO:0005886; GO:0009506; GO:0004674; GO:0004713					Protein kinase superfamily, Ser/Thr protein kinase family	Exon_135743_56575_57053	CODON_DELETION	gggacc/-
135743	56955	T	G	SNP	C.cajan_44546	Q8VZG8	Probable LRR receptor-like serine/threonine-protein kinase At4g08850 (EC 2.7.11.1)		SUBCELLULAR LOCATION: Cell membrane; Single-pass type I membrane protein.	protein serine/threonine kinase activity; protein tyrosine kinase activity	ATP binding; protein serine/threonine kinase activity; protein tyrosine kinase activity	integral component of membrane; membrane; plasma membrane; plasmodesma	GO:0005524; GO:0016021; GO:0016020; GO:0005886; GO:0009506; GO:0004674; GO:0004713					Protein kinase superfamily, Ser/Thr protein kinase family	Exon_135743_56575_57053	NON_SYNONYMOUS_CODING	cTc/cGc
135743	56968	C	G	SNP	C.cajan_44546	Q8VZG8	Probable LRR receptor-like serine/threonine-protein kinase At4g08850 (EC 2.7.11.1)		SUBCELLULAR LOCATION: Cell membrane; Single-pass type I membrane protein.	protein serine/threonine kinase activity; protein tyrosine kinase activity	ATP binding; protein serine/threonine kinase activity; protein tyrosine kinase activity	integral component of membrane; membrane; plasma membrane; plasmodesma	GO:0005524; GO:0016021; GO:0016020; GO:0005886; GO:0009506; GO:0004674; GO:0004713					Protein kinase superfamily, Ser/Thr protein kinase family	Exon_135743_56575_57053	NON_SYNONYMOUS_CODING	gaC/gaG
135743	57026	C	G	SNP	C.cajan_44546	Q8VZG8	Probable LRR receptor-like serine/threonine-protein kinase At4g08850 (EC 2.7.11.1)		SUBCELLULAR LOCATION: Cell membrane; Single-pass type I membrane protein.	protein serine/threonine kinase activity; protein tyrosine kinase activity	ATP binding; protein serine/threonine kinase activity; protein tyrosine kinase activity	integral component of membrane; membrane; plasma membrane; plasmodesma	GO:0005524; GO:0016021; GO:0016020; GO:0005886; GO:0009506; GO:0004674; GO:0004713					Protein kinase superfamily, Ser/Thr protein kinase family	Exon_135743_56575_57053	NON_SYNONYMOUS_CODING	Ctt/Gtt
135743	57155	T	C	SNP	C.cajan_44546	Q8VZG8	Probable LRR receptor-like serine/threonine-protein kinase At4g08850 (EC 2.7.11.1)		SUBCELLULAR LOCATION: Cell membrane; Single-pass type I membrane protein.	protein serine/threonine kinase activity; protein tyrosine kinase activity	ATP binding; protein serine/threonine kinase activity; protein tyrosine kinase activity	integral component of membrane; membrane; plasma membrane; plasmodesma	GO:0005524; GO:0016021; GO:0016020; GO:0005886; GO:0009506; GO:0004674; GO:0004713					Protein kinase superfamily, Ser/Thr protein kinase family	Exon_135743_57150_57502	NON_SYNONYMOUS_CODING	Tca/Cca
135743	57205	A	T	SNP	C.cajan_44546	Q8VZG8	Probable LRR receptor-like serine/threonine-protein kinase At4g08850 (EC 2.7.11.1)		SUBCELLULAR LOCATION: Cell membrane; Single-pass type I membrane protein.	protein serine/threonine kinase activity; protein tyrosine kinase activity	ATP binding; protein serine/threonine kinase activity; protein tyrosine kinase activity	integral component of membrane; membrane; plasma membrane; plasmodesma	GO:0005524; GO:0016021; GO:0016020; GO:0005886; GO:0009506; GO:0004674; GO:0004713					Protein kinase superfamily, Ser/Thr protein kinase family	Exon_135743_57150_57502	NON_SYNONYMOUS_CODING	gaA/gaT
135743	58379	A	G	SNP	C.cajan_44546	Q8VZG8	Probable LRR receptor-like serine/threonine-protein kinase At4g08850 (EC 2.7.11.1)		SUBCELLULAR LOCATION: Cell membrane; Single-pass type I membrane protein.	protein serine/threonine kinase activity; protein tyrosine kinase activity	ATP binding; protein serine/threonine kinase activity; protein tyrosine kinase activity	integral component of membrane; membrane; plasma membrane; plasmodesma	GO:0005524; GO:0016021; GO:0016020; GO:0005886; GO:0009506; GO:0004674; GO:0004713					Protein kinase superfamily, Ser/Thr protein kinase family	Exon_135743_58380_58642	SPLICE_SITE_ACCEPTOR
135743	58385	T	C	SNP	C.cajan_44546	Q8VZG8	Probable LRR receptor-like serine/threonine-protein kinase At4g08850 (EC 2.7.11.1)		SUBCELLULAR LOCATION: Cell membrane; Single-pass type I membrane protein.	protein serine/threonine kinase activity; protein tyrosine kinase activity	ATP binding; protein serine/threonine kinase activity; protein tyrosine kinase activity	integral component of membrane; membrane; plasma membrane; plasmodesma	GO:0005524; GO:0016021; GO:0016020; GO:0005886; GO:0009506; GO:0004674; GO:0004713					Protein kinase superfamily, Ser/Thr protein kinase family	Exon_135743_58380_58642	NON_SYNONYMOUS_CODING	Tca/Cca
135743	59172	A	G	SNP	C.cajan_44546	Q8VZG8	Probable LRR receptor-like serine/threonine-protein kinase At4g08850 (EC 2.7.11.1)		SUBCELLULAR LOCATION: Cell membrane; Single-pass type I membrane protein.	protein serine/threonine kinase activity; protein tyrosine kinase activity	ATP binding; protein serine/threonine kinase activity; protein tyrosine kinase activity	integral component of membrane; membrane; plasma membrane; plasmodesma	GO:0005524; GO:0016021; GO:0016020; GO:0005886; GO:0009506; GO:0004674; GO:0004713					Protein kinase superfamily, Ser/Thr protein kinase family	Exon_135743_58847_59445	NON_SYNONYMOUS_CODING	cAg/cGg
135743	59178	A	C	SNP	C.cajan_44546	Q8VZG8	Probable LRR receptor-like serine/threonine-protein kinase At4g08850 (EC 2.7.11.1)		SUBCELLULAR LOCATION: Cell membrane; Single-pass type I membrane protein.	protein serine/threonine kinase activity; protein tyrosine kinase activity	ATP binding; protein serine/threonine kinase activity; protein tyrosine kinase activity	integral component of membrane; membrane; plasma membrane; plasmodesma	GO:0005524; GO:0016021; GO:0016020; GO:0005886; GO:0009506; GO:0004674; GO:0004713					Protein kinase superfamily, Ser/Thr protein kinase family	Exon_135743_58847_59445	NON_SYNONYMOUS_CODING	aAa/aCa
136490	768814	T	C	SNP	C.cajan_24317	I1KRY7	Uncharacterized protein			nuclease activity	DNA binding; nuclease activity		GO:0003677; GO:0004518						Exon_136490_768773_769729	NON_SYNONYMOUS_CODING	aTt/aCt
136545	106113	G	A	SNP	C.cajan_38108	I1MB27	Uncharacterized protein												Exon_136545_105362_106330	NON_SYNONYMOUS_CODING	Ggg/Agg
136573	8053	C	A	SNP	C.cajan_45490	Q8GYB8	12-oxophytodienoate reductase 2 (EC 1.3.1.42) (12-oxophytodienoate-10,11-reductase 2) (AtOPR2) (OPDA-reductase 2)	PATHWAY: Lipid metabolism; oxylipin biosynthesis.	SUBCELLULAR LOCATION: Cytoplasm.	12-oxophytodienoate reductase activity; oxylipin biosynthetic process; response to wounding	12-oxophytodienoate reductase activity; FMN binding	cytoplasm	GO:0016629; GO:0010181; GO:0005737; GO:0031408; GO:0009611	DEVELOPMENTAL STAGE: Expressed during late steps of pollen development.	INDUCTION: By wounding, locally and systemically, by cold and heat stresses, and by UV-C. Seems to not be influenced by UV-A and UV-B. Induced by the chloroacetanilide herbicides acetochlor and metolachlor, and the explosives 2,4,6-trinitrotoluene (TNT) and hexahydro-1,3,5-trinitro-1,3,5-triazine (RDX).	TISSUE SPECIFICITY: Expressed at highest levels in roots and cotyledons, and at lower levels in leaves, shoots and flowers (sepals, petals, maturing siliques and developing pollen).		NADH:flavin oxidoreductase/NADH oxidase family	Exon_136573_7615_8198	NON_SYNONYMOUS_CODING	Ctt/Att
136621	13453	C	T	SNP	C.cajan_43893	B9MWJ6	Deleted.												Exon_136621_13340_13600	NON_SYNONYMOUS_CODING	tGt/tAt
136632	18963	*	-GTCA	DEL	C.cajan_43401	Q9C9H7	Receptor-like protein 12 (AtRLP12)		SUBCELLULAR LOCATION: Cell membrane; Single-pass type I membrane protein (Potential).			integral component of membrane; plasma membrane	GO:0016021; GO:0005886						Exon_136632_18518_19078	FRAME_SHIFT	-/-
136671	11998	G	A	SNP	C.cajan_43176	K7N2E2	Uncharacterized protein												Exon_136671_11277_12100	NON_SYNONYMOUS_CODING	Gca/Aca
136700	11455	A	G	SNP	C.cajan_47016	Q681X4	Zinc finger protein ZAT5		SUBCELLULAR LOCATION: Nucleus (Probable).	regulation of transcription, DNA-templated; sequence-specific DNA binding transcription factor activity; transcription, DNA-templated	metal ion binding; sequence-specific DNA binding transcription factor activity	nucleus	GO:0046872; GO:0005634; GO:0006355; GO:0003700; GO:0006351		INDUCTION: By gibberellin and H(2)O(2). Down-regulated by ascorbate.	TISSUE SPECIFICITY: Expressed in flowers and siliques.			Exon_136700_11273_11685	NON_SYNONYMOUS_CODING	gAa/gGa
136876	205185	A	G	SNP	C.cajan_25977	I1LVV8	Uncharacterized protein			N-acetyltransferase activity	N-acetyltransferase activity		GO:0008080						Exon_136876_205069_205189	NON_SYNONYMOUS_CODING	gAt/gGt
137039	30939	A	T	SNP	C.cajan_42915	Q4PSN0	Probable pectinesterase 29 (PE 29) (EC 3.1.1.11) (Pectin methylesterase 29) (AtPME29)	PATHWAY: Glycan metabolism; pectin degradation; 2-dehydro-3-deoxy-D-gluconate from pectin: step 1/5.	SUBCELLULAR LOCATION: Secreted, cell wall (By similarity).	aspartyl esterase activity; cell wall modification; pectin catabolic process; pectinesterase activity	aspartyl esterase activity; pectinesterase activity	cell wall; extracellular region	GO:0045330; GO:0005618; GO:0042545; GO:0005576; GO:0045490; GO:0030599			TISSUE SPECIFICITY: Expressed in flower buds.		Pectinesterase family	Exon_137039_30697_30947	NON_SYNONYMOUS_CODING	Tta/Ata
137698	32329	C	T	SNP	C.cajan_43747	A1YKT1	Transcription factor TCP18 (Protein BRANCHED 1) (Protein TEOSINTE BRANCHED 1-LIKE 1)		SUBCELLULAR LOCATION: Nucleus.	multicellular organismal development; regulation of secondary shoot formation; regulation of transcription, DNA-templated; sequence-specific DNA binding transcription factor activity; transcription, DNA-templated	DNA binding; sequence-specific DNA binding transcription factor activity	nucleus	GO:0003677; GO:0007275; GO:0005634; GO:2000032; GO:0006355; GO:0003700; GO:0006351	DEVELOPMENTAL STAGE: Detected in axillary mersitems which appears in the axils of leaves after flowering. During bud vegetative development, down-regulated in the outer layers of the meristem, but accumulates transiently in young leaf primordia. In buds bearing flowers, restricted to the provascular tissue underlying the bud. Accumulates in axillary buds, but disappears at the time of bud outgrow…	INDUCTION: Induced during environmentally induced bud dormancy (planting density). Repressed transiently after shoot apical meristem (SAM) decapitation (release from apical dominance).	TISSUE SPECIFICITY: Expressed in unelongated axillary buds, and, to a lower extent, in axillary structures such as flowers and siliques.			Exon_137698_32168_33268	NON_SYNONYMOUS_CODING	tCt/tTt
138	22801	T	C	SNP	C.cajan_33143	P10978	Retrovirus-related Pol polyprotein from transposon TNT 1-94 [Includes: Protease (EC 3.4.23.-); Reverse transcriptase (EC 2.7.7.49); Endonuclease]			aspartic-type endopeptidase activity; DNA integration; endonuclease activity; RNA-directed DNA polymerase activity	aspartic-type endopeptidase activity; endonuclease activity; nucleic acid binding; RNA-directed DNA polymerase activity; zinc ion binding		GO:0015074; GO:0003964; GO:0004190; GO:0004519; GO:0003676; GO:0008270						Exon_138_22238_22852	NON_SYNONYMOUS_CODING	tTg/tCg
138	23239	G	A	SNP	C.cajan_33144	P04146	Copia protein (Gag-int-pol protein) [Cleaved into: Copia VLP protein; Copia protease (EC 3.4.23.-)]			aspartic-type endopeptidase activity; DNA integration	aspartic-type endopeptidase activity; ATP binding; nucleic acid binding; zinc ion binding		GO:0005524; GO:0015074; GO:0004190; GO:0003676; GO:0008270						Exon_138_23162_23416	NON_SYNONYMOUS_CODING	tGc/tAc
18	240763	T	A	SNP	C.cajan_28250	Q9LY05	Ethylene-responsive transcription factor ERF106		SUBCELLULAR LOCATION: Nucleus (Probable).	ethylene-activated signaling pathway; sequence-specific DNA binding transcription factor activity; transcription, DNA-templated	DNA binding; sequence-specific DNA binding transcription factor activity	nucleus	GO:0003677; GO:0009873; GO:0005634; GO:0003700; GO:0006351					AP2/ERF transcription factor family, ERF subfamily	Exon_18_240257_240901	NON_SYNONYMOUS_CODING	aTt/aAt
18	382840	C	A	SNP	C.cajan_28265	Q2QAV0	Serine/threonine-protein kinase TIO (EC 2.7.11.1) (Fused homolog) (AtFUSED) (Protein TWO-IN-ONE) (AtTIO)		SUBCELLULAR LOCATION: Cytoplasm, cytoskeleton, phragmoplast. Note=Localized to the midline of the nascent phragmoplast and remains associated with the expanding phragmoplast ring.	cytokinesis by cell plate formation; embryo sac cellularization; protein serine/threonine kinase activity	ATP binding; protein binding; protein serine/threonine kinase activity	cytoskeleton; phragmoplast	GO:0005524; GO:0000911; GO:0005856; GO:0009558; GO:0009524; GO:0005515; GO:0004674			TISSUE SPECIFICITY: Ubiquitous.	DOMAIN: The ARM-repeat containing C-terminal region is required for the binding to the Kinesin-12 members.	Protein kinase superfamily, Ser/Thr protein kinase family	Exon_18_382702_382924	NON_SYNONYMOUS_CODING	aaC/aaA
18	384497	C	G	SNP	C.cajan_28265	Q2QAV0	Serine/threonine-protein kinase TIO (EC 2.7.11.1) (Fused homolog) (AtFUSED) (Protein TWO-IN-ONE) (AtTIO)		SUBCELLULAR LOCATION: Cytoplasm, cytoskeleton, phragmoplast. Note=Localized to the midline of the nascent phragmoplast and remains associated with the expanding phragmoplast ring.	cytokinesis by cell plate formation; embryo sac cellularization; protein serine/threonine kinase activity	ATP binding; protein binding; protein serine/threonine kinase activity	cytoskeleton; phragmoplast	GO:0005524; GO:0000911; GO:0005856; GO:0009558; GO:0009524; GO:0005515; GO:0004674			TISSUE SPECIFICITY: Ubiquitous.	DOMAIN: The ARM-repeat containing C-terminal region is required for the binding to the Kinesin-12 members.	Protein kinase superfamily, Ser/Thr protein kinase family	Exon_18_383597_384754	NON_SYNONYMOUS_CODING	atC/atG
18	384615	T	A	SNP	C.cajan_28265	Q2QAV0	Serine/threonine-protein kinase TIO (EC 2.7.11.1) (Fused homolog) (AtFUSED) (Protein TWO-IN-ONE) (AtTIO)		SUBCELLULAR LOCATION: Cytoplasm, cytoskeleton, phragmoplast. Note=Localized to the midline of the nascent phragmoplast and remains associated with the expanding phragmoplast ring.	cytokinesis by cell plate formation; embryo sac cellularization; protein serine/threonine kinase activity	ATP binding; protein binding; protein serine/threonine kinase activity	cytoskeleton; phragmoplast	GO:0005524; GO:0000911; GO:0005856; GO:0009558; GO:0009524; GO:0005515; GO:0004674			TISSUE SPECIFICITY: Ubiquitous.	DOMAIN: The ARM-repeat containing C-terminal region is required for the binding to the Kinesin-12 members.	Protein kinase superfamily, Ser/Thr protein kinase family	Exon_18_383597_384754	NON_SYNONYMOUS_CODING	Tta/Ata
18	428919	T	C	SNP	C.cajan_28266	Q39224	Protein SRG1 (AtSRG1) (Protein SENESCENCE-RELATED GENE 1)			organ senescence; oxidoreductase activity, acting on diphenols and related substances as donors, oxygen as acceptor; oxidoreductase activity, acting on paired donors, with incorporation or reduction of molecular oxygen, 2-oxoglutarate as one donor, and incorporation of one atom each of oxygen into both donors	metal ion binding; oxidoreductase activity, acting on diphenols and related substances as donors, oxygen as acceptor; oxidoreductase activity, acting on paired donors, with incorporation or reduction of molecular oxygen, 2-oxoglutarate as one donor, and incorporation of one atom each of oxygen into both donors		GO:0046872; GO:0010260; GO:0016682; GO:0016706	DEVELOPMENTAL STAGE: Highly induced during normal senescence.	INDUCTION: By virus infection.	TISSUE SPECIFICITY: Low expression in roots and leaves.		Iron/ascorbate-dependent oxidoreductase family	Exon_18_428811_429390	NON_SYNONYMOUS_CODING	Aag/Gag
199	34852	G	A	SNP	C.cajan_26347	K7LIW3	Uncharacterized protein												Exon_199_34367_34895	NON_SYNONYMOUS_CODING	cGg/cAg
199	35614	T	C	SNP	C.cajan_26347	K7LIW3	Uncharacterized protein												Exon_199_35432_35900	NON_SYNONYMOUS_CODING	aTa/aCa
199	35856	G	T	SNP	C.cajan_26347	K7LIW3	Uncharacterized protein												Exon_199_35432_35900	NON_SYNONYMOUS_CODING	Gct/Tct
199	36048	T	A	SNP	C.cajan_26347	K7LIW3	Uncharacterized protein												Exon_199_35994_36078	NON_SYNONYMOUS_CODING	Tct/Act
199	37276	A	G	SNP	C.cajan_26347	K7LIW3	Uncharacterized protein												Exon_199_36728_38228	NON_SYNONYMOUS_CODING	Agt/Ggt
219	165468	*	+TGATGATGA	INS	C.cajan_27863	Q9LVV5	Thylakoid lumenal 15.0 kDa protein 2, chloroplastic		SUBCELLULAR LOCATION: Plastid, chloroplast thylakoid lumen.			chloroplast; chloroplast thylakoid lumen; thylakoid; thylakoid lumen	GO:0009507; GO:0009543; GO:0009579; GO:0031977						Exon_219_165376_165610	CODON_CHANGE_PLUS_CODON_INSERTION	tca/tcTCATCATCAa
219	165532	G	T	SNP	C.cajan_27863	Q9LVV5	Thylakoid lumenal 15.0 kDa protein 2, chloroplastic		SUBCELLULAR LOCATION: Plastid, chloroplast thylakoid lumen.			chloroplast; chloroplast thylakoid lumen; thylakoid; thylakoid lumen	GO:0009507; GO:0009543; GO:0009579; GO:0031977						Exon_219_165376_165610	NON_SYNONYMOUS_CODING	aCa/aAa
219	165569	A	C	SNP	C.cajan_27863	Q9LVV5	Thylakoid lumenal 15.0 kDa protein 2, chloroplastic		SUBCELLULAR LOCATION: Plastid, chloroplast thylakoid lumen.			chloroplast; chloroplast thylakoid lumen; thylakoid; thylakoid lumen	GO:0009507; GO:0009543; GO:0009579; GO:0031977						Exon_219_165376_165610	NON_SYNONYMOUS_CODING	Tct/Gct
219	165593	G	A	SNP	C.cajan_27863	Q9LVV5	Thylakoid lumenal 15.0 kDa protein 2, chloroplastic		SUBCELLULAR LOCATION: Plastid, chloroplast thylakoid lumen.			chloroplast; chloroplast thylakoid lumen; thylakoid; thylakoid lumen	GO:0009507; GO:0009543; GO:0009579; GO:0031977						Exon_219_165376_165610	NON_SYNONYMOUS_CODING	Ctt/Ttt
231	30928	C	T	SNP	C.cajan_29726	C6T6B3	Uncharacterized protein												Exon_231_30733_31015	NON_SYNONYMOUS_CODING	Gtt/Att
258	384599	C	T	SNP	C.cajan_31702	A5BPP4	Putative uncharacterized protein												Exon_258_384582_384704	NON_SYNONYMOUS_CODING	gGt/gAt
258	384687	C	T	SNP	C.cajan_31702	A5BPP4	Putative uncharacterized protein												Exon_258_384582_384704	NON_SYNONYMOUS_CODING	Gtt/Att
258	385055	G	T	SNP	C.cajan_31702	A5BPP4	Putative uncharacterized protein												Exon_258_385037_385126	NON_SYNONYMOUS_CODING	Ctt/Att
258	386134	C	A	SNP	C.cajan_31702	A5BPP4	Putative uncharacterized protein												Exon_258_386112_386153	NON_SYNONYMOUS_CODING	ttG/ttT
258	386248	C	G	SNP	C.cajan_31702	A5BPP4	Putative uncharacterized protein												Exon_258_386229_386375	NON_SYNONYMOUS_CODING	ttG/ttC
27	267689	G	A	SNP	C.cajan_28529	Q99315	Transposon Ty3-G Gag-Pol polyprotein (Gag3-Pol3) (Transposon Ty3-1 TYA-TYB polyprotein) [Cleaved into: Capsid protein (CA) (p24); Spacer peptide p3; Nucleocapsid protein p11 (NC); Ty3 protease (PR) (EC 3.4.23.-) (p16); Spacer peptide J; Reverse transcriptase/ribonuclease H (RT) (RT-RH) (EC 2.7.7.49) (EC 2.7.7.7) (EC 3.1.26.4) (p55); Integrase p61 (IN); Integrase p58 (IN)]		SUBCELLULAR LOCATION: Cytoplasm. Nucleus.	aspartic-type endopeptidase activity; DNA-dependent DNA replication; DNA-directed DNA polymerase activity; DNA integration; DNA recombination; peptidase activity; ribonuclease activity; RNA-directed DNA polymerase activity; RNA-DNA hybrid ribonuclease activity; RNA phosphodiester bond hydrolysis; transposition, RNA-mediated; viral release from host cell	aspartic-type endopeptidase activity; ATP binding; DNA binding; DNA-directed DNA polymerase activity; peptidase activity; ribonuclease activity; RNA binding; RNA-directed DNA polymerase activity; RNA-DNA hybrid ribonuclease activity; zinc ion binding	cytoplasm; nucleus; retrotransposon nucleocapsid	GO:0005524; GO:0003677; GO:0015074; GO:0006310; GO:0006261; GO:0003887; GO:0003723; GO:0090501; GO:0004523; GO:0003964; GO:0004190; GO:0005737; GO:0005634; GO:0008233; GO:0000943; GO:0004540; GO:0032197; GO:0019076; GO:0008270				DOMAIN: Integrase core domain contains the D-x(n)-D-x(35)-E motif, named for the phylogenetically conserved glutamic acid and aspartic acid residues and the invariant 35 amino acid spacing between the second and third acidic residues. Each acidic residue of the D,D(35)E motif is independently essential for the 3'-processing and strand transfer activities of purified integrase protein.		Exon_27_267476_267865	STOP_GAINED	Caa/Taa
273	20683	G	C	SNP	C.cajan_42315	P0C1I6	Peptidyl-prolyl cis-trans isomerase-like 4 (PPIase) (EC 5.2.1.8) (Rotamase)		SUBCELLULAR LOCATION: Nucleus (By similarity).	peptidyl-prolyl cis-trans isomerase activity; protein folding	nucleotide binding; peptidyl-prolyl cis-trans isomerase activity; RNA binding	nucleus	GO:0003723; GO:0000166; GO:0005634; GO:0003755; GO:0006457					Cyclophilin-type PPIase family, PPIL4 subfamily	Exon_273_20607_20729	NON_SYNONYMOUS_CODING	Gtt/Ctt
276	144326	A	G	SNP	C.cajan_34235	F4IQV7	Preprotein translocase subunit SCY2, chloroplastic (Protein EMBRYO DEFECTIVE 2289)		SUBCELLULAR LOCATION: Plastid, chloroplast membrane; Multi-pass membrane protein. Plastid, amyloplast membrane; Multi-pass membrane protein. Plastid, chloroplast thylakoid membrane; Multi-pass membrane protein. Note=Predominantly localized to envelope membranes.	protein transport		amyloplast membrane; chloroplast membrane; chloroplast thylakoid membrane; integral component of membrane; plastid envelope	GO:0033097; GO:0031969; GO:0009535; GO:0016021; GO:0009526; GO:0015031			TISSUE SPECIFICITY: Ubiquitous.		SecY/SEC61-alpha family	Exon_276_144302_144769	NON_SYNONYMOUS_CODING	Aac/Gac
286	362479	G	A	SNP	C.cajan_31346	F4JSH1	Probable apyrase 7 (AtAPY7) (EC 3.6.1.5) (ATP-diphosphatase) (ATP-diphosphohydrolase) (Adenosine diphosphatase) (ADPase) (NTPDase) (Nucleoside triphosphate diphosphohydrolase 7)		SUBCELLULAR LOCATION: Membrane; Multi-pass membrane protein (By similarity).	anther dehiscence; hydrolase activity; pollen exine formation	ATP binding; hydrolase activity	integral component of membrane	GO:0005524; GO:0009901; GO:0016787; GO:0016021; GO:0010584		INDUCTION: By wounding and drought stress.	TISSUE SPECIFICITY: Detected in mature pollen grains. Also expressed in more diverse tissues such as roots, leaves, stems, pistils and sepals. More particularly expressed in the vascular bundle.		GDA1/CD39 NTPase family	Exon_286_361826_363632	NON_SYNONYMOUS_CODING	cGg/cAg
289	128960	C	T	SNP	C.cajan_34584	O23305	FHA domain-containing protein At4g14490												Exon_289_128950_129010	NON_SYNONYMOUS_CODING	Gtt/Att
324	108786	C	A	SNP	C.cajan_30335	P30181	DNA topoisomerase 1 (EC 5.99.1.2) (DNA topoisomerase I)		SUBCELLULAR LOCATION: Nucleus.	DNA topoisomerase type I activity; DNA topoisomerase type II (ATP-hydrolyzing) activity; DNA topological change	ATP binding; DNA binding; DNA topoisomerase type I activity; DNA topoisomerase type II (ATP-hydrolyzing) activity	chromosome; nucleus	GO:0005524; GO:0003677; GO:0003917; GO:0003918; GO:0006265; GO:0005694; GO:0005634					Type IB topoisomerase family	Exon_324_108147_108904	NON_SYNONYMOUS_CODING	Gac/Tac
324	108864	C	A	SNP	C.cajan_30335	P30181	DNA topoisomerase 1 (EC 5.99.1.2) (DNA topoisomerase I)		SUBCELLULAR LOCATION: Nucleus.	DNA topoisomerase type I activity; DNA topoisomerase type II (ATP-hydrolyzing) activity; DNA topological change	ATP binding; DNA binding; DNA topoisomerase type I activity; DNA topoisomerase type II (ATP-hydrolyzing) activity	chromosome; nucleus	GO:0005524; GO:0003677; GO:0003917; GO:0003918; GO:0006265; GO:0005694; GO:0005634					Type IB topoisomerase family	Exon_324_108147_108904	NON_SYNONYMOUS_CODING	Gac/Tac
324	11533	A	G	SNP	C.cajan_30326	K7KSL8	Uncharacterized protein (Fragment)				nucleic acid binding; zinc ion binding		GO:0003676; GO:0008270						Exon_324_11464_11746	NON_SYNONYMOUS_CODING	Tgt/Cgt
324	11577	C	T	SNP	C.cajan_30326	K7KSL8	Uncharacterized protein (Fragment)				nucleic acid binding; zinc ion binding		GO:0003676; GO:0008270						Exon_324_11464_11746	STOP_GAINED	tGg/tAg
324	11841	G	A	SNP	C.cajan_30326	K7KSL8	Uncharacterized protein (Fragment)				nucleic acid binding; zinc ion binding		GO:0003676; GO:0008270						Exon_324_11818_11924	NON_SYNONYMOUS_CODING	Ctc/Ttc
324	128147	T	C	SNP	C.cajan_30337	Q9SY66	Protein FAR1-RELATED SEQUENCE 11		SUBCELLULAR LOCATION: Nucleus. Note=The nuclear localization is independent of the light treatment.		zinc ion binding	nucleus	GO:0005634; GO:0008270		INDUCTION: Up-regulated in hypocotyls by far-red light treatment.	TISSUE SPECIFICITY: Expressed in hypocotyls, rosette and cauline leaves, inflorescences stems, flowers and siliques.		FHY3/FAR1 family	Exon_324_127851_128429	NON_SYNONYMOUS_CODING	Act/Gct
324	128304	C	G	SNP	C.cajan_30337	Q9SY66	Protein FAR1-RELATED SEQUENCE 11		SUBCELLULAR LOCATION: Nucleus. Note=The nuclear localization is independent of the light treatment.		zinc ion binding	nucleus	GO:0005634; GO:0008270		INDUCTION: Up-regulated in hypocotyls by far-red light treatment.	TISSUE SPECIFICITY: Expressed in hypocotyls, rosette and cauline leaves, inflorescences stems, flowers and siliques.		FHY3/FAR1 family	Exon_324_127851_128429	NON_SYNONYMOUS_CODING	gaG/gaC
324	128692	A	G	SNP	C.cajan_30337	Q9SY66	Protein FAR1-RELATED SEQUENCE 11		SUBCELLULAR LOCATION: Nucleus. Note=The nuclear localization is independent of the light treatment.		zinc ion binding	nucleus	GO:0005634; GO:0008270		INDUCTION: Up-regulated in hypocotyls by far-red light treatment.	TISSUE SPECIFICITY: Expressed in hypocotyls, rosette and cauline leaves, inflorescences stems, flowers and siliques.		FHY3/FAR1 family	Exon_324_128601_129778	NON_SYNONYMOUS_CODING	gTg/gCg
324	18152	C	T	SNP	C.cajan_30327	Q9C977	Pentatricopeptide repeat-containing protein At1g80270, mitochondrial		SUBCELLULAR LOCATION: Mitochondrion (Potential).			chloroplast envelope; mitochondrion	GO:0009941; GO:0005739					PPR family, P subfamily	Exon_324_17980_18342	NON_SYNONYMOUS_CODING	Cca/Tca
324	18165	G	A	SNP	C.cajan_30327	Q9C977	Pentatricopeptide repeat-containing protein At1g80270, mitochondrial		SUBCELLULAR LOCATION: Mitochondrion (Potential).			chloroplast envelope; mitochondrion	GO:0009941; GO:0005739					PPR family, P subfamily	Exon_324_17980_18342	NON_SYNONYMOUS_CODING	aGa/aAa
324	18306	A	G	SNP	C.cajan_30327	Q9C977	Pentatricopeptide repeat-containing protein At1g80270, mitochondrial		SUBCELLULAR LOCATION: Mitochondrion (Potential).			chloroplast envelope; mitochondrion	GO:0009941; GO:0005739					PPR family, P subfamily	Exon_324_17980_18342	NON_SYNONYMOUS_CODING	aAt/aGt
324	1927	T	A	SNP	C.cajan_30325	P32294	Auxin-induced protein 22B (Indole-3-acetic acid-induced protein ARG4)		SUBCELLULAR LOCATION: Nucleus (By similarity).	auxin-activated signaling pathway; regulation of transcription, DNA-templated; transcription, DNA-templated		nucleus	GO:0009734; GO:0005634; GO:0006355; GO:0006351	DEVELOPMENTAL STAGE: Found in elongating hypocotyls.	INDUCTION: By auxin and cycloheximide.		DOMAIN: The N-terminal half of the protein contains two conserved domains I and II. Domain I includes a slightly degenerated ERF-associated amphiphilic repression (EAR) motif which seems to be involved in the activity of transcriptional repression. Domain II is required for the correct degradation of the protein through the SCF-mediated ubiquitin-proteasome pathway. Interactions between Aux/IAA p…	Aux/IAA family	Exon_324_1905_2113	NON_SYNONYMOUS_CODING	cAt/cTt
324	194569	T	C	SNP	C.cajan_30347	P40694	DNA-binding protein SMUBP-2 (EC 3.6.4.12) (EC 3.6.4.13) (ATP-dependent helicase IGHMBP2) (Cardiac transcription factor 1) (CATF1) (Immunoglobulin mu-binding protein 2)		SUBCELLULAR LOCATION: Nucleus. Cytoplasm. Cell projection, axon. Note=Colocalizes with the translation initiation factor EIF4G2.	ATP catabolic process; ATP-dependent 5'-3' DNA helicase activity; ATP-dependent 5'-3' RNA helicase activity; DNA-dependent ATPase activity; DNA duplex unwinding; protein homooligomerization; regulation of transcription, DNA-templated; RNA-dependent ATPase activity; spinal cord motor neuron differentiation; transcription, DNA-templated; translation	ATP binding; ATP-dependent 5'-3' DNA helicase activity; ATP-dependent 5'-3' RNA helicase activity; DNA binding; DNA-dependent ATPase activity; protein self-association; ribosome binding; RNA binding; RNA-dependent ATPase activity; tRNA binding; zinc ion binding	axon; cytoplasm; growth cone; neuronal cell body; nucleus; perinuclear region of cytoplasm; ribonucleoprotein complex	GO:0005524; GO:0006200; GO:0043141; GO:0032575; GO:0003677; GO:0032508; GO:0008094; GO:0003723; GO:0008186; GO:0030424; GO:0005737; GO:0030426; GO:0043025; GO:0005634; GO:0048471; GO:0051260; GO:0043621; GO:0006355; GO:0030529; GO:0043022; GO:0021522; GO:0000049; GO:0006351; GO:0006412; GO:0008270			TISSUE SPECIFICITY: In all tissues examined.		DNA2/NAM7 helicase family	Exon_324_193960_194991	NON_SYNONYMOUS_CODING	Att/Gtt
324	198230	C	T	SNP	C.cajan_30348	P92519	Uncharacterized mitochondrial protein AtMg00810 (ORF240b)		SUBCELLULAR LOCATION: Mitochondrion (Potential).			mitochondrion	GO:0005739						Exon_324_198123_198389	NON_SYNONYMOUS_CODING	tCg/tTg
324	198349	T	C	SNP	C.cajan_30348	P92519	Uncharacterized mitochondrial protein AtMg00810 (ORF240b)		SUBCELLULAR LOCATION: Mitochondrion (Potential).			mitochondrion	GO:0005739						Exon_324_198123_198389	NON_SYNONYMOUS_CODING	Ttc/Ctc
324	198382	*	-A	DEL	C.cajan_30348	P92519	Uncharacterized mitochondrial protein AtMg00810 (ORF240b)		SUBCELLULAR LOCATION: Mitochondrion (Potential).			mitochondrion	GO:0005739						Exon_324_198123_198389	FRAME_SHIFT	-/-
324	21811	A	T	SNP	C.cajan_30327	Q9C977	Pentatricopeptide repeat-containing protein At1g80270, mitochondrial		SUBCELLULAR LOCATION: Mitochondrion (Potential).			chloroplast envelope; mitochondrion	GO:0009941; GO:0005739					PPR family, P subfamily	Exon_324_21291_21828	NON_SYNONYMOUS_CODING	Ata/Tta
324	22516	A	G	SNP	C.cajan_30327	Q9C977	Pentatricopeptide repeat-containing protein At1g80270, mitochondrial		SUBCELLULAR LOCATION: Mitochondrion (Potential).			chloroplast envelope; mitochondrion	GO:0009941; GO:0005739					PPR family, P subfamily	Exon_324_22132_22535	NON_SYNONYMOUS_CODING	Att/Gtt
324	22533	T	A	SNP	C.cajan_30327	Q9C977	Pentatricopeptide repeat-containing protein At1g80270, mitochondrial		SUBCELLULAR LOCATION: Mitochondrion (Potential).			chloroplast envelope; mitochondrion	GO:0009941; GO:0005739					PPR family, P subfamily	Exon_324_22132_22535	NON_SYNONYMOUS_CODING	gaT/gaA
324	253905	C	T	SNP	C.cajan_30353	Q3T138	BolA-like protein 1		SUBCELLULAR LOCATION: Secreted. Note=Could be secreted via a non-classical export pathway (By similarity).			extracellular region; mitochondrion	GO:0005576; GO:0005739					BolA/yrbA family	Exon_324_253817_254116	NON_SYNONYMOUS_CODING	Ccc/Tcc
324	70775	A	G	SNP	C.cajan_30331	E2FKH2	Sieve element occlusion a (Uncharacterized protein)												Exon_324_70675_71316	NON_SYNONYMOUS_CODING	Atc/Gtc
324	83657	A	C	SNP	C.cajan_30333	E2FKH6	Sieve element occlusion by forisomes 3 (Uncharacterized protein)												Exon_324_83445_83863	NON_SYNONYMOUS_CODING	cAa/cCa
324	85490	G	C	SNP	C.cajan_30333	E2FKH6	Sieve element occlusion by forisomes 3 (Uncharacterized protein)												Exon_324_85205_85559	NON_SYNONYMOUS_CODING	gGt/gCt
332	277730	A	C	SNP	C.cajan_25705	Q9LNG5	Serine/threonine-protein phosphatase 7 long form homolog (EC 3.1.3.16)			phosphoprotein phosphatase activity	metal ion binding; phosphoprotein phosphatase activity		GO:0046872; GO:0004721					PPP phosphatase family, PP-7 subfamily	Exon_332_277493_277828	NON_SYNONYMOUS_CODING	ttA/ttC
333	188866	C	T	SNP	C.cajan_30046	A6QPN6	Gamma-interferon-inducible lysosomal thiol reductase (EC 1.8.-.-) (IFI30 protein)		SUBCELLULAR LOCATION: Secreted (By similarity). Lysosome (By similarity).	antigen processing and presentation of exogenous peptide antigen via MHC class I; oxidoreductase activity, acting on a sulfur group of donors	oxidoreductase activity, acting on a sulfur group of donors	extracellular region; lysosome	GO:0042590; GO:0005576; GO:0005764; GO:0016667					GILT family	Exon_333_188574_188873	NON_SYNONYMOUS_CODING	atG/atA
372	350790	C	A	SNP	C.cajan_29946	Q2HUN6	RNA-directed DNA polymerase (Reverse transcriptase); Ribonuclease H			RNA-directed DNA polymerase activity; RNA-DNA hybrid ribonuclease activity	RNA binding; RNA-directed DNA polymerase activity; RNA-DNA hybrid ribonuclease activity		GO:0003723; GO:0004523; GO:0003964						Exon_372_350789_350950	STOP_LOST	taG/taT
372	369129	G	A	SNP	C.cajan_29948	Q5XPJ9	Protein SCAR2 (AtSCAR2) (Protein DISTORTED 3) (Protein IRREGULAR TRICHOME BRANCH 1) (Protein WAVE4)		SUBCELLULAR LOCATION: Cytoplasm, cytoskeleton.	actin cytoskeleton organization; actin nucleation; positive regulation of actin nucleation; single organismal cell-cell adhesion; trichome branching; trichome morphogenesis	protein binding	cytoplasm; cytoskeleton; plasma membrane; SCAR complex	GO:0031209; GO:0030036; GO:0045010; GO:0005737; GO:0005856; GO:0005886; GO:0051127; GO:0005515; GO:0016337; GO:0010091; GO:0010090			TISSUE SPECIFICITY: Expressed in expanding cotyledons, expanding leaves and expanding siliques containing developing embryos. Lower expression, sometimes not detected, in unopened flower buds and in matures leaves.	DOMAIN: Activates the Arp2/3 complex and binds actin through the C-terminal VCA (verprolin homology/cofilin homology/acidic) domain consisting of a WH2 domain followed by an Arp2/3-binding acidic motif (A), separated by a conserved linker region (C). Binds BRK1 through the N-terminal Scar homology domain (SHD).	SCAR/WAVE family	Exon_372_369070_369199	NON_SYNONYMOUS_CODING	gCt/gTt
382	97003	T	C	SNP	C.cajan_25903	O43290	U4/U6.U5 tri-snRNP-associated protein 1 (SNU66 homolog) (hSnu66) (Squamous cell carcinoma antigen recognized by T-cells 1) (SART-1) (hSART-1) (U4/U6.U5 tri-snRNP-associated 110 kDa protein) (allergen Hom s 1)		SUBCELLULAR LOCATION: Nucleus. Note=Found in the nucleus of mitogen-activated peripheral blood mononuclear cells (PBMCs), tumor cells, or normal cell lines, but not in normal tissues except testis and fetal liver or in unstimulated PBMCs, suggesting preferential expression in proliferating cells.	cell cycle arrest; intrinsic apoptotic signaling pathway; mRNA splicing, via spliceosome; positive regulation of cytotoxic T cell differentiation; spliceosomal snRNP assembly	poly(A) RNA binding; protein binding	Cajal body; catalytic step 2 spliceosome; cytoplasm; cytosol; Golgi apparatus; nucleoplasm; nucleus	GO:0015030; GO:0005794; GO:0071013; GO:0007050; GO:0005737; GO:0005829; GO:0097193; GO:0000398; GO:0005654; GO:0005634; GO:0044822; GO:0045585; GO:0005515; GO:0000387			TISSUE SPECIFICITY: Ubiquitously expressed.		SNU66/SART1 family	Exon_382_96744_97210	NON_SYNONYMOUS_CODING	gAa/gGa
401	463657	C	G	SNP	C.cajan_24782	Q9FJ41	GDSL esterase/lipase At5g45950 (EC 3.1.1.-) (Extracellular lipase At5g45950)		SUBCELLULAR LOCATION: Secreted (Potential).	hydrolase activity, acting on ester bonds; lipid catabolic process	hydrolase activity, acting on ester bonds	extracellular region	GO:0005576; GO:0016788; GO:0016042					'GDSL' lipolytic enzyme family	Exon_401_463566_463815	NON_SYNONYMOUS_CODING	Gac/Cac
41	193468	*	-GT	DEL	C.cajan_32006	O80822	Peroxidase 25 (Atperox P25) (EC 1.11.1.7)		SUBCELLULAR LOCATION: Secreted (By similarity).	hydrogen peroxide catabolic process; peroxidase activity	heme binding; metal ion binding; peroxidase activity	extracellular region	GO:0005576; GO:0020037; GO:0042744; GO:0046872; GO:0004601					Peroxidase family, Classical plant (class III) peroxidase subfamily	Exon_41_193464_193643	FRAME_SHIFT	-/-
4	188586	A	G	SNP	C.cajan_31136	K7MHC7	Uncharacterized protein												Exon_4_188368_188670	NON_SYNONYMOUS_CODING	gAc/gGc
44	1307118	T	G	SNP	C.cajan_23829	B0JQV0	Putative pterin-4-alpha-carbinolamine dehydratase (PHS) (EC 4.2.1.96) (4-alpha-hydroxy-tetrahydropterin dehydratase) (Pterin carbinolamine dehydratase) (PCD)			4-alpha-hydroxytetrahydrobiopterin dehydratase activity; tetrahydrobiopterin biosynthetic process	4-alpha-hydroxytetrahydrobiopterin dehydratase activity		GO:0008124; GO:0006729					Pterin-4-alpha-carbinolamine dehydratase family	Exon_44_1307085_1307176	NON_SYNONYMOUS_CODING	Tcc/Gcc
44	1307158	G	A	SNP	C.cajan_23829	B0JQV0	Putative pterin-4-alpha-carbinolamine dehydratase (PHS) (EC 4.2.1.96) (4-alpha-hydroxy-tetrahydropterin dehydratase) (Pterin carbinolamine dehydratase) (PCD)			4-alpha-hydroxytetrahydrobiopterin dehydratase activity; tetrahydrobiopterin biosynthetic process	4-alpha-hydroxytetrahydrobiopterin dehydratase activity		GO:0008124; GO:0006729					Pterin-4-alpha-carbinolamine dehydratase family	Exon_44_1307085_1307176	NON_SYNONYMOUS_CODING	aGg/aAg
44	1316353	G	A	SNP	C.cajan_23830	P28759	Superoxide dismutase [Fe], chloroplastic (EC 1.15.1.1)		SUBCELLULAR LOCATION: Plastid, chloroplast.	superoxide dismutase activity	metal ion binding; superoxide dismutase activity	chloroplast	GO:0009507; GO:0046872; GO:0004784					Iron/manganese superoxide dismutase family	Exon_44_1316277_1316483	NON_SYNONYMOUS_CODING	Gta/Ata
44	1316677	C	T	SNP	C.cajan_23830	P28759	Superoxide dismutase [Fe], chloroplastic (EC 1.15.1.1)		SUBCELLULAR LOCATION: Plastid, chloroplast.	superoxide dismutase activity	metal ion binding; superoxide dismutase activity	chloroplast	GO:0009507; GO:0046872; GO:0004784					Iron/manganese superoxide dismutase family	Exon_44_1316549_1316720	NON_SYNONYMOUS_CODING	aCt/aTt
44	1317369	A	G	SNP	C.cajan_23830	P28759	Superoxide dismutase [Fe], chloroplastic (EC 1.15.1.1)		SUBCELLULAR LOCATION: Plastid, chloroplast.	superoxide dismutase activity	metal ion binding; superoxide dismutase activity	chloroplast	GO:0009507; GO:0046872; GO:0004784					Iron/manganese superoxide dismutase family	Exon_44_1317356_1317382	NON_SYNONYMOUS_CODING	Att/Gtt
44	1320917	A	G	SNP	C.cajan_23831	Q9SZA4	Cell division cycle 20.1, cofactor of APC complex (AtCDC20.1)	PATHWAY: Protein modification; protein ubiquitination.	SUBCELLULAR LOCATION: Nucleus.	mitotic nuclear division; protein ubiquitination	kinase binding; protein binding	mitotic checkpoint complex; nucleus	GO:0019900; GO:0033597; GO:0007067; GO:0005634; GO:0005515; GO:0016567		INDUCTION: Expression starts to rise in the S-phase and peaks in the M-phase with a non-negligible basic expression level also in the other cell cycle phases.	TISSUE SPECIFICITY: Expressed in meristems and organ primordia. Present in flowers, leaves, stems, roots, pollen grains and developing seeds.		WD repeat CDC20/Fizzy family	Exon_44_1320854_1321120	NON_SYNONYMOUS_CODING	Tac/Cac
44	1388835	G	A	SNP	C.cajan_23837	Q9M3G7	Serine/threonine-protein kinase ATM (EC 2.7.11.1) (Ataxia telangiectasia mutated homolog) (AtATM)		SUBCELLULAR LOCATION: Nucleus (Probable).	cellular response to DNA damage stimulus; meiotic nuclear division; protein serine/threonine kinase activity	ATP binding; DNA binding; protein serine/threonine kinase activity	nucleus	GO:0005524; GO:0003677; GO:0006974; GO:0007126; GO:0005634; GO:0004674			TISSUE SPECIFICITY: Ubiquitously expressed at low levels with slightly higher levels in flower buds.		PI3/PI4-kinase family	Exon_44_1387706_1389071	NON_SYNONYMOUS_CODING	Ggt/Agt
44	1423225	G	C	SNP	C.cajan_23838	Q9SK03	Ethylene-responsive transcription factor RAP2-7 (Protein RELATED TO APETALA2 7) (Protein TARGET OF EAT 1)		SUBCELLULAR LOCATION: Nucleus (Probable).	ethylene-activated signaling pathway; sequence-specific DNA binding transcription factor activity; transcription, DNA-templated	DNA binding; sequence-specific DNA binding transcription factor activity	nucleus	GO:0003677; GO:0009873; GO:0005634; GO:0003700; GO:0006351		INDUCTION: Repressed by miR172a-2/EAT.			AP2/ERF transcription factor family, AP2 subfamily	Exon_44_1423145_1423659	NON_SYNONYMOUS_CODING	gGg/gCg
44	1491945	*	+AT	INS	C.cajan_23843	I1JFQ9	Uncharacterized protein												Exon_44_1491834_1492098	FRAME_SHIFT	-/AT
44	1524928	T	C	SNP	C.cajan_23845	I1JFQ9	Uncharacterized protein												Exon_44_1524793_1524982	NON_SYNONYMOUS_CODING	gTg/gCg
44	1540195	A	C	SNP	C.cajan_23847	I1L9Y5	Uncharacterized protein												Exon_44_1540012_1540322	NON_SYNONYMOUS_CODING	Ata/Cta
44	1724713	G	T	SNP	C.cajan_23856	O65351	Subtilisin-like protease (EC 3.4.21.-) (Cucumisin-like serine protease)		SUBCELLULAR LOCATION: Secreted, cell wall. Note=Intracellular spaces and cell wall.	mucilage extrusion from seed coat; mucilage metabolic process involved in seed coat development; seed coat development; serine-type endopeptidase activity	serine-type endopeptidase activity	apoplast; cell wall; extracellular region; plant-type cell wall	GO:0048046; GO:0005618; GO:0005576; GO:0080001; GO:0048359; GO:0009505; GO:0010214; GO:0004252	DEVELOPMENTAL STAGE: Highest levels of expression detected during silique development.		TISSUE SPECIFICITY: Expressed in immature siliques and at lower levels in stems and flowers.		Peptidase S8 family	Exon_44_1724633_1724878	NON_SYNONYMOUS_CODING	Gca/Tca
44	1724737	G	A	SNP	C.cajan_23856	O65351	Subtilisin-like protease (EC 3.4.21.-) (Cucumisin-like serine protease)		SUBCELLULAR LOCATION: Secreted, cell wall. Note=Intracellular spaces and cell wall.	mucilage extrusion from seed coat; mucilage metabolic process involved in seed coat development; seed coat development; serine-type endopeptidase activity	serine-type endopeptidase activity	apoplast; cell wall; extracellular region; plant-type cell wall	GO:0048046; GO:0005618; GO:0005576; GO:0080001; GO:0048359; GO:0009505; GO:0010214; GO:0004252	DEVELOPMENTAL STAGE: Highest levels of expression detected during silique development.		TISSUE SPECIFICITY: Expressed in immature siliques and at lower levels in stems and flowers.		Peptidase S8 family	Exon_44_1724633_1724878	NON_SYNONYMOUS_CODING	Gat/Aat
44	1724851	A	C	SNP	C.cajan_23856	O65351	Subtilisin-like protease (EC 3.4.21.-) (Cucumisin-like serine protease)		SUBCELLULAR LOCATION: Secreted, cell wall. Note=Intracellular spaces and cell wall.	mucilage extrusion from seed coat; mucilage metabolic process involved in seed coat development; seed coat development; serine-type endopeptidase activity	serine-type endopeptidase activity	apoplast; cell wall; extracellular region; plant-type cell wall	GO:0048046; GO:0005618; GO:0005576; GO:0080001; GO:0048359; GO:0009505; GO:0010214; GO:0004252	DEVELOPMENTAL STAGE: Highest levels of expression detected during silique development.		TISSUE SPECIFICITY: Expressed in immature siliques and at lower levels in stems and flowers.		Peptidase S8 family	Exon_44_1724633_1724878	NON_SYNONYMOUS_CODING	Aaa/Caa
44	1725282	A	G	SNP	C.cajan_23856	O65351	Subtilisin-like protease (EC 3.4.21.-) (Cucumisin-like serine protease)		SUBCELLULAR LOCATION: Secreted, cell wall. Note=Intracellular spaces and cell wall.	mucilage extrusion from seed coat; mucilage metabolic process involved in seed coat development; seed coat development; serine-type endopeptidase activity	serine-type endopeptidase activity	apoplast; cell wall; extracellular region; plant-type cell wall	GO:0048046; GO:0005618; GO:0005576; GO:0080001; GO:0048359; GO:0009505; GO:0010214; GO:0004252	DEVELOPMENTAL STAGE: Highest levels of expression detected during silique development.		TISSUE SPECIFICITY: Expressed in immature siliques and at lower levels in stems and flowers.		Peptidase S8 family	Exon_44_1725220_1725430	NON_SYNONYMOUS_CODING	gAg/gGg
46	473952	T	G	SNP	C.cajan_24380	Q9LFV3	Probable leucine-rich repeat receptor-like serine/threonine-protein kinase At5g15730 (EC 2.7.11.1)		SUBCELLULAR LOCATION: Cell membrane; Single-pass membrane protein (By similarity).	protein serine/threonine kinase activity	ATP binding; protein serine/threonine kinase activity	integral component of membrane; plasma membrane	GO:0005524; GO:0016021; GO:0005886; GO:0004674					Protein kinase superfamily, Ser/Thr protein kinase family	Exon_46_473623_473955	NON_SYNONYMOUS_CODING	gTg/gGg
46	514010	C	T	SNP	C.cajan_24383	Q94B77	Formin-like protein 5 (AtFH5) (AtFORMIN-5) (Formin homology 2 domain-containing protein 5)		SUBCELLULAR LOCATION: Membrane; Multi-pass membrane protein (Potential).	actin filament polymerization; actin nucleation; endosperm development; seed morphogenesis	actin binding	cell wall; cytoplasm; integral component of membrane; phragmoplast	GO:0003779; GO:0030041; GO:0045010; GO:0005618; GO:0005737; GO:0009960; GO:0016021; GO:0009524; GO:0048317			TISSUE SPECIFICITY: Expressed in the endosperm. Localizes to the cell plate, a plant-specific membranous component that is assembled at the plane of cell division.		Formin-like family, Class-I subfamily	Exon_46_513971_514411	NON_SYNONYMOUS_CODING	Gtt/Att
61	572833	A	G	SNP	C.cajan_29024	P0C2F6	Putative ribonuclease H protein At1g65750 (EC 3.1.26.4)			RNA-DNA hybrid ribonuclease activity	metal ion binding; nucleic acid binding; RNA-DNA hybrid ribonuclease activity		GO:0004523; GO:0046872; GO:0003676						Exon_61_572759_572929	NON_SYNONYMOUS_CODING	aAt/aGt
90	23758	T	G	SNP	C.cajan_41649	Q8R3N1	Nucleolar protein 14 (Nucleolar complex protein 14)		SUBCELLULAR LOCATION: Nucleus, nucleolus (By similarity).	ribosomal small subunit biogenesis; rRNA processing	snoRNA binding	nucleolus; small-subunit processome	GO:0005730; GO:0006364; GO:0042274; GO:0032040; GO:0030515					NOP14 family	Exon_90_23505_23783	NON_SYNONYMOUS_CODING	gAa/gCa
90	25377	C	T	SNP	C.cajan_41649	Q8R3N1	Nucleolar protein 14 (Nucleolar complex protein 14)		SUBCELLULAR LOCATION: Nucleus, nucleolus (By similarity).	ribosomal small subunit biogenesis; rRNA processing	snoRNA binding	nucleolus; small-subunit processome	GO:0005730; GO:0006364; GO:0042274; GO:0032040; GO:0030515					NOP14 family	Exon_90_25308_25501	NON_SYNONYMOUS_CODING	Gtg/Atg
90	27351	C	T	SNP	C.cajan_41649	Q8R3N1	Nucleolar protein 14 (Nucleolar complex protein 14)		SUBCELLULAR LOCATION: Nucleus, nucleolus (By similarity).	ribosomal small subunit biogenesis; rRNA processing	snoRNA binding	nucleolus; small-subunit processome	GO:0005730; GO:0006364; GO:0042274; GO:0032040; GO:0030515					NOP14 family	Exon_90_27276_27950	NON_SYNONYMOUS_CODING	Gtt/Att
90	27500	C	G	SNP	C.cajan_41649	Q8R3N1	Nucleolar protein 14 (Nucleolar complex protein 14)		SUBCELLULAR LOCATION: Nucleus, nucleolus (By similarity).	ribosomal small subunit biogenesis; rRNA processing	snoRNA binding	nucleolus; small-subunit processome	GO:0005730; GO:0006364; GO:0042274; GO:0032040; GO:0030515					NOP14 family	Exon_90_27276_27950	NON_SYNONYMOUS_CODING	aGt/aCt
90	27804	T	C	SNP	C.cajan_41649	Q8R3N1	Nucleolar protein 14 (Nucleolar complex protein 14)		SUBCELLULAR LOCATION: Nucleus, nucleolus (By similarity).	ribosomal small subunit biogenesis; rRNA processing	snoRNA binding	nucleolus; small-subunit processome	GO:0005730; GO:0006364; GO:0042274; GO:0032040; GO:0030515					NOP14 family	Exon_90_27276_27950	NON_SYNONYMOUS_CODING	Aag/Gag
90	91553	G	A	SNP	C.cajan_41653	Q9FNL7	Protein NRT1/ PTR FAMILY 5.2 (AtNPF5.2) (Peptide transporter PTR3-A) (AtPTR3)		SUBCELLULAR LOCATION: Membrane; Multi-pass membrane protein (Potential).	defense response to bacterium; dipeptide transport; dipeptide transporter activity; hyperosmotic salinity response; response to abscisic acid; response to histidine; response to jasmonic acid; response to leucine; response to phenylalanine; response to salicylic acid; response to wounding; tripeptide transport; tripeptide transporter activity	dipeptide transporter activity; tripeptide transporter activity	integral component of membrane	GO:0042742; GO:0042938; GO:0042936; GO:0042538; GO:0016021; GO:0009737; GO:0080052; GO:0009753; GO:0043201; GO:0080053; GO:0009751; GO:0009611; GO:0042939; GO:0042937		INDUCTION: By wounding, salicylic acid, abscisic acid, methyl jasmonate, salt treatment and amino acids histidine, leucine and phenylalanine. No induction by glutamic acid, methionine or tryptophan.	TISSUE SPECIFICITY: Expressed in roots. Detected in shoots, leaves and flowers.		PTR2/POT transporter (TC 2.A.17) family	Exon_90_91427_92312	NON_SYNONYMOUS_CODING	Ctc/Ttc
90	91808	C	T	SNP	C.cajan_41653	Q9FNL7	Protein NRT1/ PTR FAMILY 5.2 (AtNPF5.2) (Peptide transporter PTR3-A) (AtPTR3)		SUBCELLULAR LOCATION: Membrane; Multi-pass membrane protein (Potential).	defense response to bacterium; dipeptide transport; dipeptide transporter activity; hyperosmotic salinity response; response to abscisic acid; response to histidine; response to jasmonic acid; response to leucine; response to phenylalanine; response to salicylic acid; response to wounding; tripeptide transport; tripeptide transporter activity	dipeptide transporter activity; tripeptide transporter activity	integral component of membrane	GO:0042742; GO:0042938; GO:0042936; GO:0042538; GO:0016021; GO:0009737; GO:0080052; GO:0009753; GO:0043201; GO:0080053; GO:0009751; GO:0009611; GO:0042939; GO:0042937		INDUCTION: By wounding, salicylic acid, abscisic acid, methyl jasmonate, salt treatment and amino acids histidine, leucine and phenylalanine. No induction by glutamic acid, methionine or tryptophan.	TISSUE SPECIFICITY: Expressed in roots. Detected in shoots, leaves and flowers.		PTR2/POT transporter (TC 2.A.17) family	Exon_90_91427_92312	NON_SYNONYMOUS_CODING	Ggt/Agt
90	93225	T	C	SNP	C.cajan_41653	Q9FNL7	Protein NRT1/ PTR FAMILY 5.2 (AtNPF5.2) (Peptide transporter PTR3-A) (AtPTR3)		SUBCELLULAR LOCATION: Membrane; Multi-pass membrane protein (Potential).	defense response to bacterium; dipeptide transport; dipeptide transporter activity; hyperosmotic salinity response; response to abscisic acid; response to histidine; response to jasmonic acid; response to leucine; response to phenylalanine; response to salicylic acid; response to wounding; tripeptide transport; tripeptide transporter activity	dipeptide transporter activity; tripeptide transporter activity	integral component of membrane	GO:0042742; GO:0042938; GO:0042936; GO:0042538; GO:0016021; GO:0009737; GO:0080052; GO:0009753; GO:0043201; GO:0080053; GO:0009751; GO:0009611; GO:0042939; GO:0042937		INDUCTION: By wounding, salicylic acid, abscisic acid, methyl jasmonate, salt treatment and amino acids histidine, leucine and phenylalanine. No induction by glutamic acid, methionine or tryptophan.	TISSUE SPECIFICITY: Expressed in roots. Detected in shoots, leaves and flowers.		PTR2/POT transporter (TC 2.A.17) family	Exon_90_92788_93353	NON_SYNONYMOUS_CODING	Atc/Gtc
CcLG01	12430492	C	A	SNP	C.cajan_20357	A5BF87	Putative uncharacterized protein			DNA integration	nucleic acid binding		GO:0015074; GO:0003676						Exon_CcLG01_12430165_12430542	NON_SYNONYMOUS_CODING	gaC/gaA
CcLG01	12479268	G	A	SNP	C.cajan_20364	O23320	Calmodulin-like protein 8 (AtCaM-8)			calcium-mediated signaling; detection of calcium ion	calcium ion binding		GO:0005509; GO:0019722; GO:0005513			TISSUE SPECIFICITY: Expressed at low levels in leaves, flowers and siliques.		Calmodulin family	Exon_CcLG01_12479237_12479312	NON_SYNONYMOUS_CODING	Ggt/Agt
CcLG01	16126190	*	-TTA	DEL	C.cajan_20714	P30640	BUD13 homolog											CWC26 family	Exon_CcLG01_16125919_16126359	CODON_CHANGE_PLUS_CODON_DELETION	cttatg/ctg
CcLG01	1984522	C	A	SNP	C.cajan_19382	E2FKI2	Sieve element occlusion i												Exon_CcLG01_1984264_1984752	NON_SYNONYMOUS_CODING	Gct/Tct
CcLG01	3915555	C	G	SNP	C.cajan_19576	A0JN61	DNA-directed RNA polymerase III subunit RPC9 (RNA polymerase III subunit C9)		SUBCELLULAR LOCATION: Nucleus (By similarity). Cell membrane; Peripheral membrane protein; Cytoplasmic side (By similarity).	calcitonin gene-related polypeptide receptor activity; defense response to virus; DNA-directed RNA polymerase activity; innate immune response; neuropeptide signaling pathway; transcription from RNA polymerase III promoter	calcitonin gene-related polypeptide receptor activity; DNA-directed RNA polymerase activity; nucleotide binding	acrosomal vesicle; DNA polymerase III complex; nucleus; plasma membrane	GO:0009360; GO:0003899; GO:0001669; GO:0001635; GO:0051607; GO:0045087; GO:0007218; GO:0000166; GO:0005634; GO:0005886; GO:0006383					Eukaryotic RPC9 RNA polymerase subunit family	Exon_CcLG01_3915445_3915597	NON_SYNONYMOUS_CODING	aGa/aCa
CcLG01	4326338	T	C	SNP	C.cajan_19602	Q9NSK0	Kinesin light chain 4 (KLC 4) (Kinesin-like protein 8)		SUBCELLULAR LOCATION: Cytoplasm, cytoskeleton (Probable).	microtubule motor activity	microtubule motor activity	cytoplasm; kinesin complex; microtubule	GO:0005737; GO:0005871; GO:0005874; GO:0003777					Kinesin light chain family	Exon_CcLG01_4326309_4326371	NON_SYNONYMOUS_CODING	gTg/gCg
CcLG02	10493565	C	G	SNP	C.cajan_05477	I1N3B0	Uncharacterized protein												Exon_CcLG02_10493531_10494043	NON_SYNONYMOUS_CODING	ttG/ttC
CcLG02	11365584	C	T	SNP	C.cajan_05553	Q6P806	Sorting and assembly machinery component 50 homolog		SUBCELLULAR LOCATION: Mitochondrion outer membrane; Multi-pass membrane protein (By similarity).			integral component of membrane; mitochondrial outer membrane	GO:0016021; GO:0005741				DOMAIN: Its C-terminal part seems to contain many membrane-spanning sided beta-sheets, that have the potential to adopt a transmembrane beta-barrel type structure (By similarity).	SAM50/omp85 family	Exon_CcLG02_11365131_11365643	NON_SYNONYMOUS_CODING	Gta/Ata
CcLG02	12068761	T	G	SNP	C.cajan_05620	Q9C895	E3 ubiquitin-protein ligase BRE1-like 2 (EC 6.3.2.-) (Protein HISTONE MONOUBIQUITINATION 2) (AtHUB2)	PATHWAY: Protein modification; protein ubiquitination.	SUBCELLULAR LOCATION: Nucleus.	histone H2B ubiquitination; histone monoubiquitination; leaf morphogenesis; ligase activity; seed dormancy process; vegetative to reproductive phase transition of meristem	ligase activity; protein homodimerization activity; zinc ion binding	nucleus	GO:0033523; GO:0010390; GO:0009965; GO:0016874; GO:0005634; GO:0042803; GO:0010162; GO:0010228; GO:0008270	DEVELOPMENTAL STAGE: Constant throughout the cell cycle.		TISSUE SPECIFICITY: Ubiquitously expressed.	DOMAIN: The RING-type zinc finger domain mediates binding to an E2 ubiquitin-conjugating enzyme (By similarity).	BRE1 family	Exon_CcLG02_12068604_12068806	NON_SYNONYMOUS_CODING	aAa/aCa
CcLG02	14159189	C	T	SNP	C.cajan_05831	Q6ZI17	Protein MEI2-like 2 (OML2) (MEI2-like protein 2)				nucleotide binding; RNA binding		GO:0003723; GO:0000166						Exon_CcLG02_14158668_14159246	NON_SYNONYMOUS_CODING	Gtt/Att
CcLG02	15248570	C	T	SNP	C.cajan_05956	Q8VZK9	Cellulose synthase-like protein E1 (AtCslE1) (EC 2.4.1.-)		SUBCELLULAR LOCATION: Golgi apparatus membrane; Multi-pass membrane protein (Potential). Endoplasmic reticulum membrane; Multi-pass membrane protein.	cellulose biosynthetic process; cellulose synthase (UDP-forming) activity	cellulose synthase (UDP-forming) activity	endoplasmic reticulum; endoplasmic reticulum membrane; Golgi membrane; integral component of membrane; plasma membrane	GO:0000139; GO:0030244; GO:0016760; GO:0005783; GO:0005789; GO:0016021; GO:0005886					Glycosyltransferase 2 family, Plant cellulose synthase-like E subfamily	Exon_CcLG02_15248372_15248596	NON_SYNONYMOUS_CODING	Ggt/Agt
CcLG02	15970614	G	T	SNP	C.cajan_06025	Q5ZLW3	Dymeclin		SUBCELLULAR LOCATION: Cytoplasm. Golgi apparatus (By similarity). Note=Sequence analysis programs predict 1 transmembrane region. However, it has been shown in human that it is not a stably anchored transmembrane protein but it weakly associates with the Golgi apparatus and shuttles between the Golgi and the cytosol (By similarity).	bone development; Golgi organization		Golgi apparatus; nucleus; plasma membrane	GO:0005794; GO:0007030; GO:0060348; GO:0005634; GO:0005886					Dymeclin family	Exon_CcLG02_15970597_15970722	NON_SYNONYMOUS_CODING	gCt/gAt
CcLG02	15972234	C	G	SNP	C.cajan_06025	Q5ZLW3	Dymeclin		SUBCELLULAR LOCATION: Cytoplasm. Golgi apparatus (By similarity). Note=Sequence analysis programs predict 1 transmembrane region. However, it has been shown in human that it is not a stably anchored transmembrane protein but it weakly associates with the Golgi apparatus and shuttles between the Golgi and the cytosol (By similarity).	bone development; Golgi organization		Golgi apparatus; nucleus; plasma membrane	GO:0005794; GO:0007030; GO:0060348; GO:0005634; GO:0005886					Dymeclin family	Exon_CcLG02_15972033_15972275	NON_SYNONYMOUS_CODING	aGc/aCc
CcLG02	15972250	A	T	SNP	C.cajan_06025	Q5ZLW3	Dymeclin		SUBCELLULAR LOCATION: Cytoplasm. Golgi apparatus (By similarity). Note=Sequence analysis programs predict 1 transmembrane region. However, it has been shown in human that it is not a stably anchored transmembrane protein but it weakly associates with the Golgi apparatus and shuttles between the Golgi and the cytosol (By similarity).	bone development; Golgi organization		Golgi apparatus; nucleus; plasma membrane	GO:0005794; GO:0007030; GO:0060348; GO:0005634; GO:0005886					Dymeclin family	Exon_CcLG02_15972033_15972275	NON_SYNONYMOUS_CODING	Tat/Aat
CcLG02	15973202	G	A	SNP	C.cajan_06025	Q5ZLW3	Dymeclin		SUBCELLULAR LOCATION: Cytoplasm. Golgi apparatus (By similarity). Note=Sequence analysis programs predict 1 transmembrane region. However, it has been shown in human that it is not a stably anchored transmembrane protein but it weakly associates with the Golgi apparatus and shuttles between the Golgi and the cytosol (By similarity).	bone development; Golgi organization		Golgi apparatus; nucleus; plasma membrane	GO:0005794; GO:0007030; GO:0060348; GO:0005634; GO:0005886					Dymeclin family	Exon_CcLG02_15973058_15973294	NON_SYNONYMOUS_CODING	cCg/cTg
CcLG02	15980428	C	T	SNP	C.cajan_06026	Q9M7I7	Chlorophyllase-2, chloroplastic (AtCLH2) (EC 3.1.1.14) (Chlorophyll-chlorophyllido hydrolase 2) (Chlase 2)	PATHWAY: Porphyrin-containing compound metabolism; chlorophyll degradation.	SUBCELLULAR LOCATION: Plastid, chloroplast membrane; Peripheral membrane protein (By similarity).	chlorophyllase activity; chlorophyll catabolic process	chlorophyllase activity	chloroplast; chloroplast membrane	GO:0015996; GO:0047746; GO:0009507; GO:0031969		INDUCTION: Constitutively expressed at low level. Not induced by methyl jasmonate treatment.	TISSUE SPECIFICITY: Expressed in leaves, flowers and flower buds, but not in roots.		AB hydrolase superfamily, Lipase family	Exon_CcLG02_15980347_15981024	NON_SYNONYMOUS_CODING	Ggt/Agt
CcLG02	16038648	G	C	SNP	C.cajan_06030	Q9UKZ1	CCR4-NOT transcription complex subunit 11		SUBCELLULAR LOCATION: Cytoplasm (Probable). Nucleus (Probable).	cell proliferation; gene expression; gene silencing by RNA; mRNA metabolic process; nuclear-transcribed mRNA catabolic process, deadenylation-dependent decay; nuclear-transcribed mRNA poly(A) tail shortening; regulation of transcription, DNA-templated; regulation of translation; RNA metabolic process; transcription, DNA-templated	protein binding	CCR4-NOT complex; cytosol; nucleus	GO:0030014; GO:0016070; GO:0008283; GO:0005829; GO:0010467; GO:0031047; GO:0016071; GO:0000288; GO:0000289; GO:0005634; GO:0005515; GO:0006355; GO:0006417; GO:0006351					CNOT11 family	Exon_CcLG02_16038638_16038788	NON_SYNONYMOUS_CODING	ttG/ttC
CcLG02	16063780	A	G	SNP	C.cajan_06032	Q8L4D8	Protein IQ-DOMAIN 31					cytosol; plasma membrane	GO:0005829; GO:0005886					IQD family	Exon_CcLG02_16063755_16063854	NON_SYNONYMOUS_CODING	Aat/Gat
CcLG02	16197223	C	T	SNP	C.cajan_06040	Q10469	Alpha-1,6-mannosyl-glycoprotein 2-beta-N-acetylglucosaminyltransferase (EC 2.4.1.143) (Beta-1,2-N-acetylglucosaminyltransferase II) (GlcNAc-T II) (GNT-II) (Mannoside acetylglucosaminyltransferase 2) (N-glycosyl-oligosaccharide-glycoprotein N-acetylglucosaminyltransferase II)	PATHWAY: Protein modification; protein glycosylation.	SUBCELLULAR LOCATION: Golgi apparatus membrane; Single-pass type II membrane protein.	alpha-1,6-mannosylglycoprotein 2-beta-N-acetylglucosaminyltransferase activity; cellular protein metabolic process; oligosaccharide biosynthetic process; oligosaccharide metabolic process; post-translational protein modification; protein N-linked glycosylation; protein N-linked glycosylation via asparagine	alpha-1,6-mannosylglycoprotein 2-beta-N-acetylglucosaminyltransferase activity; carbohydrate binding	Golgi membrane; Golgi stack; integral component of membrane; membrane	GO:0000139; GO:0005795; GO:0008455; GO:0030246; GO:0044267; GO:0016021; GO:0016020; GO:0009312; GO:0009311; GO:0043687; GO:0006487; GO:0018279						Exon_CcLG02_16195959_16197251	NON_SYNONYMOUS_CODING	Cac/Tac
CcLG02	16259875	C	G	SNP	C.cajan_06042	Q9C9H7	Receptor-like protein 12 (AtRLP12)		SUBCELLULAR LOCATION: Cell membrane; Single-pass type I membrane protein (Potential).			integral component of membrane; plasma membrane	GO:0016021; GO:0005886						Exon_CcLG02_16259739_16260024	NON_SYNONYMOUS_CODING	Cca/Gca
CcLG02	16379304	C	T	SNP	C.cajan_06047	I1NEK7	Uncharacterized protein												Exon_CcLG02_16379108_16379349	NON_SYNONYMOUS_CODING	tCa/tTa
CcLG02	16417301	G	A	SNP	C.cajan_06050	K7LJ53	Uncharacterized protein			lipid metabolic process; triglyceride lipase activity	triglyceride lipase activity		GO:0006629; GO:0004806						Exon_CcLG02_16417245_16417340	NON_SYNONYMOUS_CODING	Ggg/Agg
CcLG02	16457743	A	G	SNP	C.cajan_06056	Q8S8P6	Pentatricopeptide repeat-containing protein At2g32630											PPR family, P subfamily	Exon_CcLG02_16457556_16458148	NON_SYNONYMOUS_CODING	aAg/aGg
CcLG02	16458094	C	T	SNP	C.cajan_06056	Q8S8P6	Pentatricopeptide repeat-containing protein At2g32630											PPR family, P subfamily	Exon_CcLG02_16457556_16458148	NON_SYNONYMOUS_CODING	tCg/tTg
CcLG02	16467745	G	T	SNP	C.cajan_06057	O94260	Putative G3BP-like protein			mRNA transport; protein deubiquitination; regulation of ER to Golgi vesicle-mediated transport	nucleotide binding; protein binding; RNA binding	cytoplasm; cytosol	GO:0003723; GO:0005737; GO:0005829; GO:0051028; GO:0000166; GO:0005515; GO:0016579; GO:0060628						Exon_CcLG02_16467584_16467849	NON_SYNONYMOUS_CODING	gaG/gaT
CcLG02	16484768	C	G	SNP	C.cajan_06059	I1NEL6	Uncharacterized protein					membrane	GO:0016020						Exon_CcLG02_16484623_16485352	NON_SYNONYMOUS_CODING	Cat/Gat
CcLG02	16485222	C	T	SNP	C.cajan_06059	I1NEL6	Uncharacterized protein					membrane	GO:0016020						Exon_CcLG02_16484623_16485352	NON_SYNONYMOUS_CODING	gCc/gTc
CcLG02	16494880	A	T	SNP	C.cajan_06060	Q94AR8	3-isopropylmalate dehydratase large subunit (EC 4.2.1.33) (AtLEUC) (Isopropylmalate isomerase large subunit 1) (AtIIL1)	PATHWAY: Amino-acid biosynthesis; L-leucine biosynthesis; L-leucine from 3-methyl-2-oxobutanoate: step 2/4.	SUBCELLULAR LOCATION: Plastid, chloroplast stroma.	3-isopropylmalate dehydratase activity; glucosinolate biosynthetic process; intramolecular transferase activity, transferring hydroxy groups; leucine biosynthetic process; response to cadmium ion	3-isopropylmalate dehydratase activity; 4 iron, 4 sulfur cluster binding; intramolecular transferase activity, transferring hydroxy groups; metal ion binding	chloroplast; chloroplast stroma; plastid	GO:0003861; GO:0051539; GO:0009507; GO:0009570; GO:0019761; GO:0050486; GO:0009098; GO:0046872; GO:0009536; GO:0046686			TISSUE SPECIFICITY: Expressed in roots, leaves, stems and flowers. Expressed at low levels in siliques.		Aconitase/IPM isomerase family	Exon_CcLG02_16494825_16494879	NON_SYNONYMOUS_CODING	agT/agA
CcLG02	16519497	*	-C	DEL	C.cajan_06063	I1NEL7	Uncharacterized protein												Exon_CcLG02_16519345_16519557	FRAME_SHIFT	-/-
CcLG02	16523967	*	+TAAGAG	INS	C.cajan_06065	P04146	Copia protein (Gag-int-pol protein) [Cleaved into: Copia VLP protein; Copia protease (EC 3.4.23.-)]			aspartic-type endopeptidase activity; DNA integration	aspartic-type endopeptidase activity; ATP binding; nucleic acid binding; zinc ion binding		GO:0005524; GO:0015074; GO:0004190; GO:0003676; GO:0008270						Exon_CcLG02_16523683_16524111	CODON_INSERTION	cta/cTAAGAGta
CcLG02	16524088	G	T	SNP	C.cajan_06065	P04146	Copia protein (Gag-int-pol protein) [Cleaved into: Copia VLP protein; Copia protease (EC 3.4.23.-)]			aspartic-type endopeptidase activity; DNA integration	aspartic-type endopeptidase activity; ATP binding; nucleic acid binding; zinc ion binding		GO:0005524; GO:0015074; GO:0004190; GO:0003676; GO:0008270						Exon_CcLG02_16523683_16524111	NON_SYNONYMOUS_CODING	ttG/ttT
CcLG02	16592620	C	T	SNP	C.cajan_06070	A5B3N5	Putative uncharacterized protein			defense response; DNA integration	ADP binding; nucleic acid binding; zinc ion binding		GO:0043531; GO:0015074; GO:0006952; GO:0003676; GO:0008270						Exon_CcLG02_16592586_16592756	STOP_GAINED	Caa/Taa
CcLG02	16592738	*	+T	INS	C.cajan_06070	A5B3N5	Putative uncharacterized protein			defense response; DNA integration	ADP binding; nucleic acid binding; zinc ion binding		GO:0043531; GO:0015074; GO:0006952; GO:0003676; GO:0008270						Exon_CcLG02_16592586_16592756	FRAME_SHIFT	-/T
CcLG02	16600164	C	T	SNP	C.cajan_06071	Q3E9D3	Probable pectinesterase 55 (PE 55) (EC 3.1.1.11) (Pectin methylesterase 55) (AtPME55)	PATHWAY: Glycan metabolism; pectin degradation; 2-dehydro-3-deoxy-D-gluconate from pectin: step 1/5.	SUBCELLULAR LOCATION: Secreted, cell wall (By similarity).	aspartyl esterase activity; cell wall modification; pectin catabolic process; pectinesterase activity	aspartyl esterase activity; pectinesterase activity	cell wall; extracellular region	GO:0045330; GO:0005618; GO:0042545; GO:0005576; GO:0045490; GO:0030599					Pectinesterase family	Exon_CcLG02_16600147_16600356	NON_SYNONYMOUS_CODING	cCc/cTc
CcLG02	16600215	C	T	SNP	C.cajan_06071	Q3E9D3	Probable pectinesterase 55 (PE 55) (EC 3.1.1.11) (Pectin methylesterase 55) (AtPME55)	PATHWAY: Glycan metabolism; pectin degradation; 2-dehydro-3-deoxy-D-gluconate from pectin: step 1/5.	SUBCELLULAR LOCATION: Secreted, cell wall (By similarity).	aspartyl esterase activity; cell wall modification; pectin catabolic process; pectinesterase activity	aspartyl esterase activity; pectinesterase activity	cell wall; extracellular region	GO:0045330; GO:0005618; GO:0042545; GO:0005576; GO:0045490; GO:0030599					Pectinesterase family	Exon_CcLG02_16600147_16600356	NON_SYNONYMOUS_CODING	gCa/gTa
CcLG02	16600792	C	G	SNP	C.cajan_06071	Q3E9D3	Probable pectinesterase 55 (PE 55) (EC 3.1.1.11) (Pectin methylesterase 55) (AtPME55)	PATHWAY: Glycan metabolism; pectin degradation; 2-dehydro-3-deoxy-D-gluconate from pectin: step 1/5.	SUBCELLULAR LOCATION: Secreted, cell wall (By similarity).	aspartyl esterase activity; cell wall modification; pectin catabolic process; pectinesterase activity	aspartyl esterase activity; pectinesterase activity	cell wall; extracellular region	GO:0045330; GO:0005618; GO:0042545; GO:0005576; GO:0045490; GO:0030599					Pectinesterase family	Exon_CcLG02_16600769_16600894	NON_SYNONYMOUS_CODING	aCt/aGt
CcLG02	16631597	T	A	SNP	C.cajan_06075	I1NEI7	Uncharacterized protein												Exon_CcLG02_16631221_16631635	NON_SYNONYMOUS_CODING	Tac/Aac
CcLG02	16632718	A	G	SNP	C.cajan_06075	I1NEI7	Uncharacterized protein												Exon_CcLG02_16632652_16633361	NON_SYNONYMOUS_CODING	Aca/Gca
CcLG02	16652351	G	A	SNP	C.cajan_06080	Q7Y225	Dirigent protein 16 (AtDIR16)		SUBCELLULAR LOCATION: Secreted, extracellular space, apoplast (By similarity).			apoplast	GO:0048046					Plant dirigent protein family	Exon_CcLG02_16651983_16652615	NON_SYNONYMOUS_CODING	cCt/cTt
CcLG02	16663199	C	T	SNP	C.cajan_06081	Q5R533	Serine incorporator 3		SUBCELLULAR LOCATION: Cell membrane; Multi-pass membrane protein. Golgi apparatus membrane; Multi-pass membrane protein (By similarity).	positive regulation of intrinsic apoptotic signaling pathway in response to endoplasmic reticulum stress		Golgi membrane; integral component of membrane; plasma membrane	GO:0000139; GO:0016021; GO:0005886; GO:1902237					TDE1 family	Exon_CcLG02_16662997_16663234	NON_SYNONYMOUS_CODING	Gta/Ata
CcLG02	16700223	A	G	SNP	C.cajan_06084	Q2HUN6	RNA-directed DNA polymerase (Reverse transcriptase); Ribonuclease H			RNA-directed DNA polymerase activity; RNA-DNA hybrid ribonuclease activity	RNA binding; RNA-directed DNA polymerase activity; RNA-DNA hybrid ribonuclease activity		GO:0003723; GO:0004523; GO:0003964						Exon_CcLG02_16700072_16700425	NON_SYNONYMOUS_CODING	Aac/Gac
CcLG02	16700297	A	T	SNP	C.cajan_06084	Q2HUN6	RNA-directed DNA polymerase (Reverse transcriptase); Ribonuclease H			RNA-directed DNA polymerase activity; RNA-DNA hybrid ribonuclease activity	RNA binding; RNA-directed DNA polymerase activity; RNA-DNA hybrid ribonuclease activity		GO:0003723; GO:0004523; GO:0003964						Exon_CcLG02_16700072_16700425	NON_SYNONYMOUS_CODING	gaA/gaT
CcLG02	16700313	A	G	SNP	C.cajan_06084	Q2HUN6	RNA-directed DNA polymerase (Reverse transcriptase); Ribonuclease H			RNA-directed DNA polymerase activity; RNA-DNA hybrid ribonuclease activity	RNA binding; RNA-directed DNA polymerase activity; RNA-DNA hybrid ribonuclease activity		GO:0003723; GO:0004523; GO:0003964						Exon_CcLG02_16700072_16700425	NON_SYNONYMOUS_CODING	Aag/Gag
CcLG02	16700347	G	A	SNP	C.cajan_06084	Q2HUN6	RNA-directed DNA polymerase (Reverse transcriptase); Ribonuclease H			RNA-directed DNA polymerase activity; RNA-DNA hybrid ribonuclease activity	RNA binding; RNA-directed DNA polymerase activity; RNA-DNA hybrid ribonuclease activity		GO:0003723; GO:0004523; GO:0003964						Exon_CcLG02_16700072_16700425	NON_SYNONYMOUS_CODING	aGt/aAt
CcLG02	16726555	C	T	SNP	C.cajan_06086	K7LJ30	Uncharacterized protein												Exon_CcLG02_16726190_16726916	NON_SYNONYMOUS_CODING	aCt/aTt
CcLG02	16726623	G	A	SNP	C.cajan_06086	K7LJ30	Uncharacterized protein												Exon_CcLG02_16726190_16726916	NON_SYNONYMOUS_CODING	Gtt/Att
CcLG02	16727547	C	G	SNP	C.cajan_06086	K7LJ30	Uncharacterized protein												Exon_CcLG02_16727010_16727581	NON_SYNONYMOUS_CODING	Cct/Gct
CcLG02	16799450	T	G	SNP	C.cajan_06090	Q84LK0	DNA mismatch repair protein MSH1, mitochondrial (AtMSH1) (MutS protein homolog 1) (Protein CHLOROPLAST MUTATOR)		SUBCELLULAR LOCATION: Mitochondrion. Plastid, chloroplast. Note=Predominantly targeted to the mitochondrion.	ATP catabolic process; DNA-dependent ATPase activity; maintenance of DNA repeat elements; meiotic mismatch repair; mitochondrial DNA metabolic process; mitochondrial genome maintenance; negative regulation of DNA recombination; reciprocal meiotic recombination; response to heat; response to UV	ATP binding; damaged DNA binding; DNA-dependent ATPase activity; four-way junction DNA binding; guanine/thymine mispair binding; single base insertion or deletion binding	chloroplast; mitochondrion; MutSalpha complex; nuclear chromosome	GO:0005524; GO:0006200; GO:0008094; GO:0032301; GO:0009507; GO:0003684; GO:0000400; GO:0032137; GO:0043570; GO:0000710; GO:0032042; GO:0000002; GO:0005739; GO:0045910; GO:0000228; GO:0007131; GO:0009411; GO:0009408; GO:0032138					DNA mismatch repair MutS family	Exon_CcLG02_16799236_16799532	NON_SYNONYMOUS_CODING	Tca/Gca
CcLG02	16800307	A	T	SNP	C.cajan_06090	Q84LK0	DNA mismatch repair protein MSH1, mitochondrial (AtMSH1) (MutS protein homolog 1) (Protein CHLOROPLAST MUTATOR)		SUBCELLULAR LOCATION: Mitochondrion. Plastid, chloroplast. Note=Predominantly targeted to the mitochondrion.	ATP catabolic process; DNA-dependent ATPase activity; maintenance of DNA repeat elements; meiotic mismatch repair; mitochondrial DNA metabolic process; mitochondrial genome maintenance; negative regulation of DNA recombination; reciprocal meiotic recombination; response to heat; response to UV	ATP binding; damaged DNA binding; DNA-dependent ATPase activity; four-way junction DNA binding; guanine/thymine mispair binding; single base insertion or deletion binding	chloroplast; mitochondrion; MutSalpha complex; nuclear chromosome	GO:0005524; GO:0006200; GO:0008094; GO:0032301; GO:0009507; GO:0003684; GO:0000400; GO:0032137; GO:0043570; GO:0000710; GO:0032042; GO:0000002; GO:0005739; GO:0045910; GO:0000228; GO:0007131; GO:0009411; GO:0009408; GO:0032138					DNA mismatch repair MutS family	Exon_CcLG02_16800075_16800782	NON_SYNONYMOUS_CODING	Acg/Tcg
CcLG02	16847073	A	G	SNP	C.cajan_06094	I1NEF1	Uncharacterized protein			protein metabolic process			GO:0019538						Exon_CcLG02_16846632_16847169	NON_SYNONYMOUS_CODING	Aag/Gag
CcLG02	16847745	T	A	SNP	C.cajan_06094	I1NEF1	Uncharacterized protein			protein metabolic process			GO:0019538						Exon_CcLG02_16847614_16848777	NON_SYNONYMOUS_CODING	gTc/gAc
CcLG02	16905282	G	C	SNP	C.cajan_06097	O54922	Exocyst complex component 7 (Exocyst complex component Exo70) (rExo70)		SUBCELLULAR LOCATION: Cytoplasm, cytosol (By similarity). Cell membrane; Peripheral membrane protein (By similarity). Note=Translocates, as a preformed complex with SEC6 and SEC8, to the plasma membrane in response to insulin through the activation of ARHQ (By similarity).	exocytosis; protein transport		cytosol; exocyst; plasma membrane	GO:0005829; GO:0000145; GO:0006887; GO:0005886; GO:0015031				DOMAIN: The C-terminus is required for translocation to the plasma membrane (By similarity).	EXO70 family	Exon_CcLG02_16905177_16905315	NON_SYNONYMOUS_CODING	Caa/Gaa
CcLG02	16907348	T	C	SNP	C.cajan_06098	A5BJC0	Putative uncharacterized protein			DNA integration	nucleic acid binding		GO:0015074; GO:0003676						Exon_CcLG02_16907173_16907490	NON_SYNONYMOUS_CODING	Tgt/Cgt
CcLG02	16907411	A	G	SNP	C.cajan_06098	A5BJC0	Putative uncharacterized protein			DNA integration	nucleic acid binding		GO:0015074; GO:0003676						Exon_CcLG02_16907173_16907490	NON_SYNONYMOUS_CODING	Atg/Gtg
CcLG02	16921019	C	A	SNP	C.cajan_06099	Q9FG33	Probable L-type lectin-domain containing receptor kinase S.5 (LecRK-S.5) (EC 2.7.11.1)		SUBCELLULAR LOCATION: Cell membrane; Single-pass type I membrane protein (By similarity).	protein serine/threonine kinase activity	ATP binding; carbohydrate binding; protein serine/threonine kinase activity	integral component of membrane; plasma membrane	GO:0005524; GO:0030246; GO:0016021; GO:0005886; GO:0004674					Protein kinase superfamily, Ser/Thr protein kinase family; Leguminous lectin family	Exon_CcLG02_16920673_16921446	NON_SYNONYMOUS_CODING	Gtc/Ttc
CcLG02	16929404	A	C	SNP	C.cajan_06100	P53763	Uricase-2 (EC 1.7.3.3) (Nodule-specific uricase) (Urate oxidase) (Uricase II)	PATHWAY: Purine metabolism; urate degradation; (S)-allantoin from urate: step 1/3.	SUBCELLULAR LOCATION: Peroxisome.	nodulation; purine nucleobase metabolic process; urate catabolic process; urate oxidase activity	urate oxidase activity	peroxisome	GO:0009877; GO:0005777; GO:0006144; GO:0019628; GO:0004846	DEVELOPMENTAL STAGE: Detected in cotyledons and roots at 1 day postimbibition, reaching a maximum at 4 days postimbibition. Hypocotyl levels are constant from 3 to 10 days postimbibition.	INDUCTION: In root nodules after infection by Rhizobium. Nodule uricase II levels increase from 11 to around 25 days after inoculation, then fall slightly.	TISSUE SPECIFICITY: Expressed predominantly in the uninfected cells of the central tissue of the root nodule. Also expressed in the nodule parenchyma cells and vascular tissue, in the roots, stems and leaves of uninfected adult plants, and in the cotyledons, roots and hypocotyls of developing seedlings. Localized to the metaxylem parenchyma cells and phloem fibers of developing roots.		Uricase family	Exon_CcLG02_16929386_16929475	NON_SYNONYMOUS_CODING	Tcg/Gcg
CcLG02	16989545	C	G	SNP	C.cajan_06104	Q8RX29	RING-H2 finger protein ATL70	PATHWAY: Protein modification; protein ubiquitination.	SUBCELLULAR LOCATION: Membrane; Single-pass membrane protein (Potential).	protein ubiquitination	zinc ion binding	integral component of membrane	GO:0016021; GO:0016567; GO:0008270				DOMAIN: The RING-type zinc finger domain mediates binding to an E2 ubiquitin-conjugating enzyme (By similarity).	RING-type zinc finger family, ATL subfamily	Exon_CcLG02_16989488_16989913	NON_SYNONYMOUS_CODING	ttC/ttG
CcLG02	16995604	C	G	SNP	C.cajan_06105	P86809	Non-specific lipid-transfer protein 2 (Allergen Api g 6.0101) (allergen Api g 6)			transport	lipid binding		GO:0008289; GO:0006810					Plant LTP family	Exon_CcLG02_16995479_16995760	NON_SYNONYMOUS_CODING	aCt/aGt
CcLG02	16998795	G	A	SNP	C.cajan_06106	Q84WU2	Ubiquitin carboxyl-terminal hydrolase 13 (EC 3.4.19.12) (Deubiquitinating enzyme 13) (AtUBP13) (Ubiquitin thioesterase 13) (Ubiquitin-specific-processing protease 13)			cysteine-type peptidase activity; ubiquitin-dependent protein catabolic process; ubiquitinyl hydrolase activity	cysteine-type peptidase activity; ubiquitinyl hydrolase activity	cytosol; plasmodesma	GO:0008234; GO:0005829; GO:0009506; GO:0006511; GO:0036459					Peptidase C19 family	Exon_CcLG02_16998787_16998873	NON_SYNONYMOUS_CODING	gCc/gTc
CcLG02	17012250	G	T	SNP	C.cajan_06106	Q84WU2	Ubiquitin carboxyl-terminal hydrolase 13 (EC 3.4.19.12) (Deubiquitinating enzyme 13) (AtUBP13) (Ubiquitin thioesterase 13) (Ubiquitin-specific-processing protease 13)			cysteine-type peptidase activity; ubiquitin-dependent protein catabolic process; ubiquitinyl hydrolase activity	cysteine-type peptidase activity; ubiquitinyl hydrolase activity	cytosol; plasmodesma	GO:0008234; GO:0005829; GO:0009506; GO:0006511; GO:0036459					Peptidase C19 family	Exon_CcLG02_17012105_17012283	NON_SYNONYMOUS_CODING	tCt/tAt
CcLG02	17027868	T	A	SNP	C.cajan_06106	Q84WU2	Ubiquitin carboxyl-terminal hydrolase 13 (EC 3.4.19.12) (Deubiquitinating enzyme 13) (AtUBP13) (Ubiquitin thioesterase 13) (Ubiquitin-specific-processing protease 13)			cysteine-type peptidase activity; ubiquitin-dependent protein catabolic process; ubiquitinyl hydrolase activity	cysteine-type peptidase activity; ubiquitinyl hydrolase activity	cytosol; plasmodesma	GO:0008234; GO:0005829; GO:0009506; GO:0006511; GO:0036459					Peptidase C19 family	Exon_CcLG02_17027845_17028110	NON_SYNONYMOUS_CODING	tAc/tTc
CcLG02	17041145	A	T	SNP	C.cajan_06109	P43297	Cysteine proteinase RD21a (RD21) (EC 3.4.22.-)			cysteine-type peptidase activity; defense response to fungus; peptidase activity; proteolysis	cysteine-type peptidase activity; peptidase activity; protein binding	apoplast; chloroplast; plasmodesma; vacuole	GO:0048046; GO:0009507; GO:0008234; GO:0050832; GO:0008233; GO:0009506; GO:0005515; GO:0006508; GO:0005773		INDUCTION: By high salt conditions.			Peptidase C1 family	Exon_CcLG02_17040879_17041302	NON_SYNONYMOUS_CODING	tAt/tTt
CcLG02	17044010	G	C	SNP	C.cajan_06109	P43297	Cysteine proteinase RD21a (RD21) (EC 3.4.22.-)			cysteine-type peptidase activity; defense response to fungus; peptidase activity; proteolysis	cysteine-type peptidase activity; peptidase activity; protein binding	apoplast; chloroplast; plasmodesma; vacuole	GO:0048046; GO:0009507; GO:0008234; GO:0050832; GO:0008233; GO:0009506; GO:0005515; GO:0006508; GO:0005773		INDUCTION: By high salt conditions.			Peptidase C1 family	Exon_CcLG02_17043643_17044146	NON_SYNONYMOUS_CODING	Gag/Cag
CcLG02	17096468	A	T	SNP	C.cajan_06113	Q9ZSK5	Zeatin O-glucosyltransferase (EC 2.4.1.203) (Trans-zeatin O-beta-D-glucosyltransferase)			trans-zeatin O-beta-D-glucosyltransferase activity	trans-zeatin O-beta-D-glucosyltransferase activity		GO:0050403					UDP-glycosyltransferase family	Exon_CcLG02_17095280_17096671	NON_SYNONYMOUS_CODING	Ttc/Atc
CcLG02	17147075	G	A	SNP	C.cajan_06117	Q9ZSK5	Zeatin O-glucosyltransferase (EC 2.4.1.203) (Trans-zeatin O-beta-D-glucosyltransferase)			trans-zeatin O-beta-D-glucosyltransferase activity	trans-zeatin O-beta-D-glucosyltransferase activity		GO:0050403					UDP-glycosyltransferase family	Exon_CcLG02_17146882_17148279	NON_SYNONYMOUS_CODING	Gac/Aac
CcLG02	17182522	C	G	SNP	C.cajan_06121	O81644	Villin-2		SUBCELLULAR LOCATION: Cytoplasm, cytoskeleton.	actin filament bundle assembly; actin filament capping	protein binding	cytoplasm; cytoskeleton	GO:0051017; GO:0051693; GO:0005737; GO:0005856; GO:0005515			TISSUE SPECIFICITY: Expressed in all tissues examined.		Villin/gelsolin family	Exon_CcLG02_17182465_17182701	NON_SYNONYMOUS_CODING	Gag/Cag
CcLG02	17183076	T	G	SNP	C.cajan_06121	O81644	Villin-2		SUBCELLULAR LOCATION: Cytoplasm, cytoskeleton.	actin filament bundle assembly; actin filament capping	protein binding	cytoplasm; cytoskeleton	GO:0051017; GO:0051693; GO:0005737; GO:0005856; GO:0005515			TISSUE SPECIFICITY: Expressed in all tissues examined.		Villin/gelsolin family	Exon_CcLG02_17183015_17183083	NON_SYNONYMOUS_CODING	caA/caC
CcLG02	17254352	G	A	SNP	C.cajan_06129	Q9M2K8	Agamous-like MADS-box protein AGL18		SUBCELLULAR LOCATION: Nucleus (By similarity).	flower development; negative regulation of flower development; negative regulation of short-day photoperiodism, flowering; pollen development; sequence-specific DNA binding transcription factor activity; transcription, DNA-templated	DNA binding; sequence-specific DNA binding transcription factor activity	nucleus	GO:0003677; GO:0009908; GO:0009910; GO:0048577; GO:0005634; GO:0009555; GO:0003700; GO:0006351	DEVELOPMENTAL STAGE: During the reproductive phase, accumulates in immature buds and at the base of the floral organs, and in the receptacle, ovules, anther filaments, and stigma and style of open flowers. Later observed in sporogenous tissue of anthers. During male gametogenesis, expressed in the microspores before they separate from each other. Later present at high levels within pollen grains …		TISSUE SPECIFICITY: Mostly expressed in pollen, roots, flowers and siliques, and to a lower extent, in stems and leaves. Expressed in the endosperm and in developing male and female gametophytes. Also present in seedlings.			Exon_CcLG02_17254349_17254448	NON_SYNONYMOUS_CODING	aGg/aAg
CcLG02	17255683	G	A	SNP	C.cajan_06129	Q9M2K8	Agamous-like MADS-box protein AGL18		SUBCELLULAR LOCATION: Nucleus (By similarity).	flower development; negative regulation of flower development; negative regulation of short-day photoperiodism, flowering; pollen development; sequence-specific DNA binding transcription factor activity; transcription, DNA-templated	DNA binding; sequence-specific DNA binding transcription factor activity	nucleus	GO:0003677; GO:0009908; GO:0009910; GO:0048577; GO:0005634; GO:0009555; GO:0003700; GO:0006351	DEVELOPMENTAL STAGE: During the reproductive phase, accumulates in immature buds and at the base of the floral organs, and in the receptacle, ovules, anther filaments, and stigma and style of open flowers. Later observed in sporogenous tissue of anthers. During male gametogenesis, expressed in the microspores before they separate from each other. Later present at high levels within pollen grains …		TISSUE SPECIFICITY: Mostly expressed in pollen, roots, flowers and siliques, and to a lower extent, in stems and leaves. Expressed in the endosperm and in developing male and female gametophytes. Also present in seedlings.			Exon_CcLG02_17255487_17255777	NON_SYNONYMOUS_CODING	Gtt/Att
CcLG02	17275809	G	A	SNP	C.cajan_06130	O22227	Protein MIZU-KUSSEI 1		SUBCELLULAR LOCATION: Endoplasmic reticulum membrane. Note=Soluble protein associated with the ER.	chloroplast organization; hydrotropism		cortical endoplasmic reticulum; cytoplasm; endoplasmic reticulum; endoplasmic reticulum membrane; membrane	GO:0009658; GO:0032541; GO:0005737; GO:0005783; GO:0005789; GO:0010274; GO:0016020		INDUCTION: By light and abscisic acid (ABA) in roots.	TISSUE SPECIFICITY: Expressed in root meristematic region, cortical cells, lateral root cap cells, columella cells of the root cap, mature region of the roots and leaf hydathodes.			Exon_CcLG02_17275616_17276506	NON_SYNONYMOUS_CODING	Gtg/Atg
CcLG02	17363538	A	G	SNP	C.cajan_06134	Q5ZKD5	RRP12-like protein		SUBCELLULAR LOCATION: Nucleus, nucleolus (By similarity). Nucleus membrane; Single-pass membrane protein (By similarity).			integral component of membrane; nuclear membrane; nucleolus	GO:0016021; GO:0031965; GO:0005730					RRP12 family	Exon_CcLG02_17363537_17363669	NON_SYNONYMOUS_CODING	Ttt/Ctt
CcLG02	17374894	C	A	SNP	C.cajan_06134	Q5ZKD5	RRP12-like protein		SUBCELLULAR LOCATION: Nucleus, nucleolus (By similarity). Nucleus membrane; Single-pass membrane protein (By similarity).			integral component of membrane; nuclear membrane; nucleolus	GO:0016021; GO:0031965; GO:0005730					RRP12 family	Exon_CcLG02_17374890_17374946	NON_SYNONYMOUS_CODING	ttG/ttT
CcLG02	17374935	T	A	SNP	C.cajan_06134	Q5ZKD5	RRP12-like protein		SUBCELLULAR LOCATION: Nucleus, nucleolus (By similarity). Nucleus membrane; Single-pass membrane protein (By similarity).			integral component of membrane; nuclear membrane; nucleolus	GO:0016021; GO:0031965; GO:0005730					RRP12 family	Exon_CcLG02_17374890_17374946	NON_SYNONYMOUS_CODING	Agt/Tgt
CcLG02	17376138	C	T	SNP	C.cajan_06134	Q5ZKD5	RRP12-like protein		SUBCELLULAR LOCATION: Nucleus, nucleolus (By similarity). Nucleus membrane; Single-pass membrane protein (By similarity).			integral component of membrane; nuclear membrane; nucleolus	GO:0016021; GO:0031965; GO:0005730					RRP12 family	Exon_CcLG02_17376091_17376263	NON_SYNONYMOUS_CODING	Gaa/Aaa
CcLG02	17380932	C	T	SNP	C.cajan_06134	Q5ZKD5	RRP12-like protein		SUBCELLULAR LOCATION: Nucleus, nucleolus (By similarity). Nucleus membrane; Single-pass membrane protein (By similarity).			integral component of membrane; nuclear membrane; nucleolus	GO:0016021; GO:0031965; GO:0005730					RRP12 family	Exon_CcLG02_17380912_17381003	NON_SYNONYMOUS_CODING	gGc/gAc
CcLG02	17382486	G	C	SNP	C.cajan_06136	G7J9B2	Histone deacetylase			DNA integration; DNA mediated transformation; histone acetylation; histone deacetylase activity; jasmonic acid and ethylene-dependent systemic resistance; negative regulation of transcription, DNA-templated; pathogenesis; regulation of multicellular organismal development	histone deacetylase activity; nucleic acid binding		GO:0015074; GO:0009294; GO:0016573; GO:0004407; GO:0009861; GO:0045892; GO:0003676; GO:0009405; GO:2000026						Exon_CcLG02_17382448_17382579	NON_SYNONYMOUS_CODING	aGg/aCg
CcLG02	17383853	A	T	SNP	C.cajan_06134	Q5ZKD5	RRP12-like protein		SUBCELLULAR LOCATION: Nucleus, nucleolus (By similarity). Nucleus membrane; Single-pass membrane protein (By similarity).			integral component of membrane; nuclear membrane; nucleolus	GO:0016021; GO:0031965; GO:0005730					RRP12 family	Exon_CcLG02_17383732_17383977	NON_SYNONYMOUS_CODING	Tgt/Agt
CcLG02	17383882	C	G	SNP	C.cajan_06134	Q5ZKD5	RRP12-like protein		SUBCELLULAR LOCATION: Nucleus, nucleolus (By similarity). Nucleus membrane; Single-pass membrane protein (By similarity).			integral component of membrane; nuclear membrane; nucleolus	GO:0016021; GO:0031965; GO:0005730					RRP12 family	Exon_CcLG02_17383732_17383977	NON_SYNONYMOUS_CODING	aGt/aCt
CcLG02	17384856	T	A	SNP	C.cajan_06134	Q5ZKD5	RRP12-like protein		SUBCELLULAR LOCATION: Nucleus, nucleolus (By similarity). Nucleus membrane; Single-pass membrane protein (By similarity).			integral component of membrane; nuclear membrane; nucleolus	GO:0016021; GO:0031965; GO:0005730					RRP12 family	Exon_CcLG02_17384667_17385213	NON_SYNONYMOUS_CODING	cAa/cTa
CcLG02	17428578	C	A	SNP	C.cajan_06143	P10978	Retrovirus-related Pol polyprotein from transposon TNT 1-94 [Includes: Protease (EC 3.4.23.-); Reverse transcriptase (EC 2.7.7.49); Endonuclease]			aspartic-type endopeptidase activity; DNA integration; endonuclease activity; RNA-directed DNA polymerase activity	aspartic-type endopeptidase activity; endonuclease activity; nucleic acid binding; RNA-directed DNA polymerase activity; zinc ion binding		GO:0015074; GO:0003964; GO:0004190; GO:0004519; GO:0003676; GO:0008270						Exon_CcLG02_17428462_17428929	NON_SYNONYMOUS_CODING	cCc/cAc
CcLG02	17428637	G	T	SNP	C.cajan_06143	P10978	Retrovirus-related Pol polyprotein from transposon TNT 1-94 [Includes: Protease (EC 3.4.23.-); Reverse transcriptase (EC 2.7.7.49); Endonuclease]			aspartic-type endopeptidase activity; DNA integration; endonuclease activity; RNA-directed DNA polymerase activity	aspartic-type endopeptidase activity; endonuclease activity; nucleic acid binding; RNA-directed DNA polymerase activity; zinc ion binding		GO:0015074; GO:0003964; GO:0004190; GO:0004519; GO:0003676; GO:0008270						Exon_CcLG02_17428462_17428929	NON_SYNONYMOUS_CODING	Ggg/Tgg
CcLG02	17434795	G	T	SNP	C.cajan_06146	P92523	Uncharacterized mitochondrial protein AtMg00860 (ORF158)		SUBCELLULAR LOCATION: Mitochondrion (Potential).			mitochondrion	GO:0005739						Exon_CcLG02_17434646_17435086	NON_SYNONYMOUS_CODING	tGg/tTg
CcLG02	17434987	C	A	SNP	C.cajan_06146	P92523	Uncharacterized mitochondrial protein AtMg00860 (ORF158)		SUBCELLULAR LOCATION: Mitochondrion (Potential).			mitochondrion	GO:0005739						Exon_CcLG02_17434646_17435086	NON_SYNONYMOUS_CODING	cCt/cAt
CcLG02	17435048	*	-G	DEL	C.cajan_06146	P92523	Uncharacterized mitochondrial protein AtMg00860 (ORF158)		SUBCELLULAR LOCATION: Mitochondrion (Potential).			mitochondrion	GO:0005739						Exon_CcLG02_17434646_17435086	FRAME_SHIFT	-/-
CcLG02	17439908	T	C	SNP	C.cajan_06147	P27057	Protein GAST1		SUBCELLULAR LOCATION: Secreted.			extracellular region	GO:0005576		INDUCTION: By gibberellins. Inhibited by abscisic acid (ABA).	TISSUE SPECIFICITY: All shoot organs.		GASA family	Exon_CcLG02_17439747_17439947	NON_SYNONYMOUS_CODING	gAc/gGc
CcLG02	17476215	T	C	SNP	C.cajan_06150	G7JNM7	Putative uncharacterized protein												Exon_CcLG02_17476054_17476266	NON_SYNONYMOUS_CODING	aAa/aGa
CcLG02	17516249	A	C	SNP	C.cajan_06155	Q945B6	Probable 2-oxoglutarate-dependent dioxygenase AOP1.2 (EC 1.14.11.-)			oxidoreductase activity, acting on paired donors, with incorporation or reduction of molecular oxygen, 2-oxoglutarate as one donor, and incorporation of one atom each of oxygen into both donors	metal ion binding; oxidoreductase activity, acting on paired donors, with incorporation or reduction of molecular oxygen, 2-oxoglutarate as one donor, and incorporation of one atom each of oxygen into both donors		GO:0046872; GO:0016706					Iron/ascorbate-dependent oxidoreductase family	Exon_CcLG02_17516232_17516605	NON_SYNONYMOUS_CODING	cAt/cCt
CcLG02	17516336	G	A	SNP	C.cajan_06155	Q945B6	Probable 2-oxoglutarate-dependent dioxygenase AOP1.2 (EC 1.14.11.-)			oxidoreductase activity, acting on paired donors, with incorporation or reduction of molecular oxygen, 2-oxoglutarate as one donor, and incorporation of one atom each of oxygen into both donors	metal ion binding; oxidoreductase activity, acting on paired donors, with incorporation or reduction of molecular oxygen, 2-oxoglutarate as one donor, and incorporation of one atom each of oxygen into both donors		GO:0046872; GO:0016706					Iron/ascorbate-dependent oxidoreductase family	Exon_CcLG02_17516232_17516605	NON_SYNONYMOUS_CODING	aGt/aAt
CcLG02	17528047	*	+AA	INS	C.cajan_06156	Q5EAF6	Probable F-box protein At5g04010 (Non-specific F-box protein)												Exon_CcLG02_17527241_17528047	FRAME_SHIFT	-/AA
CcLG02	17538603	A	G	SNP	C.cajan_06157	P74476	Peptide chain release factor 2 (RF-2)		SUBCELLULAR LOCATION: Cytoplasm (By similarity).	translation release factor activity, codon specific	translation release factor activity, codon specific	cytoplasm	GO:0005737; GO:0016149					Prokaryotic/mitochondrial release factor family	Exon_CcLG02_17538418_17538618	NON_SYNONYMOUS_CODING	aAt/aGt
CcLG02	17539396	T	A	SNP	C.cajan_06157	P74476	Peptide chain release factor 2 (RF-2)		SUBCELLULAR LOCATION: Cytoplasm (By similarity).	translation release factor activity, codon specific	translation release factor activity, codon specific	cytoplasm	GO:0005737; GO:0016149					Prokaryotic/mitochondrial release factor family	Exon_CcLG02_17539268_17539480	NON_SYNONYMOUS_CODING	tTt/tAt
CcLG02	17539949	A	G	SNP	C.cajan_06157	P74476	Peptide chain release factor 2 (RF-2)		SUBCELLULAR LOCATION: Cytoplasm (By similarity).	translation release factor activity, codon specific	translation release factor activity, codon specific	cytoplasm	GO:0005737; GO:0016149					Prokaryotic/mitochondrial release factor family	Exon_CcLG02_17539830_17540007	NON_SYNONYMOUS_CODING	cAa/cGa
CcLG02	17563025	G	T	SNP	C.cajan_06158	F4J2K2	Folylpolyglutamate synthase (EC 6.3.2.17) (DHFS-FPGS homolog C) (Folylpoly-gamma-glutamate synthetase) (FPGS) (Tetrahydrofolylpolyglutamate synthase) (Tetrahydrofolate synthase)	PATHWAY: Cofactor biosynthesis; tetrahydrofolylpolyglutamate biosynthesis.	SUBCELLULAR LOCATION: Mitochondrion inner membrane (By similarity). Mitochondrion matrix.	one-carbon metabolic process; photorespiration; seedling development; tetrahydrofolylpolyglutamate synthase activity	ATP binding; tetrahydrofolylpolyglutamate synthase activity	mitochondrial inner membrane; mitochondrial matrix	GO:0005524; GO:0005743; GO:0005759; GO:0006730; GO:0009853; GO:0090351; GO:0004326					Folylpolyglutamate synthase family	Exon_CcLG02_17562953_17563108	NON_SYNONYMOUS_CODING	Gtt/Ttt
CcLG02	17564520	G	C	SNP	C.cajan_06158	F4J2K2	Folylpolyglutamate synthase (EC 6.3.2.17) (DHFS-FPGS homolog C) (Folylpoly-gamma-glutamate synthetase) (FPGS) (Tetrahydrofolylpolyglutamate synthase) (Tetrahydrofolate synthase)	PATHWAY: Cofactor biosynthesis; tetrahydrofolylpolyglutamate biosynthesis.	SUBCELLULAR LOCATION: Mitochondrion inner membrane (By similarity). Mitochondrion matrix.	one-carbon metabolic process; photorespiration; seedling development; tetrahydrofolylpolyglutamate synthase activity	ATP binding; tetrahydrofolylpolyglutamate synthase activity	mitochondrial inner membrane; mitochondrial matrix	GO:0005524; GO:0005743; GO:0005759; GO:0006730; GO:0009853; GO:0090351; GO:0004326					Folylpolyglutamate synthase family	Exon_CcLG02_17564488_17564687	NON_SYNONYMOUS_CODING	aaG/aaC
CcLG02	17564591	G	A	SNP	C.cajan_06158	F4J2K2	Folylpolyglutamate synthase (EC 6.3.2.17) (DHFS-FPGS homolog C) (Folylpoly-gamma-glutamate synthetase) (FPGS) (Tetrahydrofolylpolyglutamate synthase) (Tetrahydrofolate synthase)	PATHWAY: Cofactor biosynthesis; tetrahydrofolylpolyglutamate biosynthesis.	SUBCELLULAR LOCATION: Mitochondrion inner membrane (By similarity). Mitochondrion matrix.	one-carbon metabolic process; photorespiration; seedling development; tetrahydrofolylpolyglutamate synthase activity	ATP binding; tetrahydrofolylpolyglutamate synthase activity	mitochondrial inner membrane; mitochondrial matrix	GO:0005524; GO:0005743; GO:0005759; GO:0006730; GO:0009853; GO:0090351; GO:0004326					Folylpolyglutamate synthase family	Exon_CcLG02_17564488_17564687	NON_SYNONYMOUS_CODING	cGt/cAt
CcLG02	17597101	G	T	SNP	C.cajan_06160	Q96S44	TP53-regulating kinase (EC 2.7.11.1) (Atypical serine/threonine protein kinase TP53RK) (EKC/KEOPS complex subunit TP53RK) (EC 3.6.-.-) (Nori-2) (p53-related protein kinase)		SUBCELLULAR LOCATION: Nucleus.	hydrolase activity; lipopolysaccharide biosynthetic process; protein phosphorylation; protein serine/threonine kinase activity; protein tyrosine kinase activity; tRNA processing	ATP binding; hydrolase activity; p53 binding; protein binding; protein serine/threonine kinase activity; protein tyrosine kinase activity	membrane; nucleus	GO:0005524; GO:0016787; GO:0009103; GO:0016020; GO:0005634; GO:0002039; GO:0005515; GO:0006468; GO:0004674; GO:0004713; GO:0008033			TISSUE SPECIFICITY: Highly expressed in testis. Weakly expressed in heart kidney and spleen.		Protein kinase superfamily, BUD32 family	Exon_CcLG02_17596901_17597179	NON_SYNONYMOUS_CODING	aCt/aAt
CcLG02	17597726	T	C	SNP	C.cajan_06160	Q96S44	TP53-regulating kinase (EC 2.7.11.1) (Atypical serine/threonine protein kinase TP53RK) (EKC/KEOPS complex subunit TP53RK) (EC 3.6.-.-) (Nori-2) (p53-related protein kinase)		SUBCELLULAR LOCATION: Nucleus.	hydrolase activity; lipopolysaccharide biosynthetic process; protein phosphorylation; protein serine/threonine kinase activity; protein tyrosine kinase activity; tRNA processing	ATP binding; hydrolase activity; p53 binding; protein binding; protein serine/threonine kinase activity; protein tyrosine kinase activity	membrane; nucleus	GO:0005524; GO:0016787; GO:0009103; GO:0016020; GO:0005634; GO:0002039; GO:0005515; GO:0006468; GO:0004674; GO:0004713; GO:0008033			TISSUE SPECIFICITY: Highly expressed in testis. Weakly expressed in heart kidney and spleen.		Protein kinase superfamily, BUD32 family	Exon_CcLG02_17597690_17597752	NON_SYNONYMOUS_CODING	Agc/Ggc
CcLG02	17597735	A	C	SNP	C.cajan_06160	Q96S44	TP53-regulating kinase (EC 2.7.11.1) (Atypical serine/threonine protein kinase TP53RK) (EKC/KEOPS complex subunit TP53RK) (EC 3.6.-.-) (Nori-2) (p53-related protein kinase)		SUBCELLULAR LOCATION: Nucleus.	hydrolase activity; lipopolysaccharide biosynthetic process; protein phosphorylation; protein serine/threonine kinase activity; protein tyrosine kinase activity; tRNA processing	ATP binding; hydrolase activity; p53 binding; protein binding; protein serine/threonine kinase activity; protein tyrosine kinase activity	membrane; nucleus	GO:0005524; GO:0016787; GO:0009103; GO:0016020; GO:0005634; GO:0002039; GO:0005515; GO:0006468; GO:0004674; GO:0004713; GO:0008033			TISSUE SPECIFICITY: Highly expressed in testis. Weakly expressed in heart kidney and spleen.		Protein kinase superfamily, BUD32 family	Exon_CcLG02_17597690_17597752	NON_SYNONYMOUS_CODING	Tct/Gct
CcLG02	17639593	A	T	SNP	C.cajan_06164	Q9SR79	Probable inactive purple acid phosphatase 16		SUBCELLULAR LOCATION: Secreted (By similarity).	acid phosphatase activity; dephosphorylation	acid phosphatase activity; metal ion binding	extracellular region; membrane	GO:0003993; GO:0016311; GO:0005576; GO:0016020; GO:0046872			TISSUE SPECIFICITY: Expressed in stems, leaves, flowers and siliques.		Metallophosphoesterase superfamily, Purple acid phosphatase family	Exon_CcLG02_17639398_17639607	NON_SYNONYMOUS_CODING	aaA/aaT
CcLG02	17658612	G	T	SNP	C.cajan_06166	K7LIJ0	Uncharacterized protein												Exon_CcLG02_17658489_17658708	NON_SYNONYMOUS_CODING	caG/caT
CcLG02	17691833	G	C	SNP	C.cajan_06169	I1JLT7	Uncharacterized protein												Exon_CcLG02_17691816_17692670	NON_SYNONYMOUS_CODING	aCa/aGa
CcLG02	17719173	T	A	SNP	C.cajan_06171	G7JVP1	Putative uncharacterized protein				nucleic acid binding; zinc ion binding		GO:0003676; GO:0008270						Exon_CcLG02_17718964_17719212	NON_SYNONYMOUS_CODING	aAt/aTt
CcLG02	17741044	A	T	SNP	C.cajan_06174	Q8RXS6	DNA helicase INO80 (AtINO80) (EC 3.6.4.12) (Putative DNA helicase INO80 complex homolog 1)		SUBCELLULAR LOCATION: Nucleus (By similarity).	chromatin modification; DNA repair; helicase activity; regulation of transcription, DNA-templated; transcription, DNA-templated	ATP binding; DNA binding; helicase activity	nucleus	GO:0005524; GO:0003677; GO:0006281; GO:0016568; GO:0004386; GO:0005634; GO:0006355; GO:0006351		INDUCTION: Not induced by methyl methanesulfonate (MMS) treatment.			SNF2/RAD54 helicase family	Exon_CcLG02_17740973_17741405	NON_SYNONYMOUS_CODING	Acg/Tcg
CcLG02	17741165	G	C	SNP	C.cajan_06174	Q8RXS6	DNA helicase INO80 (AtINO80) (EC 3.6.4.12) (Putative DNA helicase INO80 complex homolog 1)		SUBCELLULAR LOCATION: Nucleus (By similarity).	chromatin modification; DNA repair; helicase activity; regulation of transcription, DNA-templated; transcription, DNA-templated	ATP binding; DNA binding; helicase activity	nucleus	GO:0005524; GO:0003677; GO:0006281; GO:0016568; GO:0004386; GO:0005634; GO:0006355; GO:0006351		INDUCTION: Not induced by methyl methanesulfonate (MMS) treatment.			SNF2/RAD54 helicase family	Exon_CcLG02_17740973_17741405	NON_SYNONYMOUS_CODING	gGg/gCg
CcLG02	17743033	G	T	SNP	C.cajan_06175	P92519	Uncharacterized mitochondrial protein AtMg00810 (ORF240b)		SUBCELLULAR LOCATION: Mitochondrion (Potential).			mitochondrion	GO:0005739						Exon_CcLG02_17743033_17743170	SPLICE_SITE_DONOR
CcLG02	17752551	C	G	SNP	C.cajan_06174	Q8RXS6	DNA helicase INO80 (AtINO80) (EC 3.6.4.12) (Putative DNA helicase INO80 complex homolog 1)		SUBCELLULAR LOCATION: Nucleus (By similarity).	chromatin modification; DNA repair; helicase activity; regulation of transcription, DNA-templated; transcription, DNA-templated	ATP binding; DNA binding; helicase activity	nucleus	GO:0005524; GO:0003677; GO:0006281; GO:0016568; GO:0004386; GO:0005634; GO:0006355; GO:0006351		INDUCTION: Not induced by methyl methanesulfonate (MMS) treatment.			SNF2/RAD54 helicase family	Exon_CcLG02_17752117_17752659	NON_SYNONYMOUS_CODING	aCc/aGc
CcLG02	17932927	C	A	SNP	C.cajan_06192	Q9ZSS6	Threonine dehydratase biosynthetic, chloroplastic (EC 4.3.1.19) (Threonine deaminase) (TD)	PATHWAY: Amino-acid biosynthesis; L-isoleucine biosynthesis; 2-oxobutanoate from L-threonine: step 1/1.	SUBCELLULAR LOCATION: Plastid, chloroplast (By similarity).	isoleucine biosynthetic process; L-threonine ammonia-lyase activity	L-threonine ammonia-lyase activity; pyridoxal phosphate binding	chloroplast	GO:0004794; GO:0009507; GO:0009097; GO:0030170					Serine/threonine dehydratase family	Exon_CcLG02_17932864_17932934	NON_SYNONYMOUS_CODING	aaG/aaT
CcLG02	17970408	C	T	SNP	C.cajan_06196	Q9SR70	Peptidyl-prolyl cis-trans isomerase FKBP16-4, chloroplastic (PPIase FKBP16-4) (EC 5.2.1.8) (FK506-binding protein 16-4) (AtFKBP16-4) (Immunophilin FKBP16-4) (Rotamase)		SUBCELLULAR LOCATION: Plastid, chloroplast thylakoid lumen.	peptidyl-proline modification; peptidyl-prolyl cis-trans isomerase activity; protein folding; protein peptidyl-prolyl isomerization	FK506 binding; peptidyl-prolyl cis-trans isomerase activity	chloroplast; chloroplast thylakoid; chloroplast thylakoid lumen; chloroplast thylakoid membrane; thylakoid	GO:0005528; GO:0009507; GO:0009534; GO:0009543; GO:0009535; GO:0018208; GO:0003755; GO:0006457; GO:0000413; GO:0009579					FKBP-type PPIase family	Exon_CcLG02_17970260_17970428	NON_SYNONYMOUS_CODING	Ctc/Ttc
CcLG02	17985250	T	C	SNP	C.cajan_06199	Q9S9K4	Aspartic proteinase-like protein 2 (EC 3.4.23.-)		SUBCELLULAR LOCATION: Cell membrane; Lipid-anchor, GPI-anchor.	aspartic-type endopeptidase activity	aspartic-type endopeptidase activity	anchored component of membrane; anchored component of plasma membrane; plasma membrane	GO:0031225; GO:0046658; GO:0004190; GO:0005886					Peptidase A1 family	Exon_CcLG02_17985160_17985256	NON_SYNONYMOUS_CODING	Aac/Gac
CcLG02	17997973	A	G	SNP	C.cajan_06200	Q8VCE1	DnaJ homolog subfamily C member 28												Exon_CcLG02_17997899_17997988	NON_SYNONYMOUS_CODING	tAc/tGc
CcLG02	18078001	T	C	SNP	C.cajan_06211	Q70PR7	Vinorine synthase (EC 2.3.1.160)			alkaloid metabolic process; vinorine synthase activity	vinorine synthase activity		GO:0009820; GO:0050636					Plant acyltransferase family	Exon_CcLG02_18077956_18079212	NON_SYNONYMOUS_CODING	Acg/Gcg
CcLG02	18079152	C	T	SNP	C.cajan_06211	Q70PR7	Vinorine synthase (EC 2.3.1.160)			alkaloid metabolic process; vinorine synthase activity	vinorine synthase activity		GO:0009820; GO:0050636					Plant acyltransferase family	Exon_CcLG02_18077956_18079212	NON_SYNONYMOUS_CODING	aGa/aAa
CcLG02	18097080	C	G	SNP	C.cajan_06212	Q9FSG7	Thaumatin-like protein 1a (Mdtl1) (Pathogenesis-related protein 5a) (PR-5a) (allergen Mal d 2)		SUBCELLULAR LOCATION: Secreted (Potential).			extracellular region	GO:0005576					Thaumatin family	Exon_CcLG02_18096934_18097613	NON_SYNONYMOUS_CODING	aGt/aCt
CcLG02	18148473	G	A	SNP	C.cajan_06216	G7ZUP0	Receptor-like kinase			aspartic-type endopeptidase activity; protein serine/threonine kinase activity; RNA-directed DNA polymerase activity	aspartic-type endopeptidase activity; ATP binding; protein serine/threonine kinase activity; RNA binding; RNA-directed DNA polymerase activity	integral component of membrane	GO:0005524; GO:0003723; GO:0003964; GO:0004190; GO:0016021; GO:0004674						Exon_CcLG02_18148396_18148482	NON_SYNONYMOUS_CODING	aGa/aAa
CcLG02	18149025	G	T	SNP	C.cajan_06216	G7ZUP0	Receptor-like kinase			aspartic-type endopeptidase activity; protein serine/threonine kinase activity; RNA-directed DNA polymerase activity	aspartic-type endopeptidase activity; ATP binding; protein serine/threonine kinase activity; RNA binding; RNA-directed DNA polymerase activity	integral component of membrane	GO:0005524; GO:0003723; GO:0003964; GO:0004190; GO:0016021; GO:0004674						Exon_CcLG02_18149005_18149322	NON_SYNONYMOUS_CODING	gGt/gTt
CcLG02	18149039	T	G	SNP	C.cajan_06216	G7ZUP0	Receptor-like kinase			aspartic-type endopeptidase activity; protein serine/threonine kinase activity; RNA-directed DNA polymerase activity	aspartic-type endopeptidase activity; ATP binding; protein serine/threonine kinase activity; RNA binding; RNA-directed DNA polymerase activity	integral component of membrane	GO:0005524; GO:0003723; GO:0003964; GO:0004190; GO:0016021; GO:0004674						Exon_CcLG02_18149005_18149322	NON_SYNONYMOUS_CODING	Ttg/Gtg
CcLG02	18149159	*	-A	DEL	C.cajan_06216	G7ZUP0	Receptor-like kinase			aspartic-type endopeptidase activity; protein serine/threonine kinase activity; RNA-directed DNA polymerase activity	aspartic-type endopeptidase activity; ATP binding; protein serine/threonine kinase activity; RNA binding; RNA-directed DNA polymerase activity	integral component of membrane	GO:0005524; GO:0003723; GO:0003964; GO:0004190; GO:0016021; GO:0004674						Exon_CcLG02_18149005_18149322	FRAME_SHIFT	-/-
CcLG02	18205046	C	A	SNP	C.cajan_06227	G7LBI6	T-complex protein 1 subunit delta				nucleic acid binding; zinc ion binding		GO:0003676; GO:0008270						Exon_CcLG02_18204963_18205133	NON_SYNONYMOUS_CODING	tGg/tTg
CcLG02	18205122	T	C	SNP	C.cajan_06227	G7LBI6	T-complex protein 1 subunit delta				nucleic acid binding; zinc ion binding		GO:0003676; GO:0008270						Exon_CcLG02_18204963_18205133	NON_SYNONYMOUS_CODING	Aca/Gca
CcLG02	18210339	C	T	SNP	C.cajan_06228	Q70PR7	Vinorine synthase (EC 2.3.1.160)			alkaloid metabolic process; vinorine synthase activity	vinorine synthase activity		GO:0009820; GO:0050636					Plant acyltransferase family	Exon_CcLG02_18210264_18211622	NON_SYNONYMOUS_CODING	Gac/Aac
CcLG02	18210582	A	C	SNP	C.cajan_06228	Q70PR7	Vinorine synthase (EC 2.3.1.160)			alkaloid metabolic process; vinorine synthase activity	vinorine synthase activity		GO:0009820; GO:0050636					Plant acyltransferase family	Exon_CcLG02_18210264_18211622	NON_SYNONYMOUS_CODING	Tta/Gta
CcLG02	20007001	C	A	SNP	C.cajan_06371	O82039	Probable UDP-N-acetylglucosamine--peptide N-acetylglucosaminyltransferase SPINDLY (EC 2.4.1.-) (PhSPY)	PATHWAY: Protein modification; protein glycosylation.	SUBCELLULAR LOCATION: Nucleus (By similarity).	gibberellic acid mediated signaling pathway; protein glycosylation; transferase activity, transferring glycosyl groups	transferase activity, transferring glycosyl groups	nucleus	GO:0009740; GO:0005634; GO:0006486; GO:0016757		INDUCTION: Not up-regulated by GA3 or ABA application.	TISSUE SPECIFICITY: Expressed in stems, leaves and flowers. Expressed during all stages of corolla maturation.	DOMAIN: The TPR repeats mediate protein-protein interactions. Expression of such repeats in plants generate a dominant-negative mutant.	O-GlcNAc transferase family	Exon_CcLG02_20006941_20007035	NON_SYNONYMOUS_CODING	ttG/ttT
CcLG02	24059110	T	G	SNP	C.cajan_06719	O81301	Probable pectinesterase/pectinesterase inhibitor 40 [Includes: Pectinesterase inhibitor 40 (Pectin methylesterase inhibitor 40); Pectinesterase 40 (PE 40) (EC 3.1.1.11) (Pectin methylesterase 40) (AtPME40)]	PATHWAY: Glycan metabolism; pectin degradation; 2-dehydro-3-deoxy-D-gluconate from pectin: step 1/5.	SUBCELLULAR LOCATION: Secreted, cell wall (By similarity).	aspartyl esterase activity; cell wall modification; enzyme inhibitor activity; pectin catabolic process; pectinesterase activity	aspartyl esterase activity; enzyme inhibitor activity; pectinesterase activity	cell wall; extracellular region	GO:0045330; GO:0005618; GO:0042545; GO:0004857; GO:0005576; GO:0045490; GO:0030599			TISSUE SPECIFICITY: Expressed in flower buds.		PMEI family; Pectinesterase family	Exon_CcLG02_24059031_24059725	NON_SYNONYMOUS_CODING	caA/caC
CcLG02	25257617	*	-AGA	DEL	C.cajan_06845	Q9C7T4	Transcription factor bHLH96 (Basic helix-loop-helix protein 96) (AtbHLH96) (bHLH 96) (Transcription factor EN 15) (bHLH transcription factor bHLH096)		SUBCELLULAR LOCATION: Nucleus (Potential).	sequence-specific DNA binding transcription factor activity; transcription, DNA-templated	amino acid binding; DNA binding; sequence-specific DNA binding transcription factor activity	nucleus	GO:0003677; GO:0016597; GO:0005634; GO:0003700; GO:0006351			TISSUE SPECIFICITY: Expressed constitutively in roots, leaves, stems, and flowers.			Exon_CcLG02_25257482_25257976	CODON_DELETION	acagaa/aca
CcLG02	2623817	*	+T	INS	C.cajan_04756	Q86AQ5	DNA-directed RNA polymerase III subunit rpc1 (RNA polymerase III subunit C1) (EC 2.7.7.6) (DNA-directed RNA polymerase III subunit A)		SUBCELLULAR LOCATION: Nucleus (By similarity).	DNA-directed RNA polymerase activity; transcription from RNA polymerase III promoter	DNA binding; DNA-directed RNA polymerase activity; ribonucleoside binding; zinc ion binding	DNA-directed RNA polymerase III complex	GO:0003677; GO:0005666; GO:0003899; GO:0032549; GO:0006383; GO:0008270					RNA polymerase beta' chain family	Exon_CcLG02_2623638_2623986	FRAME_SHIFT	-/T
CcLG02	35738764	C	A	SNP	C.cajan_07886	Q8VZR6	Inositol transporter 1		SUBCELLULAR LOCATION: Vacuole membrane; Multi-pass membrane protein.	myo-inositol:proton symporter activity; myo-inositol transport; proton transport	myo-inositol:proton symporter activity	integral component of membrane; plant-type vacuole membrane; vacuole	GO:0016021; GO:0015798; GO:0005366; GO:0009705; GO:0015992; GO:0005773			TISSUE SPECIFICITY: Expressed in seedlings, leaves, flowers and pollen grains. Not detected in seeds.	DOMAIN: The C-terminal domain (465-509) is necessary and sufficient for vacuole membrane targeting. The di-Leu motif is required for this sorting.	Major facilitator superfamily, Sugar transporter (TC 2.A.1.1) family	Exon_CcLG02_35738575_35738910	NON_SYNONYMOUS_CODING	Gac/Tac
CcLG02	809097	C	T	SNP	C.cajan_04591	Q9M8K6	Transcription factor MUTE (Basic helix-loop-helix protein 45) (AtbHLH45) (bHLH 45) (Transcription factor EN 20) (bHLH transcription factor bHLH045)		SUBCELLULAR LOCATION: Nucleus.	sequence-specific DNA binding transcription factor activity; stomatal complex development; transcription, DNA-templated	DNA binding; sequence-specific DNA binding transcription factor activity	nucleus	GO:0003677; GO:0005634; GO:0003700; GO:0010374; GO:0006351	DEVELOPMENTAL STAGE: Strongly expressed in meristemoids and at lower levels in guard mother cells (GMCs) and guard cells.	INDUCTION: By UV, flagellin, and jasmonic acid (JA) treatments.	TISSUE SPECIFICITY: Leaf epidermis and flowers.			Exon_CcLG02_808849_809268	NON_SYNONYMOUS_CODING	tCt/tTt
CcLG03	11318973	*	-A	DEL	C.cajan_09124	Q9XE43	Putative non-LTR retrolelement reverse transcriptase			RNA-directed DNA polymerase activity	nucleic acid binding; RNA-directed DNA polymerase activity; zinc ion binding		GO:0003964; GO:0003676; GO:0008270						Exon_CcLG03_11318669_11319109	FRAME_SHIFT	-/-
CcLG03	128969	A	T	SNP	C.cajan_08056	Q9SX27	Transcription factor PERIANTHIA (bZIP transcription factor 46) (AtbZIP46)		SUBCELLULAR LOCATION: Nucleus (By similarity).	regulation of flower development; sequence-specific DNA binding transcription factor activity; transcription, DNA-templated	DNA binding; protein binding; sequence-specific DNA binding; sequence-specific DNA binding transcription factor activity	nucleus	GO:0003677; GO:0005634; GO:0005515; GO:0009909; GO:0043565; GO:0003700; GO:0006351	DEVELOPMENTAL STAGE: Expressed in the apical meristem, the floral meristem, each whorl of organ primordia, and in ovule primordia during wild-type flower development.				BZIP family	Exon_CcLG03_128909_129058	NON_SYNONYMOUS_CODING	Tac/Aac
CcLG03	131211	*	-G	DEL	C.cajan_08056	Q9SX27	Transcription factor PERIANTHIA (bZIP transcription factor 46) (AtbZIP46)		SUBCELLULAR LOCATION: Nucleus (By similarity).	regulation of flower development; sequence-specific DNA binding transcription factor activity; transcription, DNA-templated	DNA binding; protein binding; sequence-specific DNA binding; sequence-specific DNA binding transcription factor activity	nucleus	GO:0003677; GO:0005634; GO:0005515; GO:0009909; GO:0043565; GO:0003700; GO:0006351	DEVELOPMENTAL STAGE: Expressed in the apical meristem, the floral meristem, each whorl of organ primordia, and in ovule primordia during wild-type flower development.				BZIP family	Exon_CcLG03_131182_131228	FRAME_SHIFT	-/-
CcLG03	13968007	T	G	SNP	C.cajan_09403	P17801	Putative receptor protein kinase ZmPK1 (EC 2.7.11.1)		SUBCELLULAR LOCATION: Membrane; Single-pass type I membrane protein.	protein serine/threonine kinase activity; recognition of pollen	ATP binding; protein serine/threonine kinase activity	integral component of membrane	GO:0005524; GO:0016021; GO:0004674; GO:0048544			TISSUE SPECIFICITY: Expressed predominantly in the shoots and roots of young maize seedlings, and to a lesser extent in the silks.		Protein kinase superfamily, Ser/Thr protein kinase family	Exon_CcLG03_13967142_13968166	NON_SYNONYMOUS_CODING	aTa/aGa
CcLG03	14025280	C	G	SNP	C.cajan_09412	Q8BHJ5	F-box-like/WD repeat-containing protein TBL1XR1 (Nuclear receptor corepressor/HDAC3 complex subunit TBLR1) (TBL1-related protein 1) (Transducin beta-like 1X-related protein 1)		SUBCELLULAR LOCATION: Nucleus (By similarity).	canonical Wnt signaling pathway; chromatin modification; negative regulation of transcription, DNA-templated; negative regulation of transcription from RNA polymerase II promoter; positive regulation of transcription from RNA polymerase II promoter; proteasome-mediated ubiquitin-dependent protein catabolic process; transcription, DNA-templated; transcription corepressor activity	DNA binding; protein binding; transcription corepressor activity; transcription regulatory region DNA binding	histone deacetylase complex; nucleoplasm; nucleus; spindle microtubule; transcriptional repressor complex	GO:0003677; GO:0060070; GO:0016568; GO:0000118; GO:0000122; GO:0045892; GO:0005654; GO:0005634; GO:0045944; GO:0043161; GO:0005515; GO:0005876; GO:0003714; GO:0044212; GO:0006351; GO:0017053				DOMAIN: The F-box-like domain is related to the F-box domain, and apparently displays the same function as component of ubiquitin E3 ligase complexes (By similarity).	WD repeat EBI family	Exon_CcLG03_14025239_14025388	NON_SYNONYMOUS_CODING	gCa/gGa
CcLG03	17248386	C	T	SNP	C.cajan_09703	Q8GUI6	Probable lysine-specific demethylase JMJ14 (EC 1.14.11.-) (Jumonji domain-containing protein 14) (Jumonji domain-containing protein 4) (Lysine-specific histone demethylase JMJ14) (Protein JUMONJI 14)		SUBCELLULAR LOCATION: Nucleus, nucleoplasm. Note=Not detected in the nucleolus and the chromocenters.	dioxygenase activity; histone demethylase activity (H3-K4 specific); histone H3-K4 demethylation; maintenance of DNA methylation; negative regulation of flower development; photoperiodism, flowering; regulation of transcription, DNA-templated; sequence-specific DNA binding transcription factor activity; transcription, DNA-templated	dioxygenase activity; histone demethylase activity (H3-K4 specific); sequence-specific DNA binding transcription factor activity	nucleoplasm	GO:0051213; GO:0034720; GO:0032453; GO:0010216; GO:0009910; GO:0005654; GO:0048573; GO:0006355; GO:0003700; GO:0006351			TISSUE SPECIFICITY: Expressed in shoot apex, primary root tip, trichomes of young leaves, leaf vascular tissues, anther filaments and styles. Detected in inflorescences, leaves, stems, roots and siliques.		JARID1 histone demethylase family	Exon_CcLG03_17248386_17248422	SPLICE_SITE_DONOR
CcLG03	9326579	A	G	SNP	C.cajan_08945	I1JUY9	Uncharacterized protein												Exon_CcLG03_9326521_9326589	NON_SYNONYMOUS_CODING	Atg/Gtg
CcLG04	2547073	C	T	SNP	C.cajan_21131	P0CB19	Uncharacterized protein At3g50808												Exon_CcLG04_2546999_2547232	NON_SYNONYMOUS_CODING	tCg/tTg
CcLG04	2567457	C	T	SNP	C.cajan_21134	Q55480	Uncharacterized sugar kinase slr0537 (EC 2.7.1.-)			kinase activity; phosphotransferase activity, alcohol group as acceptor	kinase activity; phosphotransferase activity, alcohol group as acceptor		GO:0016301; GO:0016773					Carbohydrate kinase PfkB family	Exon_CcLG04_2567427_2567868	NON_SYNONYMOUS_CODING	Gtt/Att
CcLG04	2567684	T	A	SNP	C.cajan_21134	Q55480	Uncharacterized sugar kinase slr0537 (EC 2.7.1.-)			kinase activity; phosphotransferase activity, alcohol group as acceptor	kinase activity; phosphotransferase activity, alcohol group as acceptor		GO:0016301; GO:0016773					Carbohydrate kinase PfkB family	Exon_CcLG04_2567427_2567868	NON_SYNONYMOUS_CODING	tAt/tTt
CcLG04	3126183	C	T	SNP	C.cajan_21196	Q10137	Sec14 cytosolic factor (Phosphatidylinositol/phosphatidyl-choline transfer protein) (PI/PC TP) (Sporulation-specific protein 20)		SUBCELLULAR LOCATION: Nucleus. Prospore membrane. Note=Nuclear, during meiosis. Associated with the forespore membrane during sporulation. During interphase found at the cell poles and during M-phase is located at both the cell poles and the medial region.	ascospore formation; Golgi vesicle transport; phosphatidylcholine transporter activity; phosphatidylinositol transporter activity; phospholipid transport; protein transport; regulation of filamentous growth	phosphatidylcholine transporter activity; phosphatidylinositol transporter activity	cell division site; cell pole; cell tip; growing cell tip; nucleus; prospore membrane	GO:0048193; GO:0030437; GO:0032153; GO:0060187; GO:0051286; GO:0035838; GO:0005634; GO:0008525; GO:0008526; GO:0015914; GO:0005628; GO:0015031; GO:0010570						Exon_CcLG04_3125860_3126237	NON_SYNONYMOUS_CODING	cCg/cTg
CcLG04	4150775	*	-C	DEL	C.cajan_21311	O04369	Rac-like GTP-binding protein RAC1		SUBCELLULAR LOCATION: Cytoplasm (By similarity). Membrane; Peripheral membrane protein (By similarity). Note=Associated with the membrane when activated.	small GTPase mediated signal transduction	GTP binding	cytoplasm; membrane	GO:0005525; GO:0005737; GO:0016020; GO:0007264					Small GTPase superfamily, Rho family	Exon_CcLG04_4150773_4150874	FRAME_SHIFT	-/-
CcLG04	4690148	A	G	SNP	C.cajan_21375	P36428	Alanine--tRNA ligase (EC 6.1.1.7) (Alanyl-tRNA synthetase) (AlaRS)		SUBCELLULAR LOCATION: Mitochondrion. Cytoplasm.	alanine-tRNA ligase activity; alanyl-tRNA aminoacylation; response to cadmium ion	alanine-tRNA ligase activity; ATP binding; metal ion binding; tRNA binding	chloroplast; cytosol; mitochondrion	GO:0005524; GO:0004813; GO:0006419; GO:0009507; GO:0005829; GO:0046872; GO:0005739; GO:0046686; GO:0000049				DOMAIN: Consists of three domains; the N-terminal catalytic domain, the editing domain and the C-terminal C-Ala domain. The editing domain removes incorrectly charged amino acids, while the C-Ala domain, along with tRNA(Ala), serves as a bridge to cooperatively bring together the editing and aminoacylation centers thus stimulating deacylation of misacylated tRNAs (By similarity).	Class-II aminoacyl-tRNA synthetase family	Exon_CcLG04_4690143_4690212	NON_SYNONYMOUS_CODING	Ata/Gta
CcLG04	6416534	C	G	SNP	C.cajan_21547	Q92621	Nuclear pore complex protein Nup205 (205 kDa nucleoporin) (Nucleoporin Nup205)		SUBCELLULAR LOCATION: Nucleus membrane; Peripheral membrane protein. Nucleus, nuclear pore complex. Note=Localized near the center, on both the cytoplasmic and nuclear side, of the NPC core structure.	carbohydrate metabolic process; cytokine-mediated signaling pathway; glucose transport; hexose transport; mitotic cell cycle; mitotic nuclear envelope disassembly; mRNA transport; nuclear pore complex assembly; nucleocytoplasmic transport; protein import into nucleus, docking; regulation of glucose transport; small molecule metabolic process; transmembrane transport; viral process	protein binding; structural constituent of nuclear pore	nuclear envelope; nuclear membrane; nuclear periphery; nuclear pore	GO:0005975; GO:0019221; GO:0015758; GO:0008645; GO:0051028; GO:0000278; GO:0007077; GO:0005635; GO:0031965; GO:0034399; GO:0005643; GO:0051292; GO:0006913; GO:0005515; GO:0000059; GO:0010827; GO:0044281; GO:0017056; GO:0055085; GO:0016032						Exon_CcLG04_6416493_6416636	NON_SYNONYMOUS_CODING	aGa/aCa
CcLG05	1600570	C	A	SNP	C.cajan_23225	Q55GD2	Protein DDB_G0268328												Exon_CcLG05_1600003_1600623	NON_SYNONYMOUS_CODING	gaC/gaA
CcLG06	10104372	T	A	SNP	C.cajan_12006	Q5BH88	AdoMet-dependent rRNA methyltransferase spb1 (EC 2.1.1.-) (2'-O-ribose RNA methyltransferase) (S-adenosyl-L-methionine-dependent methyltransferase)		SUBCELLULAR LOCATION: Nucleus, nucleolus (By similarity).	rRNA methyltransferase activity	rRNA methyltransferase activity	nucleolus	GO:0005730; GO:0008649					Methyltransferase superfamily, RlmE family, SPB1 subfamily	Exon_CcLG06_10104301_10104490	NON_SYNONYMOUS_CODING	gAg/gTg
CcLG06	1427076	A	T	SNP	C.cajan_11154	Q8W4A7	Putative UDP-glucuronate:xylan alpha-glucuronosyltransferase 3 (UDP-GlcA:xylan glucuronyltransferase 3) (EC 2.4.1.-) (Glycogenin-like protein 3) (Plant glycogenin-like starch initiation protein 2) (Protein GLUCURONIC ACID SUBSTITUTION OF XYLAN 3) (AtGUX3)		SUBCELLULAR LOCATION: Golgi apparatus membrane; Single-pass type II membrane protein (Probable).	glucuronosyltransferase activity; secondary cell wall biogenesis; xylan biosynthetic process	glucuronosyltransferase activity; metal ion binding	endosome; Golgi apparatus; Golgi membrane; integral component of membrane; trans-Golgi network	GO:0005794; GO:0000139; GO:0005768; GO:0015020; GO:0016021; GO:0046872; GO:0009834; GO:0005802; GO:0045492					Glycosyltransferase 8 family, Glycogenin subfamily	Exon_CcLG06_1426918_1427333	NON_SYNONYMOUS_CODING	gaA/gaT
CcLG06	14844044	*	-TCC	DEL	C.cajan_12410	Q94B60	ATP-dependent Clp protease proteolytic subunit 4, chloroplastic (EC 3.4.21.92) (Endopeptidase ClpP4) (nClpP4) (nClpP3)		SUBCELLULAR LOCATION: Plastid, chloroplast stroma.	chloroplast organization; regulation of timing of transition from vegetative to reproductive phase; serine-type endopeptidase activity	serine-type endopeptidase activity	chloroplast; chloroplast envelope; chloroplastic endopeptidase Clp complex; chloroplast stroma; chloroplast thylakoid membrane; plastid stroma; thylakoid	GO:0009507; GO:0009941; GO:0009658; GO:0009570; GO:0009535; GO:0009840; GO:0009532; GO:0048510; GO:0004252; GO:0009579		INDUCTION: Repressed in darkness. Levels decrease in leaves during aging (at protein level). Slightly and transiently repressed by high light stress (at protein level).	TISSUE SPECIFICITY: Mostly expressed in leaves. Also detected in stems, and to a lower extent, in roots (at protein level).		Peptidase S14 family	Exon_CcLG06_14844002_14844485	CODON_CHANGE_PLUS_CODON_DELETION	aggaaa/aaa
CcLG06	16595317	C	A	SNP	C.cajan_12590	Q6RYA0	Salicylic acid-binding protein 2 (NtSABP2) (EC 3.1.1.-) (Methyl salicylate esterase)			lipase activity; metabolic process; methyl salicylate esterase activity; systemic acquired resistance, salicylic acid mediated signaling pathway	lipase activity; methyl salicylate esterase activity		GO:0016298; GO:0008152; GO:0080031; GO:0009862					AB hydrolase superfamily, Methylesterase family	Exon_CcLG06_16595066_16595347	NON_SYNONYMOUS_CODING	tCt/tAt
CcLG06	16620890	G	A	SNP	C.cajan_12594	Q96GN5	Cell division cycle-associated 7-like protein (Protein JPO2) (Transcription factor RAM2)		SUBCELLULAR LOCATION: Cytoplasm. Nucleus. Note=Associates with chromatin. Translocates from cytoplasm to nucleus under dexamethasone induction.	positive regulation of cell proliferation; regulation of transcription, DNA-templated; transcription, DNA-templated	protein binding	cytoplasm; nucleolus; nucleus	GO:0005737; GO:0005730; GO:0005634; GO:0008284; GO:0005515; GO:0006355; GO:0006351		INDUCTION: By MYC overexpression in a concentration dependent manner in neuroblastoma cell line.	TISSUE SPECIFICITY: Ubiquitous. Overexpressed in medulloblastoma.			Exon_CcLG06_16620501_16620905	NON_SYNONYMOUS_CODING	aGg/aAg
CcLG06	19751425	A	G	SNP	C.cajan_12910	P45732	Phenylalanine ammonia-lyase (EC 4.3.1.24)	PATHWAY: Phenylpropanoid metabolism; trans-cinnamate biosynthesis; trans-cinnamate from L-phenylalanine: step 1/1.	SUBCELLULAR LOCATION: Cytoplasm (Probable).	cinnamic acid biosynthetic process; L-phenylalanine catabolic process; phenylalanine ammonia-lyase activity	phenylalanine ammonia-lyase activity	cytoplasm	GO:0006559; GO:0009800; GO:0005737; GO:0045548					PAL/histidase family	Exon_CcLG06_19751217_19751614	NON_SYNONYMOUS_CODING	Atc/Gtc
CcLG06	19751455	G	C	SNP	C.cajan_12910	P45732	Phenylalanine ammonia-lyase (EC 4.3.1.24)	PATHWAY: Phenylpropanoid metabolism; trans-cinnamate biosynthesis; trans-cinnamate from L-phenylalanine: step 1/1.	SUBCELLULAR LOCATION: Cytoplasm (Probable).	cinnamic acid biosynthetic process; L-phenylalanine catabolic process; phenylalanine ammonia-lyase activity	phenylalanine ammonia-lyase activity	cytoplasm	GO:0006559; GO:0009800; GO:0005737; GO:0045548					PAL/histidase family	Exon_CcLG06_19751217_19751614	NON_SYNONYMOUS_CODING	Gag/Cag
CcLG06	19814096	A	C	SNP	C.cajan_12916	Q9FFY9	Telomere repeat-binding protein 4 (H-protein promoter binding factor-1) (AtTBP1) (Telomeric DNA-binding protein 1)		SUBCELLULAR LOCATION: Nucleus.	regulation of transcription, DNA-templated; telomere maintenance; transcription, DNA-templated	chromatin binding; DNA binding; double-stranded telomeric DNA binding; protein binding; telomeric DNA binding	chromosome, telomeric region; nucleus	GO:0003677; GO:0003682; GO:0000781; GO:0003691; GO:0005634; GO:0005515; GO:0006355; GO:0000723; GO:0042162; GO:0006351		INDUCTION: By salt stress.	TISSUE SPECIFICITY: Expressed ubiquitously. Highest expression in flowers and roots.	DOMAIN: The Myb-extension domain (593-622) is critical for telomere binding.		Exon_CcLG06_19813536_19814155	NON_SYNONYMOUS_CODING	cTc/cGc
CcLG06	19845495	*	-GAA	DEL	C.cajan_12918	Q9SJK6	Putative white-brown complex homolog protein 30 (Putative non-intrinsic ABC protein 12) (WBC-related protein 1)		SUBCELLULAR LOCATION: Membrane; Multi-pass membrane protein (Potential).	ATPase activity; transport	ATPase activity; ATP binding	integral component of membrane	GO:0005524; GO:0016887; GO:0016021; GO:0006810					ABC transporter superfamily, ABCG family, Eye pigment precursor importer (TC 3.A.1.204) subfamily	Exon_CcLG06_19845299_19845793	CODON_CHANGE_PLUS_CODON_DELETION	tcttcc/tcc
CcLG06	19848650	T	C	SNP	C.cajan_12918	Q9SJK6	Putative white-brown complex homolog protein 30 (Putative non-intrinsic ABC protein 12) (WBC-related protein 1)		SUBCELLULAR LOCATION: Membrane; Multi-pass membrane protein (Potential).	ATPase activity; transport	ATPase activity; ATP binding	integral component of membrane	GO:0005524; GO:0016887; GO:0016021; GO:0006810					ABC transporter superfamily, ABCG family, Eye pigment precursor importer (TC 3.A.1.204) subfamily	Exon_CcLG06_19848552_19848647	SPLICE_SITE_ACCEPTOR
CcLG06	19853644	A	C	SNP	C.cajan_12918	Q9SJK6	Putative white-brown complex homolog protein 30 (Putative non-intrinsic ABC protein 12) (WBC-related protein 1)		SUBCELLULAR LOCATION: Membrane; Multi-pass membrane protein (Potential).	ATPase activity; transport	ATPase activity; ATP binding	integral component of membrane	GO:0005524; GO:0016887; GO:0016021; GO:0006810					ABC transporter superfamily, ABCG family, Eye pigment precursor importer (TC 3.A.1.204) subfamily	Exon_CcLG06_19853492_19853679	NON_SYNONYMOUS_CODING	Ttg/Gtg
CcLG06	23012310	T	A	SNP	C.cajan_13258	Q39224	Protein SRG1 (AtSRG1) (Protein SENESCENCE-RELATED GENE 1)			organ senescence; oxidoreductase activity, acting on diphenols and related substances as donors, oxygen as acceptor; oxidoreductase activity, acting on paired donors, with incorporation or reduction of molecular oxygen, 2-oxoglutarate as one donor, and incorporation of one atom each of oxygen into both donors	metal ion binding; oxidoreductase activity, acting on diphenols and related substances as donors, oxygen as acceptor; oxidoreductase activity, acting on paired donors, with incorporation or reduction of molecular oxygen, 2-oxoglutarate as one donor, and incorporation of one atom each of oxygen into both donors		GO:0046872; GO:0010260; GO:0016682; GO:0016706	DEVELOPMENTAL STAGE: Highly induced during normal senescence.	INDUCTION: By virus infection.	TISSUE SPECIFICITY: Low expression in roots and leaves.		Iron/ascorbate-dependent oxidoreductase family	Exon_CcLG06_23012077_23012324	NON_SYNONYMOUS_CODING	Atc/Ttc
CcLG06	348775	C	A	SNP	C.cajan_11052	Q9FFN2	Probable glycosyltransferase At5g03795 (EC 2.4.-.-)		SUBCELLULAR LOCATION: Golgi apparatus membrane; Single-pass type II membrane protein (By similarity).	transferase activity, transferring glycosyl groups	transferase activity, transferring glycosyl groups	Golgi membrane; integral component of membrane	GO:0000139; GO:0016021; GO:0016757					Glycosyltransferase 47 family	Exon_CcLG06_348060_348803	NON_SYNONYMOUS_CODING	caG/caT
CcLG06	359698	G	A	SNP	C.cajan_11053	Q8LP17	Carotenoid 9,10(9',10')-cleavage dioxygenase 1 (EC 1.14.99.n4) (PsCCD1) (PsNCED1)			dioxygenase activity	dioxygenase activity; metal ion binding		GO:0051213; GO:0046872					Carotenoid oxygenase family	Exon_CcLG06_359626_359885	NON_SYNONYMOUS_CODING	Gaa/Aaa
CcLG06	4502188	C	T	SNP	C.cajan_11433	Q8RWF5	MATE efflux family protein 9 (Protein DETOXIFICATION 1-like 5) (Protein DTX6)		SUBCELLULAR LOCATION: Membrane; Multi-pass membrane protein (Potential).	antiporter activity; drug transmembrane transporter activity	antiporter activity; drug transmembrane transporter activity	integral component of membrane	GO:0015297; GO:0015238; GO:0016021					Multi antimicrobial extrusion (MATE) (TC 2.A.66.1) family	Exon_CcLG06_4501642_4502186	SPLICE_SITE_ACCEPTOR
CcLG06	615554	T	C	SNP	C.cajan_11080	Q9SZD1	Protein tesmin/TSO1-like CXC 5 (AtTCX5)		SUBCELLULAR LOCATION: Nucleus (Probable).	multicellular organismal development; regulation of transcription, DNA-templated; sequence-specific DNA binding transcription factor activity	metal ion binding; sequence-specific DNA binding transcription factor activity	nucleus	GO:0046872; GO:0007275; GO:0005634; GO:0006355; GO:0003700			TISSUE SPECIFICITY: Ubiquitous but expressed mostly in flowers.	DOMAIN: The cysteine-rich domain CRC binds zinc in vitro.	Lin-54 family	Exon_CcLG06_615295_615672	NON_SYNONYMOUS_CODING	aTg/aCg
CcLG06	6239138	C	T	SNP	C.cajan_11609	Q9FGR7	Pentatricopeptide repeat-containing protein At5g50280, chloroplastic (Protein EMBRYO DEFECTIVE 1006)		SUBCELLULAR LOCATION: Plastid, chloroplast (Potential).			chloroplast	GO:0009507					PPR family, P subfamily	Exon_CcLG06_6238682_6239932	NON_SYNONYMOUS_CODING	Ggt/Agt
CcLG06	9461002	C	T	SNP	C.cajan_11924	Q2R9D2	B3 domain-containing protein Os11g0197600		SUBCELLULAR LOCATION: Nucleus (By similarity).	regulation of transcription, DNA-templated; transcription, DNA-templated	DNA binding	nucleus	GO:0003677; GO:0005634; GO:0006355; GO:0006351						Exon_CcLG06_9460760_9461011	NON_SYNONYMOUS_CODING	gCc/gTc
CcLG06	9516075	A	G	SNP	C.cajan_11930	Q96Q15	Serine/threonine-protein kinase SMG1 (SMG-1) (hSMG-1) (EC 2.7.11.1) (61E3.4) (Lambda/iota protein kinase C-interacting protein) (Lambda-interacting protein)		SUBCELLULAR LOCATION: Nucleus. Cytoplasm.	DNA repair; gene expression; mRNA export from nucleus; mRNA metabolic process; nuclear-transcribed mRNA catabolic process, nonsense-mediated decay; peptidyl-serine phosphorylation; phosphatidylinositol phosphorylation; protein autophosphorylation; protein kinase activity; protein serine/threonine kinase activity; response to stress; RNA metabolic process	ATP binding; metal ion binding; poly(A) RNA binding; protein binding; protein kinase activity; protein serine/threonine kinase activity	cytoplasm; cytosol; nucleus	GO:0005524; GO:0006281; GO:0016070; GO:0005737; GO:0005829; GO:0010467; GO:0006406; GO:0016071; GO:0046872; GO:0000184; GO:0005634; GO:0018105; GO:0046854; GO:0044822; GO:0046777; GO:0005515; GO:0004672; GO:0004674; GO:0006950			TISSUE SPECIFICITY: Widely expressed, with highest level in heart and skeletal muscle. Expressed in placenta, brain, lung and spleen, but not in liver.		PI3/PI4-kinase family	Exon_CcLG06_9514660_9516196	NON_SYNONYMOUS_CODING	aAt/aGt
CcLG06	9673595	A	G	SNP	C.cajan_11956	Q9LHN5	Putative pentatricopeptide repeat-containing protein At3g18840											PPR family, PCMP-E subfamily	Exon_CcLG06_9673526_9674598	NON_SYNONYMOUS_CODING	Aca/Gca
CcLG07	101357	C	A	SNP	C.cajan_17323	P93755	Zinc finger CCCH domain-containing protein 30 (AtC3H30)			regulation of transcription, DNA-templated; sequence-specific DNA binding transcription factor activity	DNA binding; metal ion binding; sequence-specific DNA binding transcription factor activity	cytoplasm; nucleus	GO:0003677; GO:0005737; GO:0046872; GO:0005634; GO:0006355; GO:0003700						Exon_CcLG07_100928_101408	NON_SYNONYMOUS_CODING	Gca/Tca
CcLG07	101363	T	A	SNP	C.cajan_17323	P93755	Zinc finger CCCH domain-containing protein 30 (AtC3H30)			regulation of transcription, DNA-templated; sequence-specific DNA binding transcription factor activity	DNA binding; metal ion binding; sequence-specific DNA binding transcription factor activity	cytoplasm; nucleus	GO:0003677; GO:0005737; GO:0046872; GO:0005634; GO:0006355; GO:0003700						Exon_CcLG07_100928_101408	NON_SYNONYMOUS_CODING	Att/Ttt
CcLG07	10858519	G	A	SNP	C.cajan_18324	Q54U63	BEACH domain-containing protein lvsC												Exon_CcLG07_10858460_10858826	NON_SYNONYMOUS_CODING	tGc/tAc
CcLG07	11065494	G	A	SNP	C.cajan_18345	Q9STE7	Putative disease resistance RPP13-like protein 3			defense response	ADP binding; ATP binding		GO:0043531; GO:0005524; GO:0006952				DOMAIN: The LRR repeats probably act as specificity determinant of pathogen recognition (By similarity).	Disease resistance NB-LRR family, RPP13 subfamily	Exon_CcLG07_11065340_11065557	NON_SYNONYMOUS_CODING	cGg/cAg
CcLG07	163218	T	C	SNP	C.cajan_17325	I1JG77	Uncharacterized protein												Exon_CcLG07_162982_163344	NON_SYNONYMOUS_CODING	cTc/cCc
CcLG07	211735	*	-GGA	DEL	C.cajan_17327	Q64520	Guanylate kinase (EC 2.7.4.8) (GMP kinase)			ATP metabolic process; dATP metabolic process; dGDP biosynthetic process; dGMP metabolic process; GDP biosynthetic process; GDP-mannose metabolic process; glycoprotein transport; GMP metabolic process; guanylate kinase activity; purine nucleotide metabolic process	ATP binding; guanylate kinase activity	cytosol	GO:0005524; GO:0046034; GO:0046711; GO:0019673; GO:0046037; GO:0005829; GO:0046060; GO:0006185; GO:0046054; GO:0034436; GO:0004385; GO:0006163					Guanylate kinase family	Exon_CcLG07_211726_211771	CODON_CHANGE_PLUS_CODON_DELETION	cctccc/ccc
CcLG07	213539	C	G	SNP	C.cajan_17327	Q64520	Guanylate kinase (EC 2.7.4.8) (GMP kinase)			ATP metabolic process; dATP metabolic process; dGDP biosynthetic process; dGMP metabolic process; GDP biosynthetic process; GDP-mannose metabolic process; glycoprotein transport; GMP metabolic process; guanylate kinase activity; purine nucleotide metabolic process	ATP binding; guanylate kinase activity	cytosol	GO:0005524; GO:0046034; GO:0046711; GO:0019673; GO:0046037; GO:0005829; GO:0046060; GO:0006185; GO:0046054; GO:0034436; GO:0004385; GO:0006163					Guanylate kinase family	Exon_CcLG07_213538_213599	NON_SYNONYMOUS_CODING	tGg/tCg
CcLG07	222647	A	C	SNP	C.cajan_17328	P26690	NAD(P)H-dependent 6'-deoxychalcone synthase (EC 2.3.1.170)	PATHWAY: Phytoalexin biosynthesis; glyceollin biosynthesis.		6'-deoxychalcone synthase activity; flavonoid biosynthetic process; oxidoreductase activity	6'-deoxychalcone synthase activity; oxidoreductase activity		GO:0033808; GO:0009813; GO:0016491		INDUCTION: By pathogen infection.			Aldo/keto reductase family	Exon_CcLG07_222596_222924	NON_SYNONYMOUS_CODING	aaA/aaC
CcLG07	224784	*	-GT	DEL	C.cajan_17328	P26690	NAD(P)H-dependent 6'-deoxychalcone synthase (EC 2.3.1.170)	PATHWAY: Phytoalexin biosynthesis; glyceollin biosynthesis.		6'-deoxychalcone synthase activity; flavonoid biosynthetic process; oxidoreductase activity	6'-deoxychalcone synthase activity; oxidoreductase activity		GO:0033808; GO:0009813; GO:0016491		INDUCTION: By pathogen infection.			Aldo/keto reductase family	Exon_CcLG07_224784_224834	FRAME_SHIFT	-/-
CcLG07	224784	*	-GT	DEL	C.cajan_17328	P26690	NAD(P)H-dependent 6'-deoxychalcone synthase (EC 2.3.1.170)	PATHWAY: Phytoalexin biosynthesis; glyceollin biosynthesis.		6'-deoxychalcone synthase activity; flavonoid biosynthetic process; oxidoreductase activity	6'-deoxychalcone synthase activity; oxidoreductase activity		GO:0033808; GO:0009813; GO:0016491		INDUCTION: By pathogen infection.			Aldo/keto reductase family	Exon_CcLG07_224784_224834	SPLICE_SITE_ACCEPTOR
CcLG07	224813	C	A	SNP	C.cajan_17328	P26690	NAD(P)H-dependent 6'-deoxychalcone synthase (EC 2.3.1.170)	PATHWAY: Phytoalexin biosynthesis; glyceollin biosynthesis.		6'-deoxychalcone synthase activity; flavonoid biosynthetic process; oxidoreductase activity	6'-deoxychalcone synthase activity; oxidoreductase activity		GO:0033808; GO:0009813; GO:0016491		INDUCTION: By pathogen infection.			Aldo/keto reductase family	Exon_CcLG07_224784_224834	NON_SYNONYMOUS_CODING	Cca/Aca
CcLG07	226163	A	C	SNP	C.cajan_17328	P26690	NAD(P)H-dependent 6'-deoxychalcone synthase (EC 2.3.1.170)	PATHWAY: Phytoalexin biosynthesis; glyceollin biosynthesis.		6'-deoxychalcone synthase activity; flavonoid biosynthetic process; oxidoreductase activity	6'-deoxychalcone synthase activity; oxidoreductase activity		GO:0033808; GO:0009813; GO:0016491		INDUCTION: By pathogen infection.			Aldo/keto reductase family	Exon_CcLG07_226096_226275	NON_SYNONYMOUS_CODING	Ata/Cta
CcLG07	239112	A	C	SNP	C.cajan_17329	P93788	Remorin (pp34)		SUBCELLULAR LOCATION: Cell membrane; Peripheral membrane protein.	cell-cell signaling; transport	galacturonate binding	plasma membrane	GO:0007267; GO:0048032; GO:0005886; GO:0006810					Remorin family	Exon_CcLG07_239019_239630	NON_SYNONYMOUS_CODING	gaA/gaC
CcLG07	245005	C	G	SNP	C.cajan_17330	Q9FWA6	Pentatricopeptide repeat-containing protein At3g02330											PPR family, PCMP-E subfamily	Exon_CcLG07_243752_245812	NON_SYNONYMOUS_CODING	aGg/aCg
CcLG07	245275	C	A	SNP	C.cajan_17330	Q9FWA6	Pentatricopeptide repeat-containing protein At3g02330											PPR family, PCMP-E subfamily	Exon_CcLG07_243752_245812	NON_SYNONYMOUS_CODING	tGt/tTt
CcLG07	300723	*	+GTACATA	INS	C.cajan_17334	Q94A08	Probable galactinol--sucrose galactosyltransferase 2 (EC 2.4.1.82) (Protein SEED IMBIBITION 2) (Raffinose synthase 2)			raffinose alpha-galactosidase activity; raffinose catabolic process; response to karrikin; response to oxidative stress; transferase activity, transferring glycosyl groups	raffinose alpha-galactosidase activity; transferase activity, transferring glycosyl groups	plasmodesma	GO:0009506; GO:0052692; GO:0034484; GO:0080167; GO:0006979; GO:0016757		INDUCTION: By oxidative stress.			Glycosyl hydrolases 36 family	Exon_CcLG07_300654_300721	SPLICE_SITE_DONOR
CcLG07	301371	G	T	SNP	C.cajan_17334	Q94A08	Probable galactinol--sucrose galactosyltransferase 2 (EC 2.4.1.82) (Protein SEED IMBIBITION 2) (Raffinose synthase 2)			raffinose alpha-galactosidase activity; raffinose catabolic process; response to karrikin; response to oxidative stress; transferase activity, transferring glycosyl groups	raffinose alpha-galactosidase activity; transferase activity, transferring glycosyl groups	plasmodesma	GO:0009506; GO:0052692; GO:0034484; GO:0080167; GO:0006979; GO:0016757		INDUCTION: By oxidative stress.			Glycosyl hydrolases 36 family	Exon_CcLG07_301255_301472	NON_SYNONYMOUS_CODING	Gtg/Ttg
CcLG07	302499	T	A	SNP	C.cajan_17334	Q94A08	Probable galactinol--sucrose galactosyltransferase 2 (EC 2.4.1.82) (Protein SEED IMBIBITION 2) (Raffinose synthase 2)			raffinose alpha-galactosidase activity; raffinose catabolic process; response to karrikin; response to oxidative stress; transferase activity, transferring glycosyl groups	raffinose alpha-galactosidase activity; transferase activity, transferring glycosyl groups	plasmodesma	GO:0009506; GO:0052692; GO:0034484; GO:0080167; GO:0006979; GO:0016757		INDUCTION: By oxidative stress.			Glycosyl hydrolases 36 family	Exon_CcLG07_302421_302735	NON_SYNONYMOUS_CODING	ttT/ttA
CcLG07	344247	G	A	SNP	C.cajan_17337	P35336	Polygalacturonase (PG) (EC 3.2.1.15) (Pectinase)		SUBCELLULAR LOCATION: Secreted. Secreted, cell wall.	carbohydrate metabolic process; fruit ripening; polygalacturonase activity	polygalacturonase activity	cell wall; extracellular region	GO:0005975; GO:0005618; GO:0005576; GO:0009835; GO:0004650	DEVELOPMENTAL STAGE: In ripening fruit.				Glycosyl hydrolase 28 family	Exon_CcLG07_344213_344294	NON_SYNONYMOUS_CODING	aGg/aAg
CcLG08	1334503	G	T	SNP	C.cajan_15476	Q9LNG5	Serine/threonine-protein phosphatase 7 long form homolog (EC 3.1.3.16)			phosphoprotein phosphatase activity	metal ion binding; phosphoprotein phosphatase activity		GO:0046872; GO:0004721					PPP phosphatase family, PP-7 subfamily	Exon_CcLG08_1334349_1334732	NON_SYNONYMOUS_CODING	Gtt/Ttt
CcLG08	14078055	C	A	SNP	C.cajan_16612	I1MHY4	Uncharacterized protein												Exon_CcLG08_14077779_14078103	NON_SYNONYMOUS_CODING	aCa/aAa
CcLG08	14314318	A	G	SNP	C.cajan_16639	Q9FJY9	Pentatricopeptide repeat-containing protein At5g66500, mitochondrial		SUBCELLULAR LOCATION: Mitochondrion (Potential).			mitochondrion	GO:0005739					PPR family, PCMP-E subfamily	Exon_CcLG08_14313836_14314650	NON_SYNONYMOUS_CODING	tTg/tCg
CcLG08	17073730	A	G	SNP	C.cajan_16934	A9AXD9	GTPase Obg (GTP-binding protein Obg)		SUBCELLULAR LOCATION: Cytoplasm (By similarity).	GTPase activity	GTPase activity; GTP binding; magnesium ion binding	cytoplasm	GO:0005525; GO:0003924; GO:0005737; GO:0000287					TRAFAC class OBG-HflX-like GTPase superfamily, OBG GTPase family	Exon_CcLG08_17073503_17073794	NON_SYNONYMOUS_CODING	cAt/cGt
CcLG08	2607298	G	T	SNP	C.cajan_15606	Q9C744	AP-3 complex subunit delta (Adaptor-related protein complex 3 subunit delta) (Delta-adaptin) (At-d-Ad) (At-delta-Ad) (Protein-affected trafficking 4)		SUBCELLULAR LOCATION: Cytoplasm (By similarity). Golgi apparatus membrane; Peripheral membrane protein; Cytoplasmic side (By similarity). Note=Localizes also to a novel cellular compartment, the 'delta compartment', characterized by colocalization of EPSIN2 and DELTA-ADR.	endosome organization; intracellular protein transport; lytic vacuole organization; protein storage vacuole organization; protein transporter activity; vesicle-mediated transport	protein binding; protein transporter activity	Golgi membrane; membrane coat	GO:0000139; GO:0007032; GO:0006886; GO:0080171; GO:0030117; GO:0005515; GO:1990019; GO:0008565; GO:0016192					Adaptor complexes large subunit family	Exon_CcLG08_2606465_2607696	NON_SYNONYMOUS_CODING	gCt/gAt
CcLG08	2695938	T	C	SNP	C.cajan_15618	Q8L706	Synaptotagmin-5 (NTMC2T2.1) (Synaptotagmin E)		SUBCELLULAR LOCATION: Membrane (By similarity); Single-pass membrane protein (By similarity).		lipid binding; metal ion binding	endomembrane system; endoplasmic reticulum; integral component of membrane; plasma membrane; plasmodesma	GO:0012505; GO:0005783; GO:0016021; GO:0008289; GO:0046872; GO:0005886; GO:0009506					Synaptotagmin family	Exon_CcLG08_2695742_2695960	NON_SYNONYMOUS_CODING	Tac/Cac
CcLG08	5283837	C	T	SNP	C.cajan_15863	Q9M0X5	Cysteine-rich receptor-like protein kinase 25 (Cysteine-rich RLK25) (EC 2.7.11.-)		SUBCELLULAR LOCATION: Membrane; Single-pass membrane protein (Potential).	protein serine/threonine kinase activity	ATP binding; protein serine/threonine kinase activity	integral component of membrane	GO:0005524; GO:0016021; GO:0004674					Protein kinase superfamily, Ser/Thr protein kinase family, CRK subfamily	Exon_CcLG08_5283765_5283886	NON_SYNONYMOUS_CODING	Gtt/Att
CcLG08	5286870	C	T	SNP	C.cajan_15863	Q9M0X5	Cysteine-rich receptor-like protein kinase 25 (Cysteine-rich RLK25) (EC 2.7.11.-)		SUBCELLULAR LOCATION: Membrane; Single-pass membrane protein (Potential).	protein serine/threonine kinase activity	ATP binding; protein serine/threonine kinase activity	integral component of membrane	GO:0005524; GO:0016021; GO:0004674					Protein kinase superfamily, Ser/Thr protein kinase family, CRK subfamily	Exon_CcLG08_5286632_5287442	NON_SYNONYMOUS_CODING	Gtg/Atg
CcLG08	6385884	A	T	SNP	C.cajan_15957	Q9LTD8	DUF21 domain-containing protein At5g52790 (CBS domain-containing protein CBSDUF5)		SUBCELLULAR LOCATION: Membrane; Multi-pass membrane protein (Potential).		adenyl nucleotide binding	integral component of membrane	GO:0030554; GO:0016021						Exon_CcLG08_6385848_6385935	NON_SYNONYMOUS_CODING	Tct/Act
CcLG08	6388604	G	T	SNP	C.cajan_15957	Q9LTD8	DUF21 domain-containing protein At5g52790 (CBS domain-containing protein CBSDUF5)		SUBCELLULAR LOCATION: Membrane; Multi-pass membrane protein (Potential).		adenyl nucleotide binding	integral component of membrane	GO:0030554; GO:0016021						Exon_CcLG08_6388591_6388717	NON_SYNONYMOUS_CODING	Cag/Aag
CcLG09	22244	C	G	SNP	C.cajan_22103	Q9SHY6	Putative expansin-B2 (At-EXPB2) (AtEXPB2) (Ath-ExpBeta-1.4) (Beta-expansin-2)		SUBCELLULAR LOCATION: Secreted, cell wall. Membrane; Peripheral membrane protein.	plant-type cell wall loosening; sexual reproduction; unidimensional cell growth		cell wall; extracellular region; membrane	GO:0005618; GO:0005576; GO:0016020; GO:0009828; GO:0019953; GO:0009826					Expansin family, Expansin B subfamily	Exon_CcLG09_22161_22488	NON_SYNONYMOUS_CODING	gGc/gCc
CcLG09	2706829	G	T	SNP	C.cajan_22351	Q06538	Calcium permeable stress-gated cation channel 1 (ScCSC1)		SUBCELLULAR LOCATION: Membrane; Multi-pass membrane protein.	calcium activated cation channel activity; cation transport	calcium activated cation channel activity	integral component of membrane	GO:0005227; GO:0006812; GO:0016021					CSC1 (TC 1.A.17) family	Exon_CcLG09_2706633_2706931	NON_SYNONYMOUS_CODING	Gcc/Tcc
CcLG09	6907647	T	C	SNP	C.cajan_22747		Exon_CcLG09_6907431_6907973	NON_SYNONYMOUS_CODING	Aat/Gat
CcLG09	6907743	G	T	SNP	C.cajan_22747		Exon_CcLG09_6907431_6907973	NON_SYNONYMOUS_CODING	Ctg/Atg
CcLG09	6940204	G	A	SNP	C.cajan_22750	Q9VR91	Probable E3 ubiquitin-protein ligase HERC2 (EC 6.3.2.-) (HECT domain and RCC1-like domain-containing protein 2)	PATHWAY: Protein modification; protein ubiquitination.	SUBCELLULAR LOCATION: Cytoplasm, cytoskeleton, microtubule organizing center, centrosome, centriole (By similarity).	ligase activity; protein ubiquitination involved in ubiquitin-dependent protein catabolic process; ubiquitin-protein transferase activity	heme binding; ligase activity; metal ion binding; ubiquitin-protein transferase activity	centriole; cytoplasm; nucleus	GO:0005814; GO:0005737; GO:0020037; GO:0016874; GO:0046872; GO:0005634; GO:0042787; GO:0004842						Exon_CcLG09_6940187_6940234	NON_SYNONYMOUS_CODING	aGt/aAt
CcLG09	6944311	C	T	SNP	C.cajan_22750	Q9VR91	Probable E3 ubiquitin-protein ligase HERC2 (EC 6.3.2.-) (HECT domain and RCC1-like domain-containing protein 2)	PATHWAY: Protein modification; protein ubiquitination.	SUBCELLULAR LOCATION: Cytoplasm, cytoskeleton, microtubule organizing center, centrosome, centriole (By similarity).	ligase activity; protein ubiquitination involved in ubiquitin-dependent protein catabolic process; ubiquitin-protein transferase activity	heme binding; ligase activity; metal ion binding; ubiquitin-protein transferase activity	centriole; cytoplasm; nucleus	GO:0005814; GO:0005737; GO:0020037; GO:0016874; GO:0046872; GO:0005634; GO:0042787; GO:0004842						Exon_CcLG09_6944283_6944570	NON_SYNONYMOUS_CODING	Cgc/Tgc
CcLG09	7451584	A	G	SNP	C.cajan_22787	Q9ZVZ9	Photosystem II D1 precursor processing protein PSB27-H2, chloroplastic (Psb27-H2) (LOW PSII accumulation 19 protein) (LPA19) (Thylakoid lumenal protein PSB27-H2)		SUBCELLULAR LOCATION: Plastid, chloroplast thylakoid lumen. Note=Associated with PSII on the lumenal side of the thylakoid membrane.	photosystem II assembly		chloroplast; chloroplast thylakoid lumen	GO:0009507; GO:0009543; GO:0010207					Psb27 family	Exon_CcLG09_7451267_7451676	NON_SYNONYMOUS_CODING	gTt/gCt
CcLG09	7475943	C	G	SNP	C.cajan_22789	Q9FIY7	Putative SWI/SNF-related matrix-associated actin-dependent regulator of chromatin subfamily A member 3-like 3 (SMARCA3-like protein 3) (EC 3.6.4.-)		SUBCELLULAR LOCATION: Nucleus (By similarity).	chromatin modification; DNA repair; helicase activity	ATP binding; DNA binding; helicase activity; zinc ion binding	chloroplast envelope; nucleus	GO:0005524; GO:0003677; GO:0006281; GO:0009941; GO:0016568; GO:0004386; GO:0005634; GO:0008270					SNF2/RAD54 helicase family, RAD16 subfamily	Exon_CcLG09_7475877_7475955	NON_SYNONYMOUS_CODING	Gtg/Ctg
CcLG09	7561293	*	-ATG	DEL	C.cajan_22796	Q84MB3	1-aminocyclopropane-1-carboxylate oxidase homolog 1			oxidoreductase activity, acting on paired donors, with incorporation or reduction of molecular oxygen, 2-oxoglutarate as one donor, and incorporation of one atom each of oxygen into both donors	metal ion binding; oxidoreductase activity, acting on paired donors, with incorporation or reduction of molecular oxygen, 2-oxoglutarate as one donor, and incorporation of one atom each of oxygen into both donors		GO:0046872; GO:0016706					Iron/ascorbate-dependent oxidoreductase family	Exon_CcLG09_7561292_7561791	START_LOST	atg/-
CcLG09	7572119	C	G	SNP	C.cajan_22796	Q84MB3	1-aminocyclopropane-1-carboxylate oxidase homolog 1			oxidoreductase activity, acting on paired donors, with incorporation or reduction of molecular oxygen, 2-oxoglutarate as one donor, and incorporation of one atom each of oxygen into both donors	metal ion binding; oxidoreductase activity, acting on paired donors, with incorporation or reduction of molecular oxygen, 2-oxoglutarate as one donor, and incorporation of one atom each of oxygen into both donors		GO:0046872; GO:0016706					Iron/ascorbate-dependent oxidoreductase family	Exon_CcLG09_7571760_7572144	NON_SYNONYMOUS_CODING	Ctt/Gtt
CcLG09	8279628	A	C	SNP	C.cajan_22871	Q9M2S4	L-type lectin-domain containing receptor kinase S.4 (LecRK-S.4) (EC 2.7.11.1)		SUBCELLULAR LOCATION: Cell membrane; Single-pass type I membrane protein (By similarity).	protein serine/threonine kinase activity	ATP binding; carbohydrate binding; protein serine/threonine kinase activity	integral component of membrane; plasma membrane	GO:0005524; GO:0030246; GO:0016021; GO:0005886; GO:0004674					Protein kinase superfamily, Ser/Thr protein kinase family; Leguminous lectin family	Exon_CcLG09_8278969_8281026	NON_SYNONYMOUS_CODING	aAg/aCg
CcLG09	85295	C	T	SNP	C.cajan_22112	Q0WMY5	Pentatricopeptide repeat-containing protein At5g04810, chloroplastic (Maize PPR4 homolog) (AtPPR4)		SUBCELLULAR LOCATION: Plastid, chloroplast.		nucleotide binding; RNA binding	chloroplast	GO:0003723; GO:0009507; GO:0000166					PPR family, P subfamily	Exon_CcLG09_85155_85314	NON_SYNONYMOUS_CODING	cGa/cAa
CcLG09	9214951	C	T	SNP	C.cajan_22963	Q9LXA5	L-type lectin-domain containing receptor kinase IX.1 (LecRK-IX.1) (EC 2.7.11.1)		SUBCELLULAR LOCATION: Cell membrane; Single-pass type I membrane protein (By similarity).	protein serine/threonine kinase activity	ATP binding; carbohydrate binding; protein serine/threonine kinase activity	integral component of membrane; plasma membrane	GO:0005524; GO:0030246; GO:0016021; GO:0005886; GO:0004674					Protein kinase superfamily, Ser/Thr protein kinase family; Leguminous lectin family	Exon_CcLG09_9214408_9215480	NON_SYNONYMOUS_CODING	Gct/Act
CcLG10	1392810	*	+TGG	INS	C.cajan_13464	G7IUF0	Putative uncharacterized protein												Exon_CcLG10_1392704_1393213	CODON_CHANGE_PLUS_CODON_INSERTION	cca/ccCCAa
CcLG10	16979228	C	A	SNP	C.cajan_14842	O22218	Calcium-transporting ATPase 4, plasma membrane-type (EC 3.6.3.8) (Ca(2+)-ATPase isoform 4)		SUBCELLULAR LOCATION: Vacuole membrane; Multi-pass membrane protein. Note=Tonoplast. Small vacuoles.	anion homeostasis; calcium-transporting ATPase activity; defense response to bacterium; negative regulation of programmed cell death; response to nematode; response to osmotic stress; response to salt stress	ATP binding; calcium-transporting ATPase activity; calmodulin binding; metal ion binding	chloroplast; integral component of membrane; plant-type vacuole; plant-type vacuole membrane; vacuolar membrane; vacuole	GO:0005524; GO:0055081; GO:0005388; GO:0005516; GO:0009507; GO:0042742; GO:0016021; GO:0046872; GO:0043069; GO:0000325; GO:0009705; GO:0009624; GO:0006970; GO:0009651; GO:0005774; GO:0005773				DOMAIN: The N-terminus contains an autoinhibitory calmodulin-binding domain, which binds calmodulin in a calcium-dependent fashion.	Cation transport ATPase (P-type) (TC 3.A.3) family, Type IIB subfamily	Exon_CcLG10_16978556_16980495	NON_SYNONYMOUS_CODING	Gct/Tct
CcLG10	17002541	*	+GC	INS	C.cajan_14845	M5WC11	Uncharacterized protein												Exon_CcLG10_17002373_17002546	FRAME_SHIFT	-/GC
CcLG10	17125061	A	C	SNP	C.cajan_14861	Q9M1K2	Phosphatidylinositol 4-phosphate 5-kinase 4 (AtPIP5K4) (EC 2.7.1.68) (1-phosphatidylinositol 4-phosphate kinase 4) (Diphosphoinositide kinase 4) (PtdIns(4)P-5-kinase 4)			1-phosphatidylinositol-4-phosphate 5-kinase activity; endocytosis; establishment of tissue polarity; phosphatidylinositol metabolic process; phosphatidylinositol phosphorylation; plant-type cell wall modification; pollen germination; pollen tube growth; stomatal movement	1-phosphatidylinositol-4-phosphate 5-kinase activity; ATP binding	apical plasma membrane; cytosol; plasma membrane; pollen tube	GO:0016308; GO:0005524; GO:0016324; GO:0005829; GO:0006897; GO:0007164; GO:0046488; GO:0046854; GO:0009827; GO:0005886; GO:0009846; GO:0090406; GO:0009860; GO:0010118						Exon_CcLG10_17124082_17125286	NON_SYNONYMOUS_CODING	Atg/Ctg
CcLG10	17125132	A	T	SNP	C.cajan_14861	Q9M1K2	Phosphatidylinositol 4-phosphate 5-kinase 4 (AtPIP5K4) (EC 2.7.1.68) (1-phosphatidylinositol 4-phosphate kinase 4) (Diphosphoinositide kinase 4) (PtdIns(4)P-5-kinase 4)			1-phosphatidylinositol-4-phosphate 5-kinase activity; endocytosis; establishment of tissue polarity; phosphatidylinositol metabolic process; phosphatidylinositol phosphorylation; plant-type cell wall modification; pollen germination; pollen tube growth; stomatal movement	1-phosphatidylinositol-4-phosphate 5-kinase activity; ATP binding	apical plasma membrane; cytosol; plasma membrane; pollen tube	GO:0016308; GO:0005524; GO:0016324; GO:0005829; GO:0006897; GO:0007164; GO:0046488; GO:0046854; GO:0009827; GO:0005886; GO:0009846; GO:0090406; GO:0009860; GO:0010118						Exon_CcLG10_17124082_17125286	NON_SYNONYMOUS_CODING	caA/caT
CcLG10	17156801	A	G	SNP	C.cajan_14862	K7K8Z3	Uncharacterized protein												Exon_CcLG10_17156743_17156880	NON_SYNONYMOUS_CODING	cAg/cGg
CcLG10	17169182	A	T	SNP	C.cajan_14864	Q9YHY6	Condensin complex subunit 1 (Chromosome assembly protein XCAP-D2) (Chromosome condensation-related SMC-associated protein 1) (Chromosome-associated protein D2) (Eg7) (Non-SMC condensin I complex subunit D2)		SUBCELLULAR LOCATION: Nucleus. Cytoplasm. Chromosome. Note=In interphase cells, the majority of the condensin complex is found in the cytoplasm, while a minority of the complex is associated with chromatin. A subpopulation of the complex however remains associated with chromosome foci in interphase cells. During mitosis, most of the condensin complex is associated with the chromatin. At the onset…	mitotic chromosome condensation		chromosome; cytosol; nucleus	GO:0005694; GO:0005829; GO:0007076; GO:0005634				DOMAIN: The C-terminal domain interacts with histones H1 and H3, and may be responsible for condensin complex targeting to mitotic chromosomes. This domain is independent from the bipartite nuclear localization signal, although they are contained within the same region (By similarity).	CND1 (condensin subunit 1) family	Exon_CcLG10_17168380_17169559	NON_SYNONYMOUS_CODING	gaA/gaT
CcLG10	17171096	A	G	SNP	C.cajan_14864	Q9YHY6	Condensin complex subunit 1 (Chromosome assembly protein XCAP-D2) (Chromosome condensation-related SMC-associated protein 1) (Chromosome-associated protein D2) (Eg7) (Non-SMC condensin I complex subunit D2)		SUBCELLULAR LOCATION: Nucleus. Cytoplasm. Chromosome. Note=In interphase cells, the majority of the condensin complex is found in the cytoplasm, while a minority of the complex is associated with chromatin. A subpopulation of the complex however remains associated with chromosome foci in interphase cells. During mitosis, most of the condensin complex is associated with the chromatin. At the onset…	mitotic chromosome condensation		chromosome; cytosol; nucleus	GO:0005694; GO:0005829; GO:0007076; GO:0005634				DOMAIN: The C-terminal domain interacts with histones H1 and H3, and may be responsible for condensin complex targeting to mitotic chromosomes. This domain is independent from the bipartite nuclear localization signal, although they are contained within the same region (By similarity).	CND1 (condensin subunit 1) family	Exon_CcLG10_17170841_17171166	NON_SYNONYMOUS_CODING	Aca/Gca
CcLG10	17171147	G	A	SNP	C.cajan_14864	Q9YHY6	Condensin complex subunit 1 (Chromosome assembly protein XCAP-D2) (Chromosome condensation-related SMC-associated protein 1) (Chromosome-associated protein D2) (Eg7) (Non-SMC condensin I complex subunit D2)		SUBCELLULAR LOCATION: Nucleus. Cytoplasm. Chromosome. Note=In interphase cells, the majority of the condensin complex is found in the cytoplasm, while a minority of the complex is associated with chromatin. A subpopulation of the complex however remains associated with chromosome foci in interphase cells. During mitosis, most of the condensin complex is associated with the chromatin. At the onset…	mitotic chromosome condensation		chromosome; cytosol; nucleus	GO:0005694; GO:0005829; GO:0007076; GO:0005634				DOMAIN: The C-terminal domain interacts with histones H1 and H3, and may be responsible for condensin complex targeting to mitotic chromosomes. This domain is independent from the bipartite nuclear localization signal, although they are contained within the same region (By similarity).	CND1 (condensin subunit 1) family	Exon_CcLG10_17170841_17171166	NON_SYNONYMOUS_CODING	Gta/Ata
CcLG10	17226665	A	G	SNP	C.cajan_14869	Q9SU56	L-galactono-1,4-lactone dehydrogenase, mitochondrial (EC 1.3.2.3)	PATHWAY: Cofactor biosynthesis; L-ascorbate biosynthesis.	SUBCELLULAR LOCATION: Mitochondrion membrane; Single-pass membrane protein (Potential).	D-arabinono-1,4-lactone oxidase activity; galactonolactone dehydrogenase activity; L-ascorbic acid biosynthetic process; L-gulono-1,4-lactone dehydrogenase activity; UDP-N-acetylmuramate dehydrogenase activity	D-arabinono-1,4-lactone oxidase activity; flavin adenine dinucleotide binding; galactonolactone dehydrogenase activity; L-gulono-1,4-lactone dehydrogenase activity; UDP-N-acetylmuramate dehydrogenase activity	integral component of membrane; mitochondrial membrane; mitochondrion; plastid	GO:0003885; GO:0019853; GO:0080049; GO:0008762; GO:0050660; GO:0016633; GO:0016021; GO:0031966; GO:0005739; GO:0009536						Exon_CcLG10_17226512_17226932	NON_SYNONYMOUS_CODING	cAg/cGg
CcLG10	17433874	C	A	SNP	C.cajan_14878	Q9FHK9	Probable mediator of RNA polymerase II transcription subunit 26b		SUBCELLULAR LOCATION: Nucleus (Probable).	regulation of transcription, DNA-templated; transcription, DNA-templated; translation elongation factor activity	DNA binding; translation elongation factor activity	nucleus	GO:0003677; GO:0005634; GO:0006355; GO:0006351; GO:0003746					Mediator complex subunit 26 family	Exon_CcLG10_17433742_17434052	NON_SYNONYMOUS_CODING	Ggt/Tgt
CcLG10	17457354	G	A	SNP	C.cajan_14882	C6T3S8	Uncharacterized protein			response to oxidative stress		mitochondrion	GO:0005739; GO:0006979						Exon_CcLG10_17457258_17457353	SYNONYMOUS_STOP	taG/taA
CcLG10	17485143	G	A	SNP	C.cajan_14883	P54802	Alpha-N-acetylglucosaminidase (EC 3.2.1.50) (N-acetyl-alpha-glucosaminidase) (NAG) [Cleaved into: Alpha-N-acetylglucosaminidase 82 kDa form; Alpha-N-acetylglucosaminidase 77 kDa form]		SUBCELLULAR LOCATION: Lysosome.	alpha-N-acetylglucosaminidase activity; carbohydrate metabolic process; cerebellar Purkinje cell layer development; glycosaminoglycan catabolic process; glycosaminoglycan metabolic process; inner ear receptor cell development; locomotor rhythm; lysosome organization; middle ear morphogenesis; nervous system development; retinal rod cell development; small molecule metabolic process	alpha-N-acetylglucosaminidase activity	extracellular vesicular exosome; lysosomal lumen; lysosome	GO:0004561; GO:0005975; GO:0021680; GO:0070062; GO:0006027; GO:0030203; GO:0060119; GO:0045475; GO:0043202; GO:0005764; GO:0007040; GO:0042474; GO:0007399; GO:0046548; GO:0044281			TISSUE SPECIFICITY: Liver, ovary, peripheral blood leukocytes, testis, prostate, spleen, colon, lung, placenta and kidney.			Exon_CcLG10_17485141_17485239	NON_SYNONYMOUS_CODING	cCg/cTg
CcLG10	17518445	A	G	SNP	C.cajan_14886	K7MG46	Uncharacterized protein					nucleus	GO:0005634						Exon_CcLG10_17518346_17519112	NON_SYNONYMOUS_CODING	Act/Gct
CcLG10	17518554	G	A	SNP	C.cajan_14886	K7MG46	Uncharacterized protein					nucleus	GO:0005634						Exon_CcLG10_17518346_17519112	NON_SYNONYMOUS_CODING	tGt/tAt
CcLG10	17518573	T	G	SNP	C.cajan_14886	K7MG46	Uncharacterized protein					nucleus	GO:0005634						Exon_CcLG10_17518346_17519112	NON_SYNONYMOUS_CODING	ttT/ttG
CcLG10	17522316	T	G	SNP	C.cajan_14886	K7MG46	Uncharacterized protein					nucleus	GO:0005634						Exon_CcLG10_17522181_17522379	NON_SYNONYMOUS_CODING	cTt/cGt
CcLG10	17531763	*	-C	DEL	C.cajan_14887		Exon_CcLG10_17531728_17531970	FRAME_SHIFT	-/-
CcLG10	19685587	G	T	SNP	C.cajan_15088	P31843	RNA-directed DNA polymerase homolog (EC 2.7.7.48) (Reverse transcriptase homolog)		SUBCELLULAR LOCATION: Mitochondrion.	RNA-directed DNA polymerase activity; RNA-directed RNA polymerase activity	RNA binding; RNA-directed DNA polymerase activity; RNA-directed RNA polymerase activity	mitochondrion	GO:0003723; GO:0003964; GO:0003968; GO:0005739						Exon_CcLG10_19685371_19685670	NON_SYNONYMOUS_CODING	atG/atT
CcLG10	19693163	A	G	SNP	C.cajan_15089	Q9Y2K5	R3H domain-containing protein 2		SUBCELLULAR LOCATION: Nucleus (Potential).		poly(A) RNA binding	nucleus	GO:0005634; GO:0044822						Exon_CcLG10_19693067_19693178	NON_SYNONYMOUS_CODING	gTg/gCg
CcLG10	19723295	G	A	SNP	C.cajan_15091	Q5JJY4	Protein kinase and PP2C-like domain-containing protein [Includes: Probable serine/threonine-protein kinase Os01g0541900 (EC 2.7.11.1); Probable protein phosphatase 2C 4 (OsPP2C04) (EC 3.1.3.16)]			phosphoprotein phosphatase activity; protein serine/threonine kinase activity	ATP binding; metal ion binding; phosphoprotein phosphatase activity; protein serine/threonine kinase activity		GO:0005524; GO:0046872; GO:0004721; GO:0004674					Protein kinase superfamily, Ser/Thr protein kinase family; PP2C family	Exon_CcLG10_19723216_19723439	NON_SYNONYMOUS_CODING	Gcg/Acg
CcLG10	19764450	C	T	SNP	C.cajan_15094	Q39262	Zinc finger protein 3			regulation of transcription, DNA-templated; sequence-specific DNA binding transcription factor activity	metal ion binding; sequence-specific DNA binding transcription factor activity		GO:0046872; GO:0006355; GO:0003700						Exon_CcLG10_19764405_19765145	NON_SYNONYMOUS_CODING	Gca/Aca
CcLG10	19792373	*	-AC	DEL	C.cajan_15098	P92519	Uncharacterized mitochondrial protein AtMg00810 (ORF240b)		SUBCELLULAR LOCATION: Mitochondrion (Potential).			mitochondrion	GO:0005739						Exon_CcLG10_19792318_19792596	FRAME_SHIFT	-/-
CcLG10	19792464	G	A	SNP	C.cajan_15098	P92519	Uncharacterized mitochondrial protein AtMg00810 (ORF240b)		SUBCELLULAR LOCATION: Mitochondrion (Potential).			mitochondrion	GO:0005739						Exon_CcLG10_19792318_19792596	NON_SYNONYMOUS_CODING	cGg/cAg
CcLG10	19839182	G	A	SNP	C.cajan_15103	G8A0F0	Putative uncharacterized protein				nucleic acid binding; zinc ion binding		GO:0003676; GO:0008270						Exon_CcLG10_19838994_19839233	NON_SYNONYMOUS_CODING	tCt/tTt
CcLG10	19843051	T	C	SNP	C.cajan_15104	P14381	Transposon TX1 uncharacterized 149 kDa protein (ORF 2)			RNA-directed DNA polymerase activity	RNA binding; RNA-directed DNA polymerase activity		GO:0003723; GO:0003964						Exon_CcLG10_19842736_19843414	NON_SYNONYMOUS_CODING	aAa/aGa
CcLG10	19843164	C	A	SNP	C.cajan_15104	P14381	Transposon TX1 uncharacterized 149 kDa protein (ORF 2)			RNA-directed DNA polymerase activity	RNA binding; RNA-directed DNA polymerase activity		GO:0003723; GO:0003964						Exon_CcLG10_19842736_19843414	NON_SYNONYMOUS_CODING	aaG/aaT
CcLG10	19843255	T	C	SNP	C.cajan_15104	P14381	Transposon TX1 uncharacterized 149 kDa protein (ORF 2)			RNA-directed DNA polymerase activity	RNA binding; RNA-directed DNA polymerase activity		GO:0003723; GO:0003964						Exon_CcLG10_19842736_19843414	NON_SYNONYMOUS_CODING	gAa/gGa
CcLG10	19843268	T	C	SNP	C.cajan_15104	P14381	Transposon TX1 uncharacterized 149 kDa protein (ORF 2)			RNA-directed DNA polymerase activity	RNA binding; RNA-directed DNA polymerase activity		GO:0003723; GO:0003964						Exon_CcLG10_19842736_19843414	NON_SYNONYMOUS_CODING	Aac/Gac
CcLG10	19864258	C	G	SNP	C.cajan_15107	Q5ZLT0	Exportin-7		SUBCELLULAR LOCATION: Cytoplasm (By similarity). Nucleus (By similarity).	intracellular protein transport		cytoplasm; nucleus	GO:0005737; GO:0006886; GO:0005634					Exportin family	Exon_CcLG10_19864251_19864368	NON_SYNONYMOUS_CODING	Cct/Gct
CcLG10	19877909	C	T	SNP	C.cajan_15108	P04146	Copia protein (Gag-int-pol protein) [Cleaved into: Copia VLP protein; Copia protease (EC 3.4.23.-)]			aspartic-type endopeptidase activity; DNA integration	aspartic-type endopeptidase activity; ATP binding; nucleic acid binding; zinc ion binding		GO:0005524; GO:0015074; GO:0004190; GO:0003676; GO:0008270						Exon_CcLG10_19877891_19878076	NON_SYNONYMOUS_CODING	Gca/Aca
CcLG10	19878048	C	A	SNP	C.cajan_15108	P04146	Copia protein (Gag-int-pol protein) [Cleaved into: Copia VLP protein; Copia protease (EC 3.4.23.-)]			aspartic-type endopeptidase activity; DNA integration	aspartic-type endopeptidase activity; ATP binding; nucleic acid binding; zinc ion binding		GO:0005524; GO:0015074; GO:0004190; GO:0003676; GO:0008270						Exon_CcLG10_19877891_19878076	NON_SYNONYMOUS_CODING	aaG/aaT
CcLG10	19878058	T	C	SNP	C.cajan_15108	P04146	Copia protein (Gag-int-pol protein) [Cleaved into: Copia VLP protein; Copia protease (EC 3.4.23.-)]			aspartic-type endopeptidase activity; DNA integration	aspartic-type endopeptidase activity; ATP binding; nucleic acid binding; zinc ion binding		GO:0005524; GO:0015074; GO:0004190; GO:0003676; GO:0008270						Exon_CcLG10_19877891_19878076	NON_SYNONYMOUS_CODING	tAt/tGt
CcLG10	19959625	G	A	SNP	C.cajan_15115	G7KN92	Putative uncharacterized protein												Exon_CcLG10_19959264_19960298	NON_SYNONYMOUS_CODING	Gcc/Acc
CcLG10	19959997	A	G	SNP	C.cajan_15115	G7KN92	Putative uncharacterized protein												Exon_CcLG10_19959264_19960298	NON_SYNONYMOUS_CODING	Aaa/Gaa
CcLG10	19965248	T	C	SNP	C.cajan_15116	A5AFY0	Putative uncharacterized protein			DNA integration	nucleic acid binding; zinc ion binding		GO:0015074; GO:0003676; GO:0008270						Exon_CcLG10_19965162_19965446	NON_SYNONYMOUS_CODING	aTt/aCt
CcLG10	19965316	G	A	SNP	C.cajan_15116	A5AFY0	Putative uncharacterized protein			DNA integration	nucleic acid binding; zinc ion binding		GO:0015074; GO:0003676; GO:0008270						Exon_CcLG10_19965162_19965446	NON_SYNONYMOUS_CODING	Gtt/Att
CcLG10	19965323	C	T	SNP	C.cajan_15116	A5AFY0	Putative uncharacterized protein			DNA integration	nucleic acid binding; zinc ion binding		GO:0015074; GO:0003676; GO:0008270						Exon_CcLG10_19965162_19965446	NON_SYNONYMOUS_CODING	aCt/aTt
CcLG10	19965419	C	T	SNP	C.cajan_15116	A5AFY0	Putative uncharacterized protein			DNA integration	nucleic acid binding; zinc ion binding		GO:0015074; GO:0003676; GO:0008270						Exon_CcLG10_19965162_19965446	NON_SYNONYMOUS_CODING	tCc/tTc
CcLG10	19974928	C	T	SNP	C.cajan_15117	K7K8R3	Uncharacterized protein					endosome; trans-Golgi network	GO:0005768; GO:0005802						Exon_CcLG10_19974749_19974982	NON_SYNONYMOUS_CODING	Ggt/Agt
CcLG10	20002810	C	T	SNP	C.cajan_15119	P10978	Retrovirus-related Pol polyprotein from transposon TNT 1-94 [Includes: Protease (EC 3.4.23.-); Reverse transcriptase (EC 2.7.7.49); Endonuclease]			aspartic-type endopeptidase activity; DNA integration; endonuclease activity; RNA-directed DNA polymerase activity	aspartic-type endopeptidase activity; endonuclease activity; nucleic acid binding; RNA-directed DNA polymerase activity; zinc ion binding		GO:0015074; GO:0003964; GO:0004190; GO:0004519; GO:0003676; GO:0008270						Exon_CcLG10_20002777_20003118	NON_SYNONYMOUS_CODING	Gaa/Aaa
CcLG10	20003035	C	G	SNP	C.cajan_15119	P10978	Retrovirus-related Pol polyprotein from transposon TNT 1-94 [Includes: Protease (EC 3.4.23.-); Reverse transcriptase (EC 2.7.7.49); Endonuclease]			aspartic-type endopeptidase activity; DNA integration; endonuclease activity; RNA-directed DNA polymerase activity	aspartic-type endopeptidase activity; endonuclease activity; nucleic acid binding; RNA-directed DNA polymerase activity; zinc ion binding		GO:0015074; GO:0003964; GO:0004190; GO:0004519; GO:0003676; GO:0008270						Exon_CcLG10_20002777_20003118	NON_SYNONYMOUS_CODING	Gtt/Ctt
CcLG10	20004871	C	T	SNP	C.cajan_15120	P10978	Retrovirus-related Pol polyprotein from transposon TNT 1-94 [Includes: Protease (EC 3.4.23.-); Reverse transcriptase (EC 2.7.7.49); Endonuclease]			aspartic-type endopeptidase activity; DNA integration; endonuclease activity; RNA-directed DNA polymerase activity	aspartic-type endopeptidase activity; endonuclease activity; nucleic acid binding; RNA-directed DNA polymerase activity; zinc ion binding		GO:0015074; GO:0003964; GO:0004190; GO:0004519; GO:0003676; GO:0008270						Exon_CcLG10_20004833_20004940	NON_SYNONYMOUS_CODING	cGc/cAc
CcLG10	20004939	C	T	SNP	C.cajan_15120	P10978	Retrovirus-related Pol polyprotein from transposon TNT 1-94 [Includes: Protease (EC 3.4.23.-); Reverse transcriptase (EC 2.7.7.49); Endonuclease]			aspartic-type endopeptidase activity; DNA integration; endonuclease activity; RNA-directed DNA polymerase activity	aspartic-type endopeptidase activity; endonuclease activity; nucleic acid binding; RNA-directed DNA polymerase activity; zinc ion binding		GO:0015074; GO:0003964; GO:0004190; GO:0004519; GO:0003676; GO:0008270						Exon_CcLG10_20004833_20004940	START_LOST	atG/atA
CcLG10	20035663	G	T	SNP	C.cajan_15123	Q9FF46	ABC transporter G family member 28 (ABC transporter ABCG.28) (AtABCG28) (Putative white-brown complex homolog protein 29) (AtWBC29)		SUBCELLULAR LOCATION: Membrane; Multi-pass membrane protein (By similarity).	ATPase activity; transport	ATPase activity; ATP binding	integral component of membrane	GO:0005524; GO:0016887; GO:0016021; GO:0006810					ABC transporter superfamily, ABCG family, Eye pigment precursor importer (TC 3.A.1.204) subfamily	Exon_CcLG10_20035663_20035689	SPLICE_SITE_ACCEPTOR
CcLG10	20050895	C	T	SNP	C.cajan_15124	O80673	CDPK-related kinase 1 (AtCRK1) (EC 2.7.11.1) (Calcium/calmodulin-dependent protein kinase 3) (Calmodulin-binding protein kinase 3) (AtCBK3) (CaM-binding protein kinase 3)		SUBCELLULAR LOCATION: Membrane (By similarity); Lipid-anchor (By similarity); Cytoplasmic side (By similarity).	calmodulin-dependent protein kinase activity; heat acclimation; protein autophosphorylation	ATP binding; calcium ion binding; calmodulin binding; calmodulin-dependent protein kinase activity; protein binding	plasma membrane	GO:0005524; GO:0005509; GO:0005516; GO:0004683; GO:0010286; GO:0005886; GO:0046777; GO:0005515				DOMAIN: There are 3 contiguous domains conserved in the CDPK subfamily: a kinase domain, an autoinhibitory (junction) domain and a calmodulin-like domain. The autoinhibitory domain (390-420) inactivates kinase activity under calcium-free conditions (By similarity).	Protein kinase superfamily, Ser/Thr protein kinase family, CDPK subfamily	Exon_CcLG10_20050785_20050952	NON_SYNONYMOUS_CODING	aGt/aAt
CcLG10	20052771	G	A	SNP	C.cajan_15124	O80673	CDPK-related kinase 1 (AtCRK1) (EC 2.7.11.1) (Calcium/calmodulin-dependent protein kinase 3) (Calmodulin-binding protein kinase 3) (AtCBK3) (CaM-binding protein kinase 3)		SUBCELLULAR LOCATION: Membrane (By similarity); Lipid-anchor (By similarity); Cytoplasmic side (By similarity).	calmodulin-dependent protein kinase activity; heat acclimation; protein autophosphorylation	ATP binding; calcium ion binding; calmodulin binding; calmodulin-dependent protein kinase activity; protein binding	plasma membrane	GO:0005524; GO:0005509; GO:0005516; GO:0004683; GO:0010286; GO:0005886; GO:0046777; GO:0005515				DOMAIN: There are 3 contiguous domains conserved in the CDPK subfamily: a kinase domain, an autoinhibitory (junction) domain and a calmodulin-like domain. The autoinhibitory domain (390-420) inactivates kinase activity under calcium-free conditions (By similarity).	Protein kinase superfamily, Ser/Thr protein kinase family, CDPK subfamily	Exon_CcLG10_20052675_20052790	NON_SYNONYMOUS_CODING	Cat/Tat
CcLG10	20052776	A	G	SNP	C.cajan_15124	O80673	CDPK-related kinase 1 (AtCRK1) (EC 2.7.11.1) (Calcium/calmodulin-dependent protein kinase 3) (Calmodulin-binding protein kinase 3) (AtCBK3) (CaM-binding protein kinase 3)		SUBCELLULAR LOCATION: Membrane (By similarity); Lipid-anchor (By similarity); Cytoplasmic side (By similarity).	calmodulin-dependent protein kinase activity; heat acclimation; protein autophosphorylation	ATP binding; calcium ion binding; calmodulin binding; calmodulin-dependent protein kinase activity; protein binding	plasma membrane	GO:0005524; GO:0005509; GO:0005516; GO:0004683; GO:0010286; GO:0005886; GO:0046777; GO:0005515				DOMAIN: There are 3 contiguous domains conserved in the CDPK subfamily: a kinase domain, an autoinhibitory (junction) domain and a calmodulin-like domain. The autoinhibitory domain (390-420) inactivates kinase activity under calcium-free conditions (By similarity).	Protein kinase superfamily, Ser/Thr protein kinase family, CDPK subfamily	Exon_CcLG10_20052675_20052790	NON_SYNONYMOUS_CODING	gTg/gCg
CcLG10	20482840	A	T	SNP	C.cajan_15169	O81643	Villin-1		SUBCELLULAR LOCATION: Cytoplasm, cytoskeleton.	actin filament capping; cytoskeleton organization		cytoplasm; cytoskeleton	GO:0051693; GO:0005737; GO:0005856; GO:0007010			TISSUE SPECIFICITY: Expressed in all tissues examined.		Villin/gelsolin family	Exon_CcLG10_20482774_20482924	NON_SYNONYMOUS_CODING	gaA/gaT
CcLG10	21425344	T	C	SNP	C.cajan_15254	O80543	Putative methyltransferase At1g22800 (EC 2.1.1.-)			methyltransferase activity	methyltransferase activity		GO:0008168					Methyltransferase superfamily	Exon_CcLG10_21425296_21425409	NON_SYNONYMOUS_CODING	Act/Gct
CcLG10	4267854	*	-A	DEL	C.cajan_13754	Q7XBH4	Myb-related protein Myb4 (OsMyb4) (Transcription factor RLTR1)		SUBCELLULAR LOCATION: Nucleus (Probable).	regulation of transcription, DNA-templated; response to stress; transcription, DNA-templated	chromatin binding; DNA binding	nucleus	GO:0003677; GO:0003682; GO:0005634; GO:0006355; GO:0006950; GO:0006351		INDUCTION: By cold stress.				Exon_CcLG10_4267630_4268084	FRAME_SHIFT	-/-
CcLG10	873471	T	C	SNP	C.cajan_13410	Q9LW84	Pentatricopeptide repeat-containing protein At3g16010											PPR family, P subfamily	Exon_CcLG10_873343_874188	NON_SYNONYMOUS_CODING	gTa/gCa
CcLG11	14199393	A	T	SNP	C.cajan_01327	Q4QY64	ATPase family AAA domain-containing protein 5 (Chromosome fragility-associated gene 1 protein)		SUBCELLULAR LOCATION: Nucleus (Potential).	cellular response to DNA damage stimulus; nucleoside-triphosphatase activity	ATP binding; nucleoside-triphosphatase activity	nucleus	GO:0005524; GO:0006974; GO:0017111; GO:0005634		INDUCTION: Down-regulated by DNA replication-inhibiting agents.	TISSUE SPECIFICITY: Expressed ubiquitously in all cell lines like teratocarcinoma, cell lymphoma, lymphoma.		AAA ATPase family	Exon_CcLG11_14199250_14199405	NON_SYNONYMOUS_CODING	cTg/cAg
CcLG11	16185069	C	A	SNP	C.cajan_01485	I1LSL6	Uncharacterized protein												Exon_CcLG11_16184678_16185145	NON_SYNONYMOUS_CODING	Cac/Aac
CcLG11	30103744	T	C	SNP	C.cajan_02743	I1LAP8	Uncharacterized protein												Exon_CcLG11_30103448_30103960	NON_SYNONYMOUS_CODING	gAa/gGa
CcLG11	30109937	T	A	SNP	C.cajan_02744	Q08937	29 kDa ribonucleoprotein B, chloroplastic (CP29B)		SUBCELLULAR LOCATION: Plastid, chloroplast.	mRNA processing	nucleotide binding; RNA binding	chloroplast; ribonucleoprotein complex	GO:0003723; GO:0009507; GO:0006397; GO:0000166; GO:0030529						Exon_CcLG11_30109879_30109938	NON_SYNONYMOUS_CODING	gaA/gaT
CcLG11	30112103	C	T	SNP	C.cajan_02744	Q08937	29 kDa ribonucleoprotein B, chloroplastic (CP29B)		SUBCELLULAR LOCATION: Plastid, chloroplast.	mRNA processing	nucleotide binding; RNA binding	chloroplast; ribonucleoprotein complex	GO:0003723; GO:0009507; GO:0006397; GO:0000166; GO:0030529						Exon_CcLG11_30111815_30112231	NON_SYNONYMOUS_CODING	Gtt/Att
CcLG11	30121092	C	T	SNP	C.cajan_02745	I1LAQ0	Uncharacterized protein												Exon_CcLG11_30120931_30121159	NON_SYNONYMOUS_CODING	gCt/gTt
CcLG11	30141964	G	A	SNP	C.cajan_02748	P92519	Uncharacterized mitochondrial protein AtMg00810 (ORF240b)		SUBCELLULAR LOCATION: Mitochondrion (Potential).			mitochondrion	GO:0005739						Exon_CcLG11_30141863_30142093	NON_SYNONYMOUS_CODING	aGg/aAg
CcLG11	30141997	C	T	SNP	C.cajan_02748	P92519	Uncharacterized mitochondrial protein AtMg00810 (ORF240b)		SUBCELLULAR LOCATION: Mitochondrion (Potential).			mitochondrion	GO:0005739						Exon_CcLG11_30141863_30142093	NON_SYNONYMOUS_CODING	cCa/cTa
CcLG11	30142072	T	C	SNP	C.cajan_02748	P92519	Uncharacterized mitochondrial protein AtMg00810 (ORF240b)		SUBCELLULAR LOCATION: Mitochondrion (Potential).			mitochondrion	GO:0005739						Exon_CcLG11_30141863_30142093	NON_SYNONYMOUS_CODING	gTc/gCc
CcLG11	30145433	*	-AC	DEL	C.cajan_02748	P92519	Uncharacterized mitochondrial protein AtMg00810 (ORF240b)		SUBCELLULAR LOCATION: Mitochondrion (Potential).			mitochondrion	GO:0005739						Exon_CcLG11_30145126_30145436	FRAME_SHIFT	-/-
CcLG11	30208532	A	C	SNP	C.cajan_02753	G7IEN1	Putative uncharacterized protein												Exon_CcLG11_30208469_30208765	NON_SYNONYMOUS_CODING	aaA/aaC
CcLG11	30215027	G	A	SNP	C.cajan_02754	Q1RU93	RNA-directed DNA polymerase (Reverse transcriptase); Ribonuclease H; Endonuclease/exonuclease/phosphatase			exonuclease activity; RNA-directed DNA polymerase activity; RNA-DNA hybrid ribonuclease activity	exonuclease activity; RNA binding; RNA-directed DNA polymerase activity; RNA-DNA hybrid ribonuclease activity		GO:0003723; GO:0004523; GO:0003964; GO:0004527						Exon_CcLG11_30214770_30215126	NON_SYNONYMOUS_CODING	aGg/aAg
CcLG11	30215059	G	A	SNP	C.cajan_02754	Q1RU93	RNA-directed DNA polymerase (Reverse transcriptase); Ribonuclease H; Endonuclease/exonuclease/phosphatase			exonuclease activity; RNA-directed DNA polymerase activity; RNA-DNA hybrid ribonuclease activity	exonuclease activity; RNA binding; RNA-directed DNA polymerase activity; RNA-DNA hybrid ribonuclease activity		GO:0003723; GO:0004523; GO:0003964; GO:0004527						Exon_CcLG11_30214770_30215126	NON_SYNONYMOUS_CODING	Gtg/Atg
CcLG11	30327490	G	C	SNP	C.cajan_02758	I1NEN8	Uncharacterized protein												Exon_CcLG11_30327361_30327528	NON_SYNONYMOUS_CODING	caG/caC
CcLG11	30462378	A	G	SNP	C.cajan_02776	I1NEQ1	Uncharacterized protein												Exon_CcLG11_30462032_30462622	NON_SYNONYMOUS_CODING	Ata/Gta
CcLG11	30465448	C	A	SNP	C.cajan_02776	I1NEQ1	Uncharacterized protein												Exon_CcLG11_30465096_30465980	NON_SYNONYMOUS_CODING	Ctc/Atc
CcLG11	30499542	T	G	SNP	C.cajan_02777	Q8RY18	MATH domain-containing protein At5g43560				protein histidine kinase binding		GO:0043424						Exon_CcLG11_30499326_30500034	NON_SYNONYMOUS_CODING	ttT/ttG
CcLG11	30499567	G	C	SNP	C.cajan_02777	Q8RY18	MATH domain-containing protein At5g43560				protein histidine kinase binding		GO:0043424						Exon_CcLG11_30499326_30500034	NON_SYNONYMOUS_CODING	Gag/Cag
CcLG11	30531451	G	C	SNP	C.cajan_02778	Q9LNF2	Pectinesterase inhibitor 1 (AtPMEI1) (Pectin methylesterase inhibitor 1)			negative regulation of catalytic activity; pectinesterase activity; pectinesterase inhibitor activity; pollen tube growth	pectinesterase activity; pectinesterase inhibitor activity	pollen tube tip	GO:0043086; GO:0030599; GO:0046910; GO:0009860; GO:0090404			TISSUE SPECIFICITY: Highest expression in flowers. Expressed exclusively at the pollen tube tip.	DOMAIN: The N-terminal alpha-hairpin extension is required for pectinmethylesterase inhibitor activity.	PMEI family	Exon_CcLG11_30531129_30531662	NON_SYNONYMOUS_CODING	Gtt/Ctt
CcLG11	30561179	A	G	SNP	C.cajan_02780	P20825	Retrovirus-related Pol polyprotein from transposon 297 [Includes: Protease (EC 3.4.23.-); Reverse transcriptase (EC 2.7.7.49); Endonuclease]			aspartic-type endopeptidase activity; DNA integration; endonuclease activity; RNA-directed DNA polymerase activity	aspartic-type endopeptidase activity; endonuclease activity; RNA binding; RNA-directed DNA polymerase activity		GO:0015074; GO:0003723; GO:0003964; GO:0004190; GO:0004519						Exon_CcLG11_30561030_30561323	NON_SYNONYMOUS_CODING	cTt/cCt
CcLG11	30561193	C	A	SNP	C.cajan_02780	P20825	Retrovirus-related Pol polyprotein from transposon 297 [Includes: Protease (EC 3.4.23.-); Reverse transcriptase (EC 2.7.7.49); Endonuclease]			aspartic-type endopeptidase activity; DNA integration; endonuclease activity; RNA-directed DNA polymerase activity	aspartic-type endopeptidase activity; endonuclease activity; RNA binding; RNA-directed DNA polymerase activity		GO:0015074; GO:0003723; GO:0003964; GO:0004190; GO:0004519						Exon_CcLG11_30561030_30561323	NON_SYNONYMOUS_CODING	gaG/gaT
CcLG11	30561203	G	A	SNP	C.cajan_02780	P20825	Retrovirus-related Pol polyprotein from transposon 297 [Includes: Protease (EC 3.4.23.-); Reverse transcriptase (EC 2.7.7.49); Endonuclease]			aspartic-type endopeptidase activity; DNA integration; endonuclease activity; RNA-directed DNA polymerase activity	aspartic-type endopeptidase activity; endonuclease activity; RNA binding; RNA-directed DNA polymerase activity		GO:0015074; GO:0003723; GO:0003964; GO:0004190; GO:0004519						Exon_CcLG11_30561030_30561323	NON_SYNONYMOUS_CODING	aCt/aTt
CcLG11	30561240	C	T	SNP	C.cajan_02780	P20825	Retrovirus-related Pol polyprotein from transposon 297 [Includes: Protease (EC 3.4.23.-); Reverse transcriptase (EC 2.7.7.49); Endonuclease]			aspartic-type endopeptidase activity; DNA integration; endonuclease activity; RNA-directed DNA polymerase activity	aspartic-type endopeptidase activity; endonuclease activity; RNA binding; RNA-directed DNA polymerase activity		GO:0015074; GO:0003723; GO:0003964; GO:0004190; GO:0004519						Exon_CcLG11_30561030_30561323	NON_SYNONYMOUS_CODING	Gtg/Atg
CcLG11	30561290	*	-A	DEL	C.cajan_02780	P20825	Retrovirus-related Pol polyprotein from transposon 297 [Includes: Protease (EC 3.4.23.-); Reverse transcriptase (EC 2.7.7.49); Endonuclease]			aspartic-type endopeptidase activity; DNA integration; endonuclease activity; RNA-directed DNA polymerase activity	aspartic-type endopeptidase activity; endonuclease activity; RNA binding; RNA-directed DNA polymerase activity		GO:0015074; GO:0003723; GO:0003964; GO:0004190; GO:0004519						Exon_CcLG11_30561030_30561323	FRAME_SHIFT	-/-
CcLG11	30592957	G	A	SNP	C.cajan_02781	Q0WPQ2	Ethylene receptor 2 (AtETR2) (EC 2.7.11.-) (Protein ETHYLENE RESPONSE 2) (Protein ETR2)		SUBCELLULAR LOCATION: Endoplasmic reticulum membrane; Multi-pass membrane protein.	ethylene-activated signaling pathway; negative regulation of ethylene-activated signaling pathway; phosphorelay response regulator activity; phosphorelay sensor kinase activity; protein phosphorylation; protein serine/threonine kinase activity	ATP binding; ethylene binding; metal ion binding; phosphorelay response regulator activity; phosphorelay sensor kinase activity; protein binding; protein serine/threonine kinase activity; receptor activity	endoplasmic reticulum; endoplasmic reticulum membrane; integral component of membrane	GO:0005524; GO:0005783; GO:0005789; GO:0051740; GO:0009873; GO:0016021; GO:0046872; GO:0010105; GO:0000156; GO:0000155; GO:0005515; GO:0006468; GO:0004674; GO:0004872		INDUCTION: By ethylene.	TISSUE SPECIFICITY: Expressed in seedlings, roots, leaves, flowers, mature siliques, shoot apical meristems, leaf primordia, inflorescence meristems, young floral meristems, developing petals, carpels and ovules. Low expression in stamens.	DOMAIN: The GAF domain is sufficient to mediate heteromerization.	Ethylene receptor family	Exon_CcLG11_30592912_30593309	NON_SYNONYMOUS_CODING	Gtg/Atg
CcLG11	32699961	A	T	SNP	C.cajan_02972	C6TF13	Uncharacterized protein			spindle assembly			GO:0051225						Exon_CcLG11_32699792_32699965	NON_SYNONYMOUS_CODING	aaT/aaA
CcLG11	33063381	C	A	SNP	C.cajan_03008	Q9LYT3	Protein TRANSPARENT TESTA 12 (MATE efflux family protein TT12) (Protein DTX41)	PATHWAY: Secondary metabolite biosynthesis; flavonoid biosynthesis.	SUBCELLULAR LOCATION: Vacuole membrane; Multi-pass membrane protein (Probable). Note=Tonoplast.	drug transmembrane transporter activity; flavonoid biosynthetic process; hydrogen ion transmembrane transport; maintenance of seed dormancy; proanthocyanidin biosynthetic process; solute:proton antiporter activity; transmembrane transporter activity	drug transmembrane transporter activity; solute:proton antiporter activity; transmembrane transporter activity	integral component of membrane; plant-type vacuole membrane	GO:0015238; GO:0009813; GO:1902600; GO:0016021; GO:0010231; GO:0009705; GO:0010023; GO:0015299; GO:0022857	DEVELOPMENTAL STAGE: Expressed with a peak at the early globular stage and until the late heart-torpedo stage of embryo development.		TISSUE SPECIFICITY: Expressed in reproductive tissues, from buds to siliques. Restricted to the endothelium layer of the ovule and the seed coat.		Multi antimicrobial extrusion (MATE) (TC 2.A.66.1) family	Exon_CcLG11_33063202_33063465	NON_SYNONYMOUS_CODING	gCa/gAa
CcLG11	34729211	G	A	SNP	C.cajan_03150	Q9C585	Ubiquitin carboxyl-terminal hydrolase 8 (EC 3.4.19.12) (Deubiquitinating enzyme 8) (AtUBP8) (Ubiquitin thioesterase 8) (Ubiquitin-specific-processing protease 8)			cysteine-type peptidase activity; ubiquitin-dependent protein catabolic process; ubiquitinyl hydrolase activity	cysteine-type peptidase activity; ubiquitinyl hydrolase activity		GO:0008234; GO:0006511; GO:0036459					Peptidase C19 family	Exon_CcLG11_34729086_34729256	NON_SYNONYMOUS_CODING	cGa/cAa
CcLG11	36749751	*	-C	DEL	C.cajan_03333	Q93YR2	Probable sodium/metabolite cotransporter BASS1, chloroplastic (Bile acid transporter 2) (Bile acid-sodium symporter family protein 1)		SUBCELLULAR LOCATION: Membrane (Probable); Multi-pass membrane protein (Probable). Plastid, chloroplast envelope (Probable).	bile acid:sodium symporter activity	bile acid:sodium symporter activity	chloroplast; chloroplast envelope; integral component of membrane	GO:0008508; GO:0009507; GO:0009941; GO:0016021					Bile acid:sodium symporter (BASS) (TC 2.A.28) family	Exon_CcLG11_36749668_36749826	FRAME_SHIFT	-/-
CcLG11	36880016	A	C	SNP	C.cajan_03346	Q9SU30	F-box protein CPR30 (Protein CONSTITUTIVE EXPRESSER OF PR GENES 30)	PATHWAY: Protein modification; protein ubiquitination.	SUBCELLULAR LOCATION: Cytoplasm. Nucleus.	negative regulation of defense response; negative regulation of protein catabolic process; plant-type hypersensitive response; protein ubiquitination	protein binding	cytoplasm; nucleus	GO:0005737; GO:0031348; GO:0042177; GO:0005634; GO:0009626; GO:0005515; GO:0016567			TISSUE SPECIFICITY: Expressed in seedling, root, stem, leaves, inflorescence and silique, especially in veins and trichomes.	DOMAIN: The F-box is necessary for the interaction with ASK proteins (By similarity).		Exon_CcLG11_36879978_36881060	NON_SYNONYMOUS_CODING	aTg/aGg
CcLG11	36880299	C	G	SNP	C.cajan_03346	Q9SU30	F-box protein CPR30 (Protein CONSTITUTIVE EXPRESSER OF PR GENES 30)	PATHWAY: Protein modification; protein ubiquitination.	SUBCELLULAR LOCATION: Cytoplasm. Nucleus.	negative regulation of defense response; negative regulation of protein catabolic process; plant-type hypersensitive response; protein ubiquitination	protein binding	cytoplasm; nucleus	GO:0005737; GO:0031348; GO:0042177; GO:0005634; GO:0009626; GO:0005515; GO:0016567			TISSUE SPECIFICITY: Expressed in seedling, root, stem, leaves, inflorescence and silique, especially in veins and trichomes.	DOMAIN: The F-box is necessary for the interaction with ASK proteins (By similarity).		Exon_CcLG11_36879978_36881060	NON_SYNONYMOUS_CODING	Gat/Cat
CcLG11	36880401	T	C	SNP	C.cajan_03346	Q9SU30	F-box protein CPR30 (Protein CONSTITUTIVE EXPRESSER OF PR GENES 30)	PATHWAY: Protein modification; protein ubiquitination.	SUBCELLULAR LOCATION: Cytoplasm. Nucleus.	negative regulation of defense response; negative regulation of protein catabolic process; plant-type hypersensitive response; protein ubiquitination	protein binding	cytoplasm; nucleus	GO:0005737; GO:0031348; GO:0042177; GO:0005634; GO:0009626; GO:0005515; GO:0016567			TISSUE SPECIFICITY: Expressed in seedling, root, stem, leaves, inflorescence and silique, especially in veins and trichomes.	DOMAIN: The F-box is necessary for the interaction with ASK proteins (By similarity).		Exon_CcLG11_36879978_36881060	NON_SYNONYMOUS_CODING	Aat/Gat
CcLG11	36902017	A	G	SNP	C.cajan_03351	Q93Y09	Serine carboxypeptidase-like 45 (EC 3.4.16.-)		SUBCELLULAR LOCATION: Secreted (Potential).	serine-type carboxypeptidase activity	serine-type carboxypeptidase activity	extracellular region; plant-type cell wall; plasmodesma	GO:0005576; GO:0009505; GO:0009506; GO:0004185			TISSUE SPECIFICITY: Ubiquitous.		Peptidase S10 family	Exon_CcLG11_36902008_36902103	NON_SYNONYMOUS_CODING	Atg/Gtg
CcLG11	37049756	C	A	SNP	C.cajan_03366	E7BQD7	Mutant gag-pol polyprotein				nucleic acid binding; zinc ion binding		GO:0003676; GO:0008270						Exon_CcLG11_37049630_37049851	NON_SYNONYMOUS_CODING	Gtt/Ttt
CcLG11	40951309	T	G	SNP	C.cajan_03718	Q8S403	Phosphate transporter PHO1 (Protein PHO1) (AtPHO1)		SUBCELLULAR LOCATION: Cell membrane; Multi-pass membrane protein (Probable).	cellular response to phosphate starvation; phosphate ion transmembrane transport; phosphate ion transmembrane transporter activity	phosphate ion transmembrane transporter activity	Golgi apparatus; integral component of membrane; plasma membrane; trans-Golgi network	GO:0005794; GO:0016036; GO:0016021; GO:0035435; GO:0015114; GO:0005886; GO:0005802		INDUCTION: By sucrose and Pi deficiency in roots. Down-regulated by auxin, cytokinin and abscisic acid (ABA).	TISSUE SPECIFICITY: Predominantly in roots, but also weak expression in the lower part of the hypocotyl. In the stellar cells, including the pericycle and xylem parenchyma cells, but not in the cortical or epidermal cells.		SYG1 (TC 2.A.94) family	Exon_CcLG11_40951288_40951436	NON_SYNONYMOUS_CODING	Att/Ctt
CcLG11	40951431	G	C	SNP	C.cajan_03718	Q8S403	Phosphate transporter PHO1 (Protein PHO1) (AtPHO1)		SUBCELLULAR LOCATION: Cell membrane; Multi-pass membrane protein (Probable).	cellular response to phosphate starvation; phosphate ion transmembrane transport; phosphate ion transmembrane transporter activity	phosphate ion transmembrane transporter activity	Golgi apparatus; integral component of membrane; plasma membrane; trans-Golgi network	GO:0005794; GO:0016036; GO:0016021; GO:0035435; GO:0015114; GO:0005886; GO:0005802		INDUCTION: By sucrose and Pi deficiency in roots. Down-regulated by auxin, cytokinin and abscisic acid (ABA).	TISSUE SPECIFICITY: Predominantly in roots, but also weak expression in the lower part of the hypocotyl. In the stellar cells, including the pericycle and xylem parenchyma cells, but not in the cortical or epidermal cells.		SYG1 (TC 2.A.94) family	Exon_CcLG11_40951288_40951436	NON_SYNONYMOUS_CODING	tCt/tGt
CcLG11	41007394	C	G	SNP	C.cajan_03721	P26368	Splicing factor U2AF 65 kDa subunit (U2 auxiliary factor 65 kDa subunit) (hU2AF(65)) (hU2AF65) (U2 snRNP auxiliary factor large subunit)		SUBCELLULAR LOCATION: Nucleus.	gene expression; mRNA 3'-end processing; mRNA export from nucleus; mRNA processing; mRNA splicing, via spliceosome; negative regulation of mRNA splicing, via spliceosome; RNA splicing; termination of RNA polymerase II transcription; transcription from RNA polymerase II promoter	enzyme binding; nucleotide binding; poly(A) RNA binding; protein binding	nuclear speck; nucleoplasm; nucleus; spliceosomal complex	GO:0008380; GO:0019899; GO:0010467; GO:0031124; GO:0006406; GO:0006397; GO:0000398; GO:0048025; GO:0016607; GO:0005654; GO:0000166; GO:0005634; GO:0044822; GO:0005515; GO:0005681; GO:0006369; GO:0006366					Splicing factor SR family	Exon_CcLG11_41007173_41007917	NON_SYNONYMOUS_CODING	cGa/cCa
CcLG11	41007439	T	C	SNP	C.cajan_03721	P26368	Splicing factor U2AF 65 kDa subunit (U2 auxiliary factor 65 kDa subunit) (hU2AF(65)) (hU2AF65) (U2 snRNP auxiliary factor large subunit)		SUBCELLULAR LOCATION: Nucleus.	gene expression; mRNA 3'-end processing; mRNA export from nucleus; mRNA processing; mRNA splicing, via spliceosome; negative regulation of mRNA splicing, via spliceosome; RNA splicing; termination of RNA polymerase II transcription; transcription from RNA polymerase II promoter	enzyme binding; nucleotide binding; poly(A) RNA binding; protein binding	nuclear speck; nucleoplasm; nucleus; spliceosomal complex	GO:0008380; GO:0019899; GO:0010467; GO:0031124; GO:0006406; GO:0006397; GO:0000398; GO:0048025; GO:0016607; GO:0005654; GO:0000166; GO:0005634; GO:0044822; GO:0005515; GO:0005681; GO:0006369; GO:0006366					Splicing factor SR family	Exon_CcLG11_41007173_41007917	NON_SYNONYMOUS_CODING	gAg/gGg
CcLG11	41007474	C	G	SNP	C.cajan_03721	P26368	Splicing factor U2AF 65 kDa subunit (U2 auxiliary factor 65 kDa subunit) (hU2AF(65)) (hU2AF65) (U2 snRNP auxiliary factor large subunit)		SUBCELLULAR LOCATION: Nucleus.	gene expression; mRNA 3'-end processing; mRNA export from nucleus; mRNA processing; mRNA splicing, via spliceosome; negative regulation of mRNA splicing, via spliceosome; RNA splicing; termination of RNA polymerase II transcription; transcription from RNA polymerase II promoter	enzyme binding; nucleotide binding; poly(A) RNA binding; protein binding	nuclear speck; nucleoplasm; nucleus; spliceosomal complex	GO:0008380; GO:0019899; GO:0010467; GO:0031124; GO:0006406; GO:0006397; GO:0000398; GO:0048025; GO:0016607; GO:0005654; GO:0000166; GO:0005634; GO:0044822; GO:0005515; GO:0005681; GO:0006369; GO:0006366					Splicing factor SR family	Exon_CcLG11_41007173_41007917	NON_SYNONYMOUS_CODING	gaG/gaC
CcLG11	41007669	A	T	SNP	C.cajan_03721	P26368	Splicing factor U2AF 65 kDa subunit (U2 auxiliary factor 65 kDa subunit) (hU2AF(65)) (hU2AF65) (U2 snRNP auxiliary factor large subunit)		SUBCELLULAR LOCATION: Nucleus.	gene expression; mRNA 3'-end processing; mRNA export from nucleus; mRNA processing; mRNA splicing, via spliceosome; negative regulation of mRNA splicing, via spliceosome; RNA splicing; termination of RNA polymerase II transcription; transcription from RNA polymerase II promoter	enzyme binding; nucleotide binding; poly(A) RNA binding; protein binding	nuclear speck; nucleoplasm; nucleus; spliceosomal complex	GO:0008380; GO:0019899; GO:0010467; GO:0031124; GO:0006406; GO:0006397; GO:0000398; GO:0048025; GO:0016607; GO:0005654; GO:0000166; GO:0005634; GO:0044822; GO:0005515; GO:0005681; GO:0006369; GO:0006366					Splicing factor SR family	Exon_CcLG11_41007173_41007917	NON_SYNONYMOUS_CODING	agT/agA
CcLG11	41007757	G	C	SNP	C.cajan_03721	P26368	Splicing factor U2AF 65 kDa subunit (U2 auxiliary factor 65 kDa subunit) (hU2AF(65)) (hU2AF65) (U2 snRNP auxiliary factor large subunit)		SUBCELLULAR LOCATION: Nucleus.	gene expression; mRNA 3'-end processing; mRNA export from nucleus; mRNA processing; mRNA splicing, via spliceosome; negative regulation of mRNA splicing, via spliceosome; RNA splicing; termination of RNA polymerase II transcription; transcription from RNA polymerase II promoter	enzyme binding; nucleotide binding; poly(A) RNA binding; protein binding	nuclear speck; nucleoplasm; nucleus; spliceosomal complex	GO:0008380; GO:0019899; GO:0010467; GO:0031124; GO:0006406; GO:0006397; GO:0000398; GO:0048025; GO:0016607; GO:0005654; GO:0000166; GO:0005634; GO:0044822; GO:0005515; GO:0005681; GO:0006369; GO:0006366					Splicing factor SR family	Exon_CcLG11_41007173_41007917	NON_SYNONYMOUS_CODING	gCt/gGt
CcLG11	41084570	*	+TA	INS	C.cajan_03726	Q9FNL7	Protein NRT1/ PTR FAMILY 5.2 (AtNPF5.2) (Peptide transporter PTR3-A) (AtPTR3)		SUBCELLULAR LOCATION: Membrane; Multi-pass membrane protein (Potential).	defense response to bacterium; dipeptide transport; dipeptide transporter activity; hyperosmotic salinity response; response to abscisic acid; response to histidine; response to jasmonic acid; response to leucine; response to phenylalanine; response to salicylic acid; response to wounding; tripeptide transport; tripeptide transporter activity	dipeptide transporter activity; tripeptide transporter activity	integral component of membrane	GO:0042742; GO:0042938; GO:0042936; GO:0042538; GO:0016021; GO:0009737; GO:0080052; GO:0009753; GO:0043201; GO:0080053; GO:0009751; GO:0009611; GO:0042939; GO:0042937		INDUCTION: By wounding, salicylic acid, abscisic acid, methyl jasmonate, salt treatment and amino acids histidine, leucine and phenylalanine. No induction by glutamic acid, methionine or tryptophan.	TISSUE SPECIFICITY: Expressed in roots. Detected in shoots, leaves and flowers.		PTR2/POT transporter (TC 2.A.17) family	Exon_CcLG11_41084002_41084567	SPLICE_SITE_DONOR
CcLG11	44178797	A	G	SNP	C.cajan_04020	Q9ZUE9	Pentatricopeptide repeat-containing protein At2g06000											PPR family, P subfamily	Exon_CcLG11_44177682_44179022	NON_SYNONYMOUS_CODING	gTt/gCt
CcLG11	47538517	G	A	SNP	C.cajan_04372	I1MR92	Uncharacterized protein												Exon_CcLG11_47538156_47538948	NON_SYNONYMOUS_CODING	atG/atA
CcLG11	48811534	*	+CATG	INS	C.cajan_04516	P33083	Auxin-induced protein 6B			auxin-activated signaling pathway			GO:0009734		INDUCTION: By auxin.			ARG7 family	Exon_CcLG11_48811364_48811639	FRAME_SHIFT	-/CATG
CcLG11	7260460	A	G	SNP	C.cajan_00698	Q9FME8	Oligopeptide transporter 4 (AtOPT4)		SUBCELLULAR LOCATION: Membrane; Multi-pass membrane protein (Probable).	oligopeptide transport; oligopeptide transporter activity; protein transport; response to karrikin; transmembrane transport	oligopeptide transporter activity	integral component of membrane; membrane	GO:0016021; GO:0016020; GO:0006857; GO:0015198; GO:0015031; GO:0080167; GO:0055085			TISSUE SPECIFICITY: Expressed in flowers, leaves, roots, and stems.		Oligopeptide OPT transporter (TC 2.A.67.1) family	Exon_CcLG11_7260146_7260709	NON_SYNONYMOUS_CODING	Att/Gtt
ICPB 2049
117	183242	G	T	SNP	C.cajan_35600	P10978	Retrovirus-related Pol polyprotein from transposon TNT 1-94 [Includes: Protease (EC 3.4.23.-); Reverse transcriptase (EC 2.7.7.49); Endonuclease]			aspartic-type endopeptidase activity; DNA integration; endonuclease activity; RNA-directed DNA polymerase activity	aspartic-type endopeptidase activity; endonuclease activity; nucleic acid binding; RNA-directed DNA polymerase activity; zinc ion binding		GO:0015074; GO:0003964; GO:0004190; GO:0004519; GO:0003676; GO:0008270						Exon_117_183161_183360	NON_SYNONYMOUS_CODING	Gca/Tca
128880	160703	C	T	SNP	C.cajan_36000	P92555	Uncharacterized mitochondrial protein AtMg01250 (ORF102)		SUBCELLULAR LOCATION: Mitochondrion (Potential).	RNA-directed DNA polymerase activity	RNA binding; RNA-directed DNA polymerase activity	mitochondrion	GO:0003723; GO:0003964; GO:0005739						Exon_128880_160531_160907	NON_SYNONYMOUS_CODING	Cgt/Tgt
133741	36585	*	-TGCAAT	DEL	C.cajan_44257	P93324	Isoliquiritigenin 2'-O-methyltransferase (MsCHMT) (EC 2.1.1.154) (Chalcone O-methyltransferase) (ChOMT) (Licodione 2'-O-methyltransferase) (MsLMT) (EC 2.1.1.65)			isoliquiritigenin 2'-O-methyltransferase activity; licodione 2'-O-methyltransferase activity	isoliquiritigenin 2'-O-methyltransferase activity; licodione 2'-O-methyltransferase activity		GO:0033802; GO:0030751	DEVELOPMENTAL STAGE: Levels are highest one week after planting.	INDUCTION: By fungal elicitor.	TISSUE SPECIFICITY: Roots (at protein level). Expressed mainly in roots, and to a lesser extent in root nodules. In the roots, expression is not detected in the root tip or the cells immediately behind the tip, but is detected in tissues starting 1.5-2.0 mm distal to the root tip. Detected in the epidermal and cortical cells of 2 day old roots, with lower levels in vascular tissue.		Class I-like SAM-binding methyltransferase superfamily, Cation-independent O-methyltransferase family, COMT subfamily	Exon_133741_36438_36740	CODON_CHANGE_PLUS_CODON_DELETION	tgtgcaatc/tgc
134082	19073	G	T	SNP	C.cajan_43297	Q9SAK5	Myb family transcription factor APL (AtAPL) (Protein ALTERED PHLOEM DEVELOPMENT)		SUBCELLULAR LOCATION: Nucleus.	phloem development; regulation of transcription, DNA-templated; sequence-specific DNA binding transcription factor activity; transcription, DNA-templated; xylem development	chromatin binding; DNA binding; sequence-specific DNA binding transcription factor activity	nucleus	GO:0003677; GO:0003682; GO:0005634; GO:0010088; GO:0006355; GO:0003700; GO:0006351; GO:0010089	DEVELOPMENTAL STAGE: Specifically expressed in the developing protophloem sieve elements soon after the phloem-specific cell divisions have taken place. Also found in the companion cells and metaphloem sieve elements. May not be necessary for the initial steps of protophloem differentiation.		TISSUE SPECIFICITY: Expressed in shoots and roots.			Exon_134082_19067_19106	NON_SYNONYMOUS_CODING	cCc/cAc
134189	11263	C	A	SNP	C.cajan_46037	Q9T096	Protein yippee-like At4g27745											Yippee family	Exon_134189_11060_11290	STOP_GAINED	tCa/tAa
134190	8502	C	A	SNP	C.cajan_41998	O65282	20 kDa chaperonin, chloroplastic (Chaperonin 10) (Ch-CPN10) (Cpn10) (Chaperonin 20) (Protein Cpn21)		SUBCELLULAR LOCATION: Plastid, chloroplast.	positive regulation of superoxide dismutase activity; protein folding; response to cadmium ion; response to cold	ATP binding; copper ion binding; protein binding	apoplast; chloroplast; chloroplast envelope; chloroplast stroma; chloroplast thylakoid membrane; mitochondrion; plastid; thylakoid	GO:0005524; GO:0048046; GO:0009507; GO:0009941; GO:0009570; GO:0009535; GO:0005507; GO:0005739; GO:0009536; GO:1901671; GO:0005515; GO:0006457; GO:0046686; GO:0009409; GO:0009579		INDUCTION: Increased by heat treatment.	TISSUE SPECIFICITY: Ubiquitous. Most abundant in leaves and inflorescence. Low levels found in roots.		GroES chaperonin family	Exon_134190_8446_8616	NON_SYNONYMOUS_CODING	tCc/tAc
135550	163259	G	A	SNP	C.cajan_31399	C0LGS2	Probable LRR receptor-like serine/threonine-protein kinase At4g36180 (EC 2.7.11.1)		SUBCELLULAR LOCATION: Cell membrane; Single-pass type I membrane protein.	protein serine/threonine kinase activity	ATP binding; protein serine/threonine kinase activity	integral component of membrane; plasma membrane	GO:0005524; GO:0016021; GO:0005886; GO:0004674					Protein kinase superfamily, Ser/Thr protein kinase family	Exon_135550_162825_163798	NON_SYNONYMOUS_CODING	gCa/gTa
135550	99389	C	A	SNP	C.cajan_31391	P10978	Retrovirus-related Pol polyprotein from transposon TNT 1-94 [Includes: Protease (EC 3.4.23.-); Reverse transcriptase (EC 2.7.7.49); Endonuclease]			aspartic-type endopeptidase activity; DNA integration; endonuclease activity; RNA-directed DNA polymerase activity	aspartic-type endopeptidase activity; endonuclease activity; nucleic acid binding; RNA-directed DNA polymerase activity; zinc ion binding		GO:0015074; GO:0003964; GO:0004190; GO:0004519; GO:0003676; GO:0008270						Exon_135550_99198_99632	NON_SYNONYMOUS_CODING	tCt/tAt
135567	328732	C	T	SNP	C.cajan_27053	Q56WD9	3-ketoacyl-CoA thiolase 2, peroxisomal (EC 2.3.1.16) (Acetyl-CoA acyltransferase 2) (Beta-ketothiolase 2) (Peroxisomal 3-oxoacyl-CoA thiolase 2) (Peroxisome defective protein 1)	PATHWAY: Lipid metabolism; fatty acid metabolism.	SUBCELLULAR LOCATION: Peroxisome. Glyoxysome. Note=Peroxisomal targeting signal type 2 (PTS2-type) import is temperature and ATP-dependent, induced by zinc ions and PTS1-type import, but repressed by mature forms of PED1.	acetyl-CoA C-acyltransferase activity; fatty acid beta-oxidation; glyoxysome organization; jasmonic acid biosynthetic process; oxylipin biosynthetic process; positive regulation of abscisic acid-activated signaling pathway; response to wounding	acetyl-CoA C-acyltransferase activity	chloroplast; glyoxysome; membrane; mitochondrion; nucleolus; peroxisome; vacuolar membrane	GO:0003988; GO:0009507; GO:0006635; GO:0009514; GO:0010111; GO:0009695; GO:0016020; GO:0005739; GO:0005730; GO:0031408; GO:0005777; GO:0009789; GO:0009611; GO:0005774	DEVELOPMENTAL STAGE: Levels increase strongly upon imbibition and decrease 3 days later. Strongly induced in leaves during senescence.	INDUCTION: Expressed in the dark, repressed by light (at protein level). Induced by dehydration, by abscisic acid (ABA) and by wounding, both locally and systemically.	TISSUE SPECIFICITY: Accumulates in etiolated cotyledons and in seedlings, also present in roots, flowers and siliques (at protein level). High levels in wounded leaves.		Thiolase family	Exon_135567_328629_328737	NON_SYNONYMOUS_CODING	Gct/Act
242	197676	A	T	SNP	C.cajan_29618	Q5D869	DNA-directed RNA polymerase V subunit 1 (DNA-directed RNA polymerase D subunit 1b) (AtNRPD1b) (Nuclear RNA polymerase D 1b) (DNA-directed RNA polymerase E subunit 1) (Nuclear RNA polymerase E 1) (EC 2.7.7.6) (Protein DEFECTIVE IN MERISTEM SILENCING 5) (Protein DEFECTIVE IN RNA-DIRECTED DNA METHYLATION 3) (Protein RNA-DIRECTED DNA METHYLATION DEFECTIVE 1) (RNA polymerase IV subunit 1) (POL IV 1)		SUBCELLULAR LOCATION: Nucleus, nucleolus. Note=Clustered within heterochromatic regions and colocalized with RDR2, DCL3, NRPD4, AGO4, and siRNAs within the nucleolus. Recruited to chromatin via its interaction with SUVH2.	amine metabolic process; DNA-directed RNA polymerase activity; DNA methylation; posttranscriptional gene silencing by RNA; production of siRNA involved in RNA interference; regulation of transcription, DNA-templated; transcription, DNA-templated	copper ion binding; DNA binding; DNA-directed RNA polymerase activity; protein binding; quinone binding	DNA-directed RNA polymerase IV complex; DNA-directed RNA polymerase V complex; nuclear body; nucleolus; nucleus; RNA polymerase complex	GO:0003677; GO:0006306; GO:0000418; GO:0000419; GO:0003899; GO:0030880; GO:0009308; GO:0005507; GO:0016604; GO:0005730; GO:0005634; GO:0035194; GO:0030422; GO:0005515; GO:0048038; GO:0006355; GO:0006351			TISSUE SPECIFICITY: Mostly expressed in flowers, and, to a lower extent, in leaves. Present in sperm cells.	DOMAIN: WG/GW repeats are involved in AGO4 binding.	RNA polymerase beta' chain family	Exon_242_197477_198565	NON_SYNONYMOUS_CODING	Atc/Ttc
354	3883	*	-AAGATG	DEL	C.cajan_35485	I1N2C3	Uncharacterized protein												Exon_354_3635_4416	CODON_CHANGE_PLUS_CODON_DELETION	accatcttg/acg
44	1741968	T	A	SNP	C.cajan_23858	C6TJJ7	Putative uncharacterized protein												Exon_44_1741843_1741994	NON_SYNONYMOUS_CODING	cAt/cTt
68	173311	G	C	SNP	C.cajan_27472	P29503	Protein neuralized		SUBCELLULAR LOCATION: Nucleus (Potential).	asymmetric cell division; brain morphogenesis; compound eye development; ectoderm development; germ-line stem cell maintenance; imaginal disc-derived wing morphogenesis; inter-male aggressive behavior; lateral inhibition; locomotion involved in locomotory behavior; long-term memory; mesoderm development; nervous system development; olfactory behavior; ovarian follicle cell development; peripheral…	DNA binding; phosphatidylinositol phosphate binding; protein binding; ubiquitin-protein transferase activity; zinc ion binding	cytoplasm; cytosol; nucleus; perinuclear region of cytoplasm; plasma membrane	GO:0003677; GO:0008356; GO:0048854; GO:0048749; GO:0005737; GO:0005829; GO:0007398; GO:0030718; GO:0007476; GO:0002121; GO:0046331; GO:0031987; GO:0007616; GO:0007498; GO:0007399; GO:0005634; GO:0042048; GO:0030707; GO:0048471; GO:0007422; GO:1901981; GO:0005886; GO:0045747; GO:0005515; GO:0051260; GO:0008104; GO:0016567; GO:0008593; GO:0045314; GO:0046532; GO:0007423; GO:0016360; GO:0001964; GO:…						Exon_68_173225_173342	NON_SYNONYMOUS_CODING	Gtg/Ctg
CcLG02	18147784	A	T	SNP	C.cajan_06216	G7ZUP0	Receptor-like kinase			aspartic-type endopeptidase activity; protein serine/threonine kinase activity; RNA-directed DNA polymerase activity	aspartic-type endopeptidase activity; ATP binding; protein serine/threonine kinase activity; RNA binding; RNA-directed DNA polymerase activity	integral component of membrane	GO:0005524; GO:0003723; GO:0003964; GO:0004190; GO:0016021; GO:0004674						Exon_CcLG02_18147717_18147893	NON_SYNONYMOUS_CODING	Agt/Tgt
CcLG07	14276277	C	T	SNP	C.cajan_18625	Q8S307	Protein BRASSINAZOLE-RESISTANT 1 (Protein BIN2 SUBSTRATE 2)		SUBCELLULAR LOCATION: Nucleus.	brassinosteroid mediated signaling pathway; negative regulation of transcription, DNA-templated; ovule development; regulation of growth; regulation of transcription, DNA-templated; seed development; sequence-specific DNA binding transcription factor activity; transcription, DNA-templated	DNA binding; protein binding; sequence-specific DNA binding transcription factor activity	cytosol; nucleus	GO:0003677; GO:0009742; GO:0005829; GO:0045892; GO:0005634; GO:0048481; GO:0005515; GO:0040008; GO:0006355; GO:0048316; GO:0003700; GO:0006351		INDUCTION: By brassinosteroid (BR).	TISSUE SPECIFICITY: Accumulates in the growing region of the hypocotyl.		BZR/LAT61 family	Exon_CcLG07_14276162_14276403	NON_SYNONYMOUS_CODING	Cct/Tct
CcLG08	11744192	A	G	SNP	C.cajan_16399	A5B827	Putative uncharacterized protein												Exon_CcLG08_11744069_11744239	NON_SYNONYMOUS_CODING	Tct/Cct
CcLG09	3058659	T	A	SNP	C.cajan_22378	O82804	Protein EARLY FLOWERING 3 (Nematode-responsive protein)		SUBCELLULAR LOCATION: Nucleus. Note=Forms nuclear bodies (PubMed:22327739).	circadian rhythm; circumnutation; photoperiodism, flowering; red, far-red light phototransduction; regulation of flower development; regulation of stomatal movement; response to abscisic acid; response to auxin; response to cold; sequence-specific DNA binding transcription factor activity; transcription, DNA-templated; unidimensional cell growth	protein C-terminus binding; sequence-specific DNA binding transcription factor activity	nucleus	GO:0007623; GO:0010031; GO:0005634; GO:0048573; GO:0008022; GO:0009585; GO:0009909; GO:0010119; GO:0009737; GO:0009733; GO:0009409; GO:0003700; GO:0006351; GO:0009826		INDUCTION: Expressed with a circadian rhythm showing a peak 14 to 16 hours after sunrise regardless of day length. Induced in roots after infection by nematodes. Up-regulated by auxin and cytokinin and down-regulated by abscisic acid and temperature stress.				Exon_CcLG09_3058035_3059033	NON_SYNONYMOUS_CODING	ttT/ttA
CcLG09	4354882	*	-A	DEL	C.cajan_22526	Q8BZW8	NHL repeat-containing protein 2												Exon_CcLG09_4354870_4355019	FRAME_SHIFT	-/-
CcLG10	5558850	G	A	SNP	C.cajan_13857	O23144	Proton pump-interactor 1		SUBCELLULAR LOCATION: Cell membrane; Single-pass membrane protein. Endoplasmic reticulum membrane; Single-pass membrane protein.	regulation of proton transport	protein binding	endoplasmic reticulum; endoplasmic reticulum membrane; integral component of membrane; plasma membrane; plasmodesma	GO:0005783; GO:0005789; GO:0016021; GO:0005886; GO:0009506; GO:0005515; GO:0010155			TISSUE SPECIFICITY: Strongly expressed in root and shoot vascular systems, particularly in meristematic and sink tissues. Also present in pollen, stigmas and siliques, but not in developing embryos.		Plant Proton pump-interactor protein family	Exon_CcLG10_5558466_5558978	NON_SYNONYMOUS_CODING	Cca/Tca
CcLG11	2264412	*	-G	DEL	C.cajan_00239	Q9SMU4	UPF0496 protein At3g49070		SUBCELLULAR LOCATION: Membrane; Single-pass membrane protein (Potential).			integral component of membrane	GO:0016021					UPF0496 family	Exon_CcLG11_2264028_2264645	FRAME_SHIFT	-/-
ICPL 20097
11	1338308	G	A	SNP	C.cajan_23678	Q9LJX0	ABC transporter B family member 19 (ABC transporter ABCB.19) (AtABCB19) (Multidrug resistance protein 11) (P-glycoprotein 19)		SUBCELLULAR LOCATION: Cell membrane; Multi-pass membrane protein (Probable).	acropetal auxin transport; anthocyanin accumulation in tissues in response to UV light; ATPase activity, coupled to transmembrane movement of substances; ATP catabolic process; auxin-activated signaling pathway; auxin efflux; auxin efflux transmembrane transporter activity; auxin polar transport; auxin transport; basipetal auxin transport; formation of organ boundary; lateral root development; ph…	ATPase activity, coupled to transmembrane movement of substances; ATP binding; auxin efflux transmembrane transporter activity; protein binding	integral component of membrane; plasma membrane	GO:0005524; GO:0006200; GO:0042626; GO:0010541; GO:0043481; GO:0010315; GO:0010329; GO:0009926; GO:0060918; GO:0009734; GO:0010540; GO:0010160; GO:0016021; GO:0048527; GO:0009640; GO:0005886; GO:0009958; GO:0005515; GO:0008361; GO:0009733; GO:0009637; GO:0010218; GO:0009639; GO:0048364; GO:0048443; GO:0055085	DEVELOPMENTAL STAGE: In seedlings, confined to hypocotyls in darkness, but expressed in all tissues except in hypocotyls in light. In flowers, present in all organs except petals.	INDUCTION: By auxin (IAA). Induced by red light, but repressed by far-red light.	TISSUE SPECIFICITY: Ubiquitous, mostly in shoot meristems.		ABC transporter superfamily, ABCB family, Multidrug resistance exporter (TC 3.A.1.201) subfamily	Exon_11_1338294_1338637	NON_SYNONYMOUS_CODING	gGc/gAc
127110	112181	*	-C	DEL	C.cajan_41495	K7MME5	Uncharacterized protein												Exon_127110_112059_112526	FRAME_SHIFT	-/-
127110	119767	C	A	SNP	C.cajan_41496	G7JYA2	52 kDa repressor of the inhibitor of the protein kinase			kinase activity	kinase activity; nucleic acid binding		GO:0016301; GO:0003676						Exon_127110_119604_119789	NON_SYNONYMOUS_CODING	Cat/Aat
127227	43401	C	T	SNP	C.cajan_35198	Q39202	G-type lectin S-receptor-like serine/threonine-protein kinase RLK1 (EC 2.7.11.1) (Receptor-like protein kinase 1)		SUBCELLULAR LOCATION: Cell membrane; Single-pass type I membrane protein (By similarity).	protein serine/threonine kinase activity	ATP binding; calmodulin binding; protein serine/threonine kinase activity	integral component of membrane; plasma membrane	GO:0005524; GO:0005516; GO:0016021; GO:0005886; GO:0004674					Protein kinase superfamily, Ser/Thr protein kinase family	Exon_127227_43311_43746	NON_SYNONYMOUS_CODING	aGt/aAt
128547	5650	*	-AGGCTTAGGGGACACC	DEL	C.cajan_43071	Q9FN03	Ultraviolet-B receptor UVR8 (Protein UV-B RESISTANCE 8) (RCC1 domain-containing protein UVR8)		SUBCELLULAR LOCATION: Nucleus. Cytoplasm, cytosol. Note=UV-B promotes rapid accumulation of UVR8 in the nucleus.	entrainment of circadian clock; guanyl-nucleotide exchange factor activity; photoreceptor activity; protein-chromophore linkage; regulation of GTPase activity; response to UV; response to UV-B	chromatin binding; guanyl-nucleotide exchange factor activity; photoreceptor activity; protein binding; protein homodimerization activity	chromatin; cytosol; nucleus	GO:0000785; GO:0003682; GO:0005829; GO:0009649; GO:0005085; GO:0005634; GO:0009881; GO:0005515; GO:0042803; GO:0018298; GO:0043087; GO:0009411; GO:0010224						Exon_128547_5371_6199	FRAME_SHIFT	-/-
133201	99264	G	T	SNP	C.cajan_37711	O15118	Niemann-Pick C1 protein		SUBCELLULAR LOCATION: Late endosome membrane; Multi-pass membrane protein. Lysosome membrane; Multi-pass membrane protein.	adult walking behavior; autophagy; bile acid metabolic process; cellular response to low-density lipoprotein particle stimulus; cellular response to steroid hormone stimulus; cholesterol efflux; cholesterol homeostasis; cholesterol metabolic process; cholesterol transport; endocytosis; establishment of protein localization to membrane; hedgehog receptor activity; lysosomal transport; membrane raf…	cholesterol binding; hedgehog receptor activity; protein binding; receptor activity; sterol transporter activity; transmembrane signaling receptor activity	endoplasmic reticulum; extracellular region; extracellular vesicular exosome; Golgi apparatus; integral component of membrane; integral component of plasma membrane; late endosome membrane; lysosomal membrane; lysosome; membrane raft; nuclear envelope; perinuclear region of cytoplasm	GO:0005794; GO:0007628; GO:0006914; GO:0008206; GO:0071404; GO:0071383; GO:0015485; GO:0033344; GO:0042632; GO:0008203; GO:0030301; GO:0006897; GO:0005783; GO:0090150; GO:0005576; GO:0070062; GO:0008158; GO:0016021; GO:0005887; GO:0031902; GO:0005765; GO:0007041; GO:0005764; GO:0045121; GO:0031579; GO:0060548; GO:0016242; GO:0005635; GO:0048471; GO:0005515; GO:0006486; GO:0004872; GO:0046686; GO:…				DOMAIN: A cysteine-rich N-terminal domain and a C-terminal domain containing a di-leucine motif necessary for lysosomal targeting are critical for mobilization of cholesterol from lysosomes.	Patched family	Exon_133201_99224_99307	NON_SYNONYMOUS_CODING	Gat/Tat
133784	126556	C	T	SNP	C.cajan_37472	O82089	Copper transport protein CCH (Copper chaperone CCH)			cellular copper ion homeostasis; copper ion transport; response to cadmium ion; response to salt stress	copper chaperone activity	apoplast; chloroplast	GO:0048046; GO:0006878; GO:0009507; GO:0016531; GO:0006825; GO:0046686; GO:0009651		INDUCTION: Induced by copper deficiency, ozone and senescence. Down-regulated by excess of copper.	TISSUE SPECIFICITY: Expressed in phloem (at protein level).		ATX1 family	Exon_133784_126518_127099	NON_SYNONYMOUS_CODING	tCa/tTa
135567	38216	C	G	SNP	C.cajan_27032	Q9LIR8	F-box/kelch-repeat protein At3g23880					nucleus	GO:0005634						Exon_135567_37075_38223	NON_SYNONYMOUS_CODING	Cga/Gga
136285	400722	C	T	SNP	C.cajan_30877	I1JGF5	Uncharacterized protein												Exon_136285_400486_400783	NON_SYNONYMOUS_CODING	Gac/Aac
198	75622	A	T	SNP	C.cajan_40541	I1L2K3	Uncharacterized protein												Exon_198_75302_76376	NON_SYNONYMOUS_CODING	cAa/cTa
32	18337	G	A	SNP	C.cajan_25611	P40513	Mitochondrial acidic protein MAM33		SUBCELLULAR LOCATION: Mitochondrion matrix.	aerobic respiration		mitochondrial matrix	GO:0009060; GO:0005759					MAM33 family	Exon_32_18290_18491	NON_SYNONYMOUS_CODING	Gcc/Acc
32	799702	G	C	SNP	C.cajan_25676	O04893	Alpha-glucosidase (EC 3.2.1.20) (Maltase)			carbohydrate metabolic process; maltose alpha-glucosidase activity	carbohydrate binding; maltose alpha-glucosidase activity		GO:0030246; GO:0005975; GO:0032450					Glycosyl hydrolase 31 family	Exon_32_799686_799916	NON_SYNONYMOUS_CODING	cGa/cCa
CcLG01	1542604	G	T	SNP	C.cajan_19326	Q8BTS4	Nuclear pore complex protein Nup54 (54 kDa nucleoporin) (Nucleoporin Nup54)		SUBCELLULAR LOCATION: Nucleus, nuclear pore complex (By similarity). Nucleus membrane; Peripheral membrane protein; Cytoplasmic side (By similarity). Nucleus membrane; Peripheral membrane protein; Nucleoplasmic side (By similarity). Note=Biased towards cytoplasmic side. Central region of the nuclear pore complex, within the transporter (By similarity).	mRNA transport; nucleocytoplasmic transporter activity; protein targeting	nucleocytoplasmic transporter activity	nuclear membrane; nuclear pore	GO:0051028; GO:0031965; GO:0005643; GO:0005487; GO:0006605				DOMAIN: Contains FG repeats.	NUP54 family	Exon_CcLG01_1542499_1542612	NON_SYNONYMOUS_CODING	atG/atT
CcLG02	16847681	C	A	SNP	C.cajan_06094	I1NEF1	Uncharacterized protein			protein metabolic process			GO:0019538						Exon_CcLG02_16847614_16848777	NON_SYNONYMOUS_CODING	Ccc/Acc
CcLG02	17043715	T	A	SNP	C.cajan_06109	P43297	Cysteine proteinase RD21a (RD21) (EC 3.4.22.-)			cysteine-type peptidase activity; defense response to fungus; peptidase activity; proteolysis	cysteine-type peptidase activity; peptidase activity; protein binding	apoplast; chloroplast; plasmodesma; vacuole	GO:0048046; GO:0009507; GO:0008234; GO:0050832; GO:0008233; GO:0009506; GO:0005515; GO:0006508; GO:0005773		INDUCTION: By high salt conditions.			Peptidase C1 family	Exon_CcLG02_17043643_17044146	NON_SYNONYMOUS_CODING	aaT/aaA
CcLG03	11631729	A	G	SNP	C.cajan_09156	Q6DJ03	Protein MEMO1 (Mediator of ErbB2-driven cell motility 1) (Memo-1)											MEMO1 family	Exon_CcLG03_11631665_11631777	NON_SYNONYMOUS_CODING	Tgt/Cgt
CcLG03	12639246	C	A	SNP	C.cajan_09255	Q3S4A7	Histidine kinase 5 (EC 2.7.13.3) (Arabidopsis histidine kinase 5) (AtHK5) (Protein AUTHENTIC HIS-KINASE 5) (Protein CYTOKININ-INDEPENDENT 2)		SUBCELLULAR LOCATION: Cell membrane; Peripheral membrane protein. Cytoplasm.	abscisic acid-activated signaling pathway; cellular response to hydrogen peroxide; cellular response to molecule of bacterial origin; cellular response to nitric oxide; cytokinin-activated signaling pathway; defense response; ethylene-activated signaling pathway; negative regulation of abscisic acid-activated signaling pathway; negative regulation of ethylene-activated signaling pathway; peptidyl…	ATP binding; metal ion binding; phosphorelay response regulator activity; phosphorelay sensor kinase activity; protein histidine kinase activity	cytoplasm; plasma membrane; vacuole	GO:0005524; GO:0009738; GO:0070301; GO:0071219; GO:0071732; GO:0009736; GO:0005737; GO:0006952; GO:0009873; GO:0046872; GO:0009788; GO:0010105; GO:0018106; GO:0000156; GO:0000155; GO:0005886; GO:0004673; GO:0090333; GO:0048364; GO:0005773		INDUCTION: By H(2)O(2).	TISSUE SPECIFICITY: Present in light-grown but not in etiolated seedlings. Mostly expressed in roots flowers and siliques, and, to a lower extent, in stems and leaves, especially in guard cells.			Exon_CcLG03_12639132_12639251	NON_SYNONYMOUS_CODING	Gca/Tca
CcLG03	13980183	*	-G	DEL	C.cajan_09405	Q5BBV4	Chromatin modification-related protein eaf3		SUBCELLULAR LOCATION: Nucleus (By similarity).	chromatin modification; DNA repair; regulation of transcription, DNA-templated; transcription, DNA-templated		nucleus	GO:0006281; GO:0016568; GO:0005634; GO:0006355; GO:0006351					MRG family	Exon_CcLG03_13980180_13980259	FRAME_SHIFT	-/-
CcLG04	2173916	A	G	SNP	C.cajan_21083	Q9M667	Disease resistance protein RPP13 (Resistance to Peronospora parasitica protein 13)			defense response, incompatible interaction; plant-type hypersensitive response	ADP binding; ATP binding	cytoplasm; plasma membrane	GO:0043531; GO:0005524; GO:0005737; GO:0009814; GO:0009626; GO:0005886				DOMAIN: The LRR repeats probably act as specificity determinant of pathogen recognition (By similarity).	Disease resistance NB-LRR family, RPP13 subfamily	Exon_CcLG04_2173728_2176505	NON_SYNONYMOUS_CODING	aTg/aCg
CcLG04	650811	G	A	SNP	C.cajan_20929	Q9LDC0	Peptidyl-prolyl cis-trans isomerase FKBP42 (PPIase FKBP42) (EC 5.2.1.8) (42 kDa peptidyl-prolyl isomerase) (FK506-binding protein 42) (AtFKBP42) (Immunophilin FKBP42) (Protein TWISTED DWARF 1) (Protein ULTRACURVATA 2) (Rotamase)		SUBCELLULAR LOCATION: Cell membrane; Single-pass type IV membrane protein. Vacuole membrane; Single-pass type IV membrane protein. Endoplasmic reticulum.	auxin-activated signaling pathway; leaf development; peptidyl-proline modification; peptidyl-prolyl cis-trans isomerase activity; protein folding; protein peptidyl-prolyl isomerization	calmodulin binding; FK506 binding; peptidyl-prolyl cis-trans isomerase activity; protein binding	endoplasmic reticulum; integral component of membrane; plasma membrane; vacuolar membrane	GO:0005528; GO:0009734; GO:0005516; GO:0005783; GO:0016021; GO:0048366; GO:0018208; GO:0003755; GO:0005886; GO:0005515; GO:0006457; GO:0000413; GO:0005774					FKBP-type PPIase family	Exon_CcLG04_650758_650880	NON_SYNONYMOUS_CODING	cGg/cAg
CcLG04	72552	G	A	SNP	C.cajan_20870	Q9LEW0	Ubiquitin carboxyl-terminal hydrolase 22 (EC 3.4.19.12) (Deubiquitinating enzyme 22) (AtUBP22) (Ubiquitin thioesterase 22) (Ubiquitin-specific-processing protease 22)			cysteine-type peptidase activity; ubiquitin-dependent protein catabolic process; ubiquitinyl hydrolase activity	cysteine-type peptidase activity; ubiquitinyl hydrolase activity; zinc ion binding		GO:0008234; GO:0006511; GO:0036459; GO:0008270					Peptidase C19 family	Exon_CcLG04_72430_72657	NON_SYNONYMOUS_CODING	aCa/aTa
CcLG07	10037007	G	A	SNP	C.cajan_18267	Q8GUH1	U-box domain-containing protein 33 (Plant U-box protein 33) [Includes: E3 ubiquitin ligase (EC 6.3.2.-); Serine/threonine-protein kinase (EC 2.7.11.-)]	PATHWAY: Protein modification; protein ubiquitination.		ligase activity; protein serine/threonine kinase activity; response to stress; ubiquitin-protein transferase activity	ATP binding; ligase activity; protein serine/threonine kinase activity; ubiquitin-protein transferase activity	ubiquitin ligase complex	GO:0005524; GO:0016874; GO:0004674; GO:0006950; GO:0000151; GO:0004842					Protein kinase superfamily, Ser/Thr protein kinase family	Exon_CcLG07_10036889_10037653	NON_SYNONYMOUS_CODING	Gtc/Atc
CcLG07	17794270	A	G	SNP	C.cajan_18993	Q9SIV5	Zinc finger CCCH domain-containing protein 19 (AtC3H19) (Protein Needed for RDR2-independent DNA methylation)		SUBCELLULAR LOCATION: Nucleus.	DNA methylation on cytosine; DNA-templated transcription, initiation; gene silencing by RNA; histone modification; regulation of chromatin silencing by small RNA	DNA binding; histone binding; protein binding; zinc ion binding	nucleus	GO:0003677; GO:0032776; GO:0006352; GO:0031047; GO:0042393; GO:0016570; GO:0005634; GO:0005515; GO:0010964; GO:0008270			TISSUE SPECIFICITY: Expressed in seedlings, mostly in the vasculature and shoot apices of young seedlings.	DOMAIN: The PHD-type zinc finger (599-665) binds to unmethylated histone H3 'Lys-4' (H3K4me0).		Exon_CcLG07_17794246_17794670	NON_SYNONYMOUS_CODING	aAt/aGt
CcLG08	12667524	C	G	SNP	C.cajan_16476	Q9FNL7	Protein NRT1/ PTR FAMILY 5.2 (AtNPF5.2) (Peptide transporter PTR3-A) (AtPTR3)		SUBCELLULAR LOCATION: Membrane; Multi-pass membrane protein (Potential).	defense response to bacterium; dipeptide transport; dipeptide transporter activity; hyperosmotic salinity response; response to abscisic acid; response to histidine; response to jasmonic acid; response to leucine; response to phenylalanine; response to salicylic acid; response to wounding; tripeptide transport; tripeptide transporter activity	dipeptide transporter activity; tripeptide transporter activity	integral component of membrane	GO:0042742; GO:0042938; GO:0042936; GO:0042538; GO:0016021; GO:0009737; GO:0080052; GO:0009753; GO:0043201; GO:0080053; GO:0009751; GO:0009611; GO:0042939; GO:0042937		INDUCTION: By wounding, salicylic acid, abscisic acid, methyl jasmonate, salt treatment and amino acids histidine, leucine and phenylalanine. No induction by glutamic acid, methionine or tryptophan.	TISSUE SPECIFICITY: Expressed in roots. Detected in shoots, leaves and flowers.		PTR2/POT transporter (TC 2.A.17) family	Exon_CcLG08_12667131_12667613	NON_SYNONYMOUS_CODING	gCt/gGt
CcLG10	20508822	C	G	SNP	C.cajan_15171	Q8S9H7	Transcription factor DIVARICATA		SUBCELLULAR LOCATION: Nucleus (By similarity).	determination of dorsal/ventral asymmetry; flower development; regulation of transcription, DNA-templated; transcription, DNA-templated	chromatin binding; DNA binding	nucleus	GO:0003677; GO:0003682; GO:0048262; GO:0009908; GO:0005634; GO:0006355; GO:0006351	DEVELOPMENTAL STAGE: Detected in the apical inflorescence meristem, in bract primordia arising in its periphery and in floral meristems produced in the axils of bracts (stages 0-3). From stage 3 to stage 8, detected in all floral organs irrespective of their dorsoventral positions. From stage 9, barely detectable in bracts, sepals, and stamens. In the corolla, however, expression was maintained a…					Exon_CcLG10_20508812_20508888	NON_SYNONYMOUS_CODING	Caa/Gaa
CcLG10	2129081	G	A	SNP	C.cajan_13551	Q6X7K1	WUSCHEL-related homeobox 2		SUBCELLULAR LOCATION: Nucleus (By similarity).	apical cell fate commitment; cotyledon boundary formation; cotyledon development; embryonic pattern specification; longitudinal axis specification; positive regulation of cell proliferation; response to karrikin; sequence-specific DNA binding transcription factor activity; transcription, DNA-templated	sequence-specific DNA binding; sequence-specific DNA binding transcription factor activity	nucleus	GO:0010654; GO:0090451; GO:0048825; GO:0009880; GO:0009942; GO:0005634; GO:0008284; GO:0080167; GO:0043565; GO:0003700; GO:0006351	DEVELOPMENTAL STAGE: Detected in the egg cell and the central cell of the embryo sac, but not in the synergids, the antipodals or the male gametophyte. After fertilization, it is expressed in the zygote. After the first division of the zygote, it is detected exclusively in the apical daughter cell, while WOX8 is expressed in the basal daughter cell. Subsequently, it is expressed in all cells of t…				WUS homeobox family	Exon_CcLG10_2128782_2129152	NON_SYNONYMOUS_CODING	gCa/gTa
CcLG10	2167932	C	A	SNP	C.cajan_13554	I1M4V0	Uncharacterized protein												Exon_CcLG10_2166919_2168580	NON_SYNONYMOUS_CODING	aCc/aAc
CcLG10	2168312	G	A	SNP	C.cajan_13554	I1M4V0	Uncharacterized protein												Exon_CcLG10_2166919_2168580	NON_SYNONYMOUS_CODING	Gga/Aga
CcLG10	2831309	*	-TG	DEL	C.cajan_13620	Q9M1E7	Tetraspanin-3		SUBCELLULAR LOCATION: Membrane (By similarity); Multi-pass membrane protein (Potential).			integral component of membrane; plasma membrane; plasmodesma	GO:0016021; GO:0005886; GO:0009506					Tetraspanin (TM4SF) family	Exon_CcLG10_2831111_2831443	FRAME_SHIFT	-/-
CcLG11	18644708	T	C	SNP	C.cajan_01704	Q8LC68	NAP1-related protein 2 (Nucleosome/chromatin assembly factor group A5) (Protein SET homolog 2)		SUBCELLULAR LOCATION: Cytoplasm. Nucleus.	cell differentiation; cell proliferation; lateral root formation; nucleosome assembly; somatic cell DNA recombination	chromatin binding; histone binding	cytoplasm; nucleus	GO:0030154; GO:0008283; GO:0003682; GO:0005737; GO:0042393; GO:0010311; GO:0006334; GO:0005634; GO:0016444			TISSUE SPECIFICITY: Ubiquitous.	DOMAIN: The acidic domain is probably involved in the interaction with histones.	Nucleosome assembly protein (NAP) family	Exon_CcLG11_18644670_18644792	NON_SYNONYMOUS_CODING	gAg/gGg
CcLG11	18689974	C	T	SNP	C.cajan_01708	P81392	Myb-related protein 306		SUBCELLULAR LOCATION: Nucleus (By similarity).	regulation of transcription, DNA-templated; transcription, DNA-templated	chromatin binding; DNA binding	nucleus	GO:0003677; GO:0003682; GO:0005634; GO:0006355; GO:0006351	DEVELOPMENTAL STAGE: Expression in flowers increases as the flowers develop.		TISSUE SPECIFICITY: Expressed in flowers, leaves and weakly in seed pods.			Exon_CcLG11_18689813_18690503	NON_SYNONYMOUS_CODING	Cat/Tat
CcLG11	4010386	T	G	SNP	C.cajan_00427	Q9FR99	1-aminocyclopropane-1-carboxylate oxidase (ACC oxidase) (EC 1.14.17.4) (Ethylene-forming enzyme) (EFE)	PATHWAY: Alkene biosynthesis; ethylene biosynthesis via S-adenosyl-L-methionine; ethylene from S-adenosyl-L-methionine: step 2/2.		1-aminocyclopropane-1-carboxylate oxidase activity; ethylene biosynthetic process; fruit ripening; oxidoreductase activity, acting on paired donors, with incorporation or reduction of molecular oxygen, 2-oxoglutarate as one donor, and incorporation of one atom each of oxygen into both donors	1-aminocyclopropane-1-carboxylate oxidase activity; L-ascorbic acid binding; metal ion binding; oxidoreductase activity, acting on paired donors, with incorporation or reduction of molecular oxygen, 2-oxoglutarate as one donor, and incorporation of one atom each of oxygen into both donors		GO:0009815; GO:0031418; GO:0009693; GO:0009835; GO:0046872; GO:0016706					Iron/ascorbate-dependent oxidoreductase family	Exon_CcLG11_4010036_4010499	NON_SYNONYMOUS_CODING	Aac/Cac
ICPL 85010
126149	130794	A	T	SNP	C.cajan_31491	I1MAP2	Uncharacterized protein			positive regulation of autophagy			GO:0010508						Exon_126149_130760_130884	NON_SYNONYMOUS_CODING	Agt/Tgt
126862	26419	C	T	SNP	C.cajan_34082	Q9LPW3	Transcription factor SCREAM2 (Basic helix-loop-helix protein 33) (AtbHLH33) (bHLH 33) (Transcription factor EN 44) (bHLH transcription factor bHLH033)		SUBCELLULAR LOCATION: Nucleus.	multicellular organismal development; regulation of transcription, DNA-templated; transcription, DNA-templated	amino acid binding; DNA binding	nucleus	GO:0003677; GO:0016597; GO:0007275; GO:0005634; GO:0006355; GO:0006351			TISSUE SPECIFICITY: Expressed constitutively in roots, leaves, stems, and flowers. Broad expression within stomatal cell lineages of leaf epidermis, except in mature guard-cells.			Exon_126862_26272_26442	NON_SYNONYMOUS_CODING	Ggt/Agt
127218	230327	C	T	SNP	C.cajan_34995	Q9LFD2	Laccase-8 (EC 1.10.3.2) (Benzenediol:oxygen oxidoreductase 8) (Diphenol oxidase 8) (Urishiol oxidase 8)		SUBCELLULAR LOCATION: Secreted, extracellular space, apoplast (Potential).	hydroquinone:oxygen oxidoreductase activity; lignin catabolic process; response to copper ion; vegetative to reproductive phase transition of meristem	copper ion binding; hydroquinone:oxygen oxidoreductase activity	apoplast	GO:0048046; GO:0005507; GO:0052716; GO:0046274; GO:0046688; GO:0010228	DEVELOPMENTAL STAGE: Expressed along a developmental gradient in the inflorescence stem, with higher levels in olders organs and low levels in young tissues.		TISSUE SPECIFICITY: Predominantly expressed in tissues other than the inflorescence stem, especially in roots.		Multicopper oxidase family	Exon_127218_230248_230473	NON_SYNONYMOUS_CODING	Ggt/Agt
128933	160372	A	T	SNP	C.cajan_39846	P93823	RING-H2 finger protein ATL1	PATHWAY: Protein modification; protein ubiquitination.	SUBCELLULAR LOCATION: Membrane; Single-pass membrane protein (Potential).	protein ubiquitination	zinc ion binding	integral component of membrane	GO:0016021; GO:0016567; GO:0008270				DOMAIN: The RING-type zinc finger domain mediates binding to an E2 ubiquitin-conjugating enzyme (By similarity).	RING-type zinc finger family, ATL subfamily	Exon_128933_159577_160635	NON_SYNONYMOUS_CODING	agA/agT
130251	124201	*	-GTT	DEL	C.cajan_40974	Q8HXM1	Cleavage stimulation factor subunit 2 (CF-1 64 kDa subunit) (Cleavage stimulation factor 64 kDa subunit) (CSTF 64 kDa subunit) (CstF-64)		SUBCELLULAR LOCATION: Nucleus (By similarity). Note=Localized with DDX1 in cleavage bodies (By similarity).	mRNA processing	nucleotide binding; RNA binding	cleavage body; mRNA cleavage and polyadenylation specificity factor complex	GO:0003723; GO:0071920; GO:0005847; GO:0006397; GO:0000166						Exon_130251_123963_124673	CODON_DELETION	aac/-
132541	142557	G	A	SNP	C.cajan_32089	K7L6K6	Uncharacterized protein												Exon_132541_141876_142712	NON_SYNONYMOUS_CODING	Cgt/Tgt
133345	146932	*	-AGTTTATTGGCCTGGAG	DEL	C.cajan_35017	Q9LFN5	Glutamate receptor 2.5 (Ligand-gated ion channel 2.5)		SUBCELLULAR LOCATION: Membrane; Multi-pass membrane protein.	calcium channel activity; calcium ion transmembrane transport; calcium ion transport; calcium-mediated signaling; cellular response to amino acid stimulus; extracellular-glutamate-gated ion channel activity; glutamate receptor activity; G-protein coupled receptor activity; ionotropic glutamate receptor activity	calcium channel activity; extracellular-glutamate-gated ion channel activity; glutamate receptor activity; G-protein coupled receptor activity; ionotropic glutamate receptor activity	integral component of membrane; plasma membrane	GO:0004930; GO:0005262; GO:0070588; GO:0006816; GO:0019722; GO:0071230; GO:0005234; GO:0008066; GO:0016021; GO:0004970; GO:0005886			TISSUE SPECIFICITY: Expressed predominantly in roots.		Glutamate-gated ion channel (TC 1.A.10.1) family	Exon_133345_145933_147201	FRAME_SHIFT	-/-
247	65030	A	T	SNP	C.cajan_30997	Q8RXD4	Protein BREAST CANCER SUSCEPTIBILITY 1 homolog (AtBRCA1)			DNA recombination; DNA repair; protein ubiquitination; response to gamma radiation; ubiquitin-protein transferase activity	DNA binding; ubiquitin-protein transferase activity; zinc ion binding	nucleus	GO:0003677; GO:0006310; GO:0006281; GO:0005634; GO:0016567; GO:0010332; GO:0004842; GO:0008270		INDUCTION: By gamma rays treatment.	TISSUE SPECIFICITY: Expressed ubiquitously with highest levels in flower buds.			Exon_247_64700_65184	NON_SYNONYMOUS_CODING	Ttt/Att
55	150791	*	-T	DEL	C.cajan_28203	Q9LRR4	Putative disease resistance RPP13-like protein 1			defense response	ADP binding; ATP binding; protein binding		GO:0043531; GO:0005524; GO:0006952; GO:0005515				DOMAIN: The LRR repeats probably act as specificity determinant of pathogen recognition (By similarity).	Disease resistance NB-LRR family, RPP13 subfamily	Exon_55_149488_152222	FRAME_SHIFT	-/-
67	25606	G	C	SNP	C.cajan_37201	I1L641	Uncharacterized protein												Exon_67_25121_25843	NON_SYNONYMOUS_CODING	aGg/aCg
CcLG01	11933073	A	G	SNP	C.cajan_20321	A0JP85	CCR4-NOT transcription complex subunit 1 (CCR4-associated factor 1)		SUBCELLULAR LOCATION: Cytoplasm (By similarity). Nucleus (By similarity).	gene silencing by RNA; negative regulation of intracellular estrogen receptor signaling pathway; negative regulation of retinoic acid receptor signaling pathway; negative regulation of transcription from RNA polymerase II promoter; positive regulation of cytoplasmic mRNA processing body assembly; positive regulation of nuclear-transcribed mRNA catabolic process, deadenylation-dependent decay; pos…	estrogen receptor binding; retinoic acid receptor binding	CCR4-NOT complex; cytoplasmic mRNA processing body; nucleus	GO:0030014; GO:0000932; GO:0030331; GO:0031047; GO:0033147; GO:0048387; GO:0000122; GO:0005634; GO:0010606; GO:1900153; GO:0060213; GO:0006417; GO:0042974; GO:0006351				DOMAIN: Contains Leu-Xaa-Xaa-Leu-Leu (LXXLL) motifs, a motif known to be important for the association with nuclear receptors (By similarity).	CNOT1 family	Exon_CcLG01_11933026_11933172	NON_SYNONYMOUS_CODING	cTt/cCt
CcLG01	14666000	T	G	SNP	C.cajan_20566	A7RQM5	ATPase ASNA1 homolog (EC 3.6.-.-) (Arsenical pump-driving ATPase homolog) (Arsenite-stimulated ATPase)		SUBCELLULAR LOCATION: Cytoplasm (By similarity). Endoplasmic reticulum (By similarity).	ATPase activity; protein insertion into ER membrane; transport	ATPase activity; ATP binding; metal ion binding	endoplasmic reticulum	GO:0005524; GO:0016887; GO:0005783; GO:0046872; GO:0045048; GO:0006810					ArsA ATPase family	Exon_CcLG01_14665907_14666045	NON_SYNONYMOUS_CODING	atT/atG
CcLG01	16666081	A	T	SNP	C.cajan_20756	Q40392	TMV resistance protein N		SUBCELLULAR LOCATION: Cytoplasm (Probable).	plant-type hypersensitive response; signal transduction	ADP binding; ATP binding; protein binding	cytoplasm	GO:0043531; GO:0005524; GO:0005737; GO:0009626; GO:0005515; GO:0007165	DEVELOPMENTAL STAGE: Isoform 1 is more prevalent before and for 3 hours after tobacco mosaic virus (TMV) infection, while isoform 2 is more prevalent 4 to 8 hours after TMV infection.				Disease resistance NB-LRR family	Exon_CcLG01_16665261_16666356	NON_SYNONYMOUS_CODING	aaA/aaT
CcLG01	17015215	G	A	SNP	C.cajan_20788	P10978	Retrovirus-related Pol polyprotein from transposon TNT 1-94 [Includes: Protease (EC 3.4.23.-); Reverse transcriptase (EC 2.7.7.49); Endonuclease]			aspartic-type endopeptidase activity; DNA integration; endonuclease activity; RNA-directed DNA polymerase activity	aspartic-type endopeptidase activity; endonuclease activity; nucleic acid binding; RNA-directed DNA polymerase activity; zinc ion binding		GO:0015074; GO:0003964; GO:0004190; GO:0004519; GO:0003676; GO:0008270						Exon_CcLG01_17014787_17015254	NON_SYNONYMOUS_CODING	cGa/cAa
CcLG01	17195031	A	T	SNP	C.cajan_20810	Q8VZL4	Mechanosensitive ion channel protein 1, mitochondrial (Mechanosensitive channel of small conductance-like 1) (MscS-Like protein 1)		SUBCELLULAR LOCATION: Mitochondrion membrane; Multi-pass membrane protein (Potential).	ion transport; transmembrane transport		chloroplast; chloroplast envelope; integral component of membrane; mitochondrial membrane; mitochondrion	GO:0009507; GO:0009941; GO:0016021; GO:0006811; GO:0031966; GO:0005739; GO:0055085					MscS (TC 1.A.23) family	Exon_CcLG01_17194584_17195125	NON_SYNONYMOUS_CODING	caT/caA
CcLG01	17209526	C	T	SNP	C.cajan_20811	Q8JHF2	Beta-1,3-N-acetylglucosaminyltransferase lunatic fringe (EC 2.4.1.222) (O-fucosylpeptide 3-beta-N-acetylglucosaminyltransferase)		SUBCELLULAR LOCATION: Golgi apparatus membrane; Single-pass type II membrane protein (By similarity).	hypochord development; negative regulation of neuron differentiation; Notch signaling pathway; O-fucosylpeptide 3-beta-N-acetylglucosaminyltransferase activity; pattern specification process	metal ion binding; O-fucosylpeptide 3-beta-N-acetylglucosaminyltransferase activity	integral component of Golgi membrane	GO:0007219; GO:0033829; GO:0055016; GO:0030173; GO:0046872; GO:0045665; GO:0007389	DEVELOPMENTAL STAGE: Expressed both maternally and throughout the zygotic stages, with highest expression at the bud stage. No evidence for a cyclic pattern of expression in the presomitic mesoderm during somitogenesis. Expressed weakly at the epiboly stage (4.5 hours) throughout the blastoderm. Expression clears from marginal region and localizes to the epiblast cells of the animal pole. As gast…		TISSUE SPECIFICITY: In the embryo, expressed along the A-P axis of the neural tube, within the lateral plate mesoderm, in the presomitic mesoderm and the somites, in specific rhombomeres of the hindbrain (even-numbered rhombomeres) and in the otic vesicles.		Glycosyltransferase 31 family	Exon_CcLG01_17209386_17209928	NON_SYNONYMOUS_CODING	cCg/cTg
CcLG01	17477918	G	A	SNP	C.cajan_20841	O82345	BAG family molecular chaperone regulator 6 (Bcl-2-associated athanogene 6) (CaM-binding protein 1)			apoptotic process; defense response to fungus; induction of programmed cell death; response to heat; response to high light intensity; response to hydrogen peroxide; vegetative to reproductive phase transition of meristem	calmodulin binding	plasmodesma	GO:0006915; GO:0005516; GO:0050832; GO:0012502; GO:0009506; GO:0009408; GO:0009644; GO:0042542; GO:0010228		INDUCTION: By heat shock, by salicylic acid (SA), by abscisic acid (ABA), by calcium, by hydrogen peroxide, and by pathogen B.cinerea attack. Up-regulated by HSFA2.	TISSUE SPECIFICITY: Detected in stems, leaves, flowers and roots.	DOMAIN: IQ domain mediates interaction with calmodulin.		Exon_CcLG01_17477709_17478246	NON_SYNONYMOUS_CODING	gGa/gAa
CcLG01	17513573	C	G	SNP	C.cajan_20844	I1KI16	Uncharacterized protein			biosynthetic process			GO:0009058						Exon_CcLG01_17513494_17513657	NON_SYNONYMOUS_CODING	cGc/cCc
CcLG01	3394740	G	T	SNP	C.cajan_19515	Q9FFK8	NF-X1-type zinc finger protein NFXL2 (AtNFXL2) (EC 6.3.2.-) (Protein EARLY BIRD)	PATHWAY: Protein modification; protein ubiquitination.	SUBCELLULAR LOCATION: Nucleus. Membrane; Single-pass membrane protein (Potential).	ligase activity; protein ubiquitination; regulation of hydrogen peroxide metabolic process; response to salt stress; rhythmic process; sequence-specific DNA binding transcription factor activity	ligase activity; sequence-specific DNA binding transcription factor activity; zinc ion binding	integral component of membrane; nucleus	GO:0016021; GO:0016874; GO:0005634; GO:0016567; GO:0010310; GO:0009651; GO:0048511; GO:0003700; GO:0008270		INDUCTION: Circadian-regulation with a peak of expression at or before dawn. Not regulated by biotic and abiotic stresses, by light and nutrient conditions or upon treatment with elicitors, chemicals, abscisic acid or phytohormones.	TISSUE SPECIFICITY: Constitutively expressed in mesophyll and guard cells.	DOMAIN: The RING-type zinc finger domain interacts with an ubiquitin-conjugating enzyme (E2) and facilitates ubiquitination (By similarity).	NFX1 family	Exon_CcLG01_3394682_3394771	NON_SYNONYMOUS_CODING	Gtt/Ttt
CcLG01	3397283	G	C	SNP	C.cajan_19516	Q9LY50	Putative serine/threonine-protein kinase-like protein CCR3 (EC 2.7.11.1) (Protein CRINKLY 4 RELATED 3) (AtCRR3)		SUBCELLULAR LOCATION: Membrane; Single-pass type I membrane protein (Potential).	protein serine/threonine kinase activity	ATP binding; protein homodimerization activity; protein serine/threonine kinase activity	integral component of membrane	GO:0005524; GO:0016021; GO:0042803; GO:0004674			TISSUE SPECIFICITY: Expressed in roots, leaves, shoot apical meristems (SAM), and floral buds.		Protein kinase superfamily, Ser/Thr protein kinase family	Exon_CcLG01_3396925_3397655	NON_SYNONYMOUS_CODING	caC/caG
CcLG01	4765988	T	C	SNP	C.cajan_19649	Q39263	Zinc finger protein 4			regulation of transcription, DNA-templated; sequence-specific DNA binding transcription factor activity	metal ion binding; sequence-specific DNA binding transcription factor activity		GO:0046872; GO:0006355; GO:0003700						Exon_CcLG01_4765286_4766062	NON_SYNONYMOUS_CODING	Aat/Gat
CcLG02	30332877	A	T	SNP	C.cajan_07369	K7MP11	Uncharacterized protein												Exon_CcLG02_30332789_30333102	NON_SYNONYMOUS_CODING	cTt/cAt
CcLG02	983607	T	A	SNP	C.cajan_04601	Q9FGM1	Abscisic acid receptor PYL8 (ABI1-binding protein 1) (PYR1-like protein 8) (Regulatory components of ABA receptor 3)		SUBCELLULAR LOCATION: Cytoplasm. Nucleus.	abscisic acid-activated signaling pathway; positive regulation of abscisic acid-activated signaling pathway; response to abscisic acid	abscisic acid binding; protein binding; protein homodimerization activity; receptor activity	cytoplasm; nucleus	GO:0010427; GO:0009738; GO:0005737; GO:0005634; GO:0009789; GO:0005515; GO:0042803; GO:0004872; GO:0009737				DOMAIN: Upon interaction with ABA, the 'latch' and 'gate' loops change in conformation leading to a tight dimerization and the creation a surface that enables the receptor to dock into and inhibit the PP2C active site (By similarity).	PYR/PYL/RCAR abscisic acid intracellular receptor family	Exon_CcLG02_983492_983707	NON_SYNONYMOUS_CODING	gaA/gaT
CcLG03	11866029	C	T	SNP	C.cajan_09184	Q07123	Copper methylamine oxidase (EC 1.4.3.21) (MAOXII) (Primary amine oxidase)			aliphatic-amine oxidase activity; amine metabolic process; aminoacetone:oxygen oxidoreductase(deaminating) activity; phenethylamine:oxygen oxidoreductase (deaminating) activity; primary amine oxidase activity; tryptamine:oxygen oxidoreductase (deaminating) activity	aliphatic-amine oxidase activity; aminoacetone:oxygen oxidoreductase(deaminating) activity; copper ion binding; phenethylamine:oxygen oxidoreductase (deaminating) activity; primary amine oxidase activity; quinone binding; tryptamine:oxygen oxidoreductase (deaminating) activity		GO:0052595; GO:0009308; GO:0052594; GO:0005507; GO:0052596; GO:0008131; GO:0048038; GO:0052593		INDUCTION: By methylamine.			Copper/topaquinone oxidase family	Exon_CcLG03_11865276_11867095	NON_SYNONYMOUS_CODING	Ccc/Tcc
CcLG07	1199508	G	C	SNP	C.cajan_17415	G0Y6U9	RNA-directed DNA polymerase			RNA-directed DNA polymerase activity	RNA binding; RNA-directed DNA polymerase activity		GO:0003723; GO:0003964						Exon_CcLG07_1199367_1199561	NON_SYNONYMOUS_CODING	Caa/Gaa
CcLG07	18964741	A	G	SNP	C.cajan_19120	P42285	Superkiller viralicidic activity 2-like 2 (EC 3.6.4.13) (ATP-dependent RNA helicase SKIV2L2) (TRAMP-like complex helicase)		SUBCELLULAR LOCATION: Nucleus, nucleoplasm. Nucleus, nucleolus.	helicase activity; maturation of 5.8S rRNA; mRNA splicing, via spliceosome	ATP binding; helicase activity; poly(A) RNA binding; protein binding	catalytic step 2 spliceosome; nucleolus; nucleoplasm; nucleus	GO:0005524; GO:0071013; GO:0004386; GO:0000398; GO:0000460; GO:0005730; GO:0005654; GO:0005634; GO:0044822; GO:0005515					Helicase family, SKI2 subfamily	Exon_CcLG07_18964543_18964950	NON_SYNONYMOUS_CODING	Tct/Cct
CcLG09	7572111	C	A	SNP	C.cajan_22796	Q84MB3	1-aminocyclopropane-1-carboxylate oxidase homolog 1			oxidoreductase activity, acting on paired donors, with incorporation or reduction of molecular oxygen, 2-oxoglutarate as one donor, and incorporation of one atom each of oxygen into both donors	metal ion binding; oxidoreductase activity, acting on paired donors, with incorporation or reduction of molecular oxygen, 2-oxoglutarate as one donor, and incorporation of one atom each of oxygen into both donors		GO:0046872; GO:0016706					Iron/ascorbate-dependent oxidoreductase family	Exon_CcLG09_7571760_7572144	NON_SYNONYMOUS_CODING	aCt/aAt
CcLG11	31193102	C	G	SNP	C.cajan_02831	Q39214	Disease resistance protein RPM1 (Resistance to Pseudomonas syringae protein 3)		SUBCELLULAR LOCATION: Endomembrane system; Peripheral membrane protein.	plant-type hypersensitive response	ADP binding; ATP binding; nucleotide binding; protein binding	endomembrane system; plasma membrane	GO:0043531; GO:0005524; GO:0012505; GO:0000166; GO:0009626; GO:0005886; GO:0005515				DOMAIN: The LRR repeats probably act as specificity determinant of pathogen recognition.	Disease resistance NB-LRR family	Exon_CcLG11_31192656_31195181	NON_SYNONYMOUS_CODING	tGc/tCc
ICPL 85063
118	230122	T	A	SNP	C.cajan_26774	Q8TDI0	Chromodomain-helicase-DNA-binding protein 5 (CHD-5) (EC 3.6.4.12) (ATP-dependent helicase CHD5)		SUBCELLULAR LOCATION: Nucleus. Note=Associates with heterochromatin (By similarity).	ATP-dependent helicase activity; cerebral cortex neuron differentiation; histone H3-K27 trimethylation; histone H4 acetylation; negative regulation of cell proliferation; positive regulation of signal transduction by p53 class mediator; regulation of transcription involved in cell fate commitment; spermatogenesis, exchange of chromosomal proteins; transcription, DNA-templated	ATP binding; ATP-dependent helicase activity; DNA binding; methylated histone binding; zinc ion binding	heterochromatin; nucleus; NuRD complex	GO:0005524; GO:0008026; GO:0003677; GO:0016581; GO:0021895; GO:0000792; GO:0098532; GO:0043967; GO:0035064; GO:0008285; GO:0005634; GO:1901798; GO:0060850; GO:0035093; GO:0006351; GO:0008270			TISSUE SPECIFICITY: Preferentially expressed in total brain, fetal brain, and cerebellum. It is also moderately expressed in the adrenal gland and detected in testis.	DOMAIN: The PHD domains mediate specific binding to histone H3 unmethylated at 'Lys-4' and may preferentially recruit the protein to transcriptionally inactive genes (By similarity).; DOMAIN: The chromo domains mediate specific binding to histone H3 trimethylated at 'Lys-27' (H3K27me3) and may be required in neuron differentiation for proper gene regulation (PubMed:23948251).	SNF2/RAD54 helicase family	Exon_118_229845_231348	NON_SYNONYMOUS_CODING	Ttc/Atc
125850	157884	C	A	SNP	C.cajan_31616	Q9STM3	Lysine-specific demethylase REF6 (EC 1.14.11.-) (Jumonji domain-containing protein 12) (Lysine-specific histone demethylase REF6) (Protein RELATIVE OF EARLY FLOWERING 6)		SUBCELLULAR LOCATION: Nucleus.	dioxygenase activity; histone H3-K9 demethylation; leaf development; negative regulation of histone acetylation; regulation of transcription, DNA-templated; response to brassinosteroid; transcription, DNA-templated; unidimensional cell growth; vegetative to reproductive phase transition of meristem	dioxygenase activity; metal ion binding; nucleic acid binding	nucleus	GO:0051213; GO:0033169; GO:0048366; GO:0046872; GO:0035067; GO:0003676; GO:0005634; GO:0006355; GO:0009741; GO:0006351; GO:0009826; GO:0010228			TISSUE SPECIFICITY: Highly expressed in the shoot apical meristem and primary and secondary root tips, and lower expression in cotyledons, leaves and root axis along vascular tissues. Detected in inflorescences, stems and siliques.		JHDM3 histone demethylase family	Exon_125850_157254_157915	NON_SYNONYMOUS_CODING	Ggt/Tgt
128570	25540	G	A	SNP	C.cajan_38661	Q3E8W4	Receptor-like protein kinase ANXUR2 (EC 2.7.11.1)		SUBCELLULAR LOCATION: Cell membrane; Single-pass type I membrane protein.	pollen tube growth; protein serine/threonine kinase activity; single fertilization	ATP binding; protein serine/threonine kinase activity	apical plasma membrane; integral component of membrane; pollen tube tip	GO:0005524; GO:0016324; GO:0016021; GO:0009860; GO:0090404; GO:0004674; GO:0007338			TISSUE SPECIFICITY: Expressed in pollen, but not in pistils or seedlings.		Protein kinase superfamily, Ser/Thr protein kinase family	Exon_128570_25415_25872	NON_SYNONYMOUS_CODING	aCt/aTt
132014	464794	T	C	SNP	C.cajan_28812	O82380	Pentatricopeptide repeat-containing protein At2g29760, chloroplastic		SUBCELLULAR LOCATION: Plastid, chloroplast (Potential).	chloroplast RNA processing		chloroplast	GO:0009507; GO:0031425					PPR family, PCMP-H subfamily	Exon_132014_464602_465737	NON_SYNONYMOUS_CODING	Ata/Gta
132014	464881	T	C	SNP	C.cajan_28812	O82380	Pentatricopeptide repeat-containing protein At2g29760, chloroplastic		SUBCELLULAR LOCATION: Plastid, chloroplast (Potential).	chloroplast RNA processing		chloroplast	GO:0009507; GO:0031425					PPR family, PCMP-H subfamily	Exon_132014_464602_465737	NON_SYNONYMOUS_CODING	Atg/Gtg
132014	464998	T	C	SNP	C.cajan_28812	O82380	Pentatricopeptide repeat-containing protein At2g29760, chloroplastic		SUBCELLULAR LOCATION: Plastid, chloroplast (Potential).	chloroplast RNA processing		chloroplast	GO:0009507; GO:0031425					PPR family, PCMP-H subfamily	Exon_132014_464602_465737	NON_SYNONYMOUS_CODING	Aat/Gat
132135	786055	*	+T	INS	C.cajan_24529	P51823	ADP-ribosylation factor 2		SUBCELLULAR LOCATION: Golgi apparatus.	intracellular protein transport; protein ADP-ribosylation; small GTPase mediated signal transduction; vesicle-mediated transport	GTP binding	Golgi apparatus	GO:0005525; GO:0005794; GO:0006886; GO:0006471; GO:0007264; GO:0016192					Small GTPase superfamily, Arf family	Exon_132135_785981_786128	FRAME_SHIFT	-/T
132135	825836	G	C	SNP	C.cajan_24534	Q9SD53	UPF0481 protein At3g47200		SUBCELLULAR LOCATION: Cell membrane; Multi-pass membrane protein.			integral component of membrane; plasma membrane	GO:0016021; GO:0005886					UPF0481 family	Exon_132135_825278_826873	NON_SYNONYMOUS_CODING	Cag/Gag
132294	215455	C	G	SNP	C.cajan_39370	Q9FF61	Putative SWI/SNF-related matrix-associated actin-dependent regulator of chromatin subfamily A member 3-like 1 (SMARCA3-like protein 1) (EC 3.6.4.-)		SUBCELLULAR LOCATION: Nucleus (By similarity).	chromatin modification; helicase activity; transcription, DNA-templated	ATP binding; DNA binding; helicase activity; zinc ion binding	nucleus	GO:0005524; GO:0003677; GO:0016568; GO:0004386; GO:0005634; GO:0006351; GO:0008270					SNF2/RAD54 helicase family, RAD16 subfamily	Exon_132294_215410_215523	NON_SYNONYMOUS_CODING	tGt/tCt
132369	31028	T	C	SNP	C.cajan_44398	G7JVP1	Putative uncharacterized protein				nucleic acid binding; zinc ion binding		GO:0003676; GO:0008270						Exon_132369_30939_31430	NON_SYNONYMOUS_CODING	aTg/aCg
132442	77050	A	G	SNP	C.cajan_39437	Q67YS6	Putative ALA-interacting subunit 2 (AtALIS2)		SUBCELLULAR LOCATION: Membrane; Multi-pass membrane protein (Potential).			integral component of membrane	GO:0016021			TISSUE SPECIFICITY: Expressed in roots, leaves, stems, flowers and siliques.		CDC50/LEM3 family	Exon_132442_77044_77098	NON_SYNONYMOUS_CODING	tAt/tGt
132511	70786	C	T	SNP	C.cajan_36639	P92520	Uncharacterized mitochondrial protein AtMg00820 (ORF170)		SUBCELLULAR LOCATION: Mitochondrion (Potential).			mitochondrion	GO:0005739						Exon_132511_70575_70793	NON_SYNONYMOUS_CODING	Cac/Tac
132708	39016	G	A	SNP	C.cajan_36052	Q9NZJ4	Sacsin (DnaJ homolog subfamily C member 29) (DNAJC29)		SUBCELLULAR LOCATION: Cytoplasm. Note=Predominantly cytoplasmic, a small portion is present in the nucleus and also shows a partial mitochondrial overlap with the mitochondrial marker Hsp60.	cell death; negative regulation of inclusion body assembly; protein folding	ATP binding; chaperone binding; Hsp70 protein binding; proteasome binding	axon; cell body fiber; cytoplasm; dendrite; mitochondrion; nucleus	GO:0005524; GO:0030544; GO:0030424; GO:0070852; GO:0008219; GO:0051087; GO:0005737; GO:0030425; GO:0005739; GO:0090084; GO:0005634; GO:0070628; GO:0006457			TISSUE SPECIFICITY: Highly expressed in the central nervous system. Also found in skeletal muscle and at low levels in pancreas.	DOMAIN: The ubiquitin-like domain mediates interaction with the proteasome.; DOMAIN: The J domain is functional and is shown to stimulate E.coli dnaK ATPase activity.		Exon_132708_38418_39070	NON_SYNONYMOUS_CODING	Cgc/Tgc
133013	298007	G	A	SNP	C.cajan_29868	Q0IMG9	E3 ubiquitin-protein ligase SPL11 (EC 6.3.2.-) (Cell death-related protein SPL11) (Protein spotted leaf 11)	PATHWAY: Protein modification; protein ubiquitination.	SUBCELLULAR LOCATION: Nucleus. Cytoplasm.	defense response to bacterium; flower development; ligase activity; negative regulation of defense response; negative regulation of programmed cell death; protein ubiquitination; regulation of long-day photoperiodism, flowering; ubiquitin-protein transferase activity	ligase activity; protein binding; ubiquitin-protein transferase activity	cytosol; nucleus; ubiquitin ligase complex	GO:0005829; GO:0042742; GO:0009908; GO:0016874; GO:0031348; GO:0043069; GO:0005634; GO:0005515; GO:0016567; GO:0048586; GO:0000151; GO:0004842		INDUCTION: In both incompatible and compatible interactions with rice blast fungus (M.grisea).	TISSUE SPECIFICITY: Highly expressed in leaf, at intermediate levels in shoot and weakly in root.			Exon_133013_297902_300446	NON_SYNONYMOUS_CODING	cCt/cTt
133201	69970	T	A	SNP	C.cajan_37709	Q9HGL2	Uncharacterized calcium-binding protein C800.10c		SUBCELLULAR LOCATION: Cytoplasm, cytoskeleton.	actin cortical patch assembly; endocytosis; intracellular protein transport; receptor-mediated endocytosis	calcium ion binding	actin cortical patch; cell cortex	GO:0030479; GO:0000147; GO:0005509; GO:0005938; GO:0006897; GO:0006886; GO:0006898						Exon_133201_69699_70071	NON_SYNONYMOUS_CODING	aAa/aTa
133201	72037	T	A	SNP	C.cajan_37709	Q9HGL2	Uncharacterized calcium-binding protein C800.10c		SUBCELLULAR LOCATION: Cytoplasm, cytoskeleton.	actin cortical patch assembly; endocytosis; intracellular protein transport; receptor-mediated endocytosis	calcium ion binding	actin cortical patch; cell cortex	GO:0030479; GO:0000147; GO:0005509; GO:0005938; GO:0006897; GO:0006886; GO:0006898						Exon_133201_71932_72046	NON_SYNONYMOUS_CODING	gAt/gTt
133450	12159	G	T	SNP	C.cajan_43791	Q39117	Trihelix transcription factor GT-2 (Trihelix DNA-binding protein GT-2)		SUBCELLULAR LOCATION: Nucleus (Potential).	sequence-specific DNA binding transcription factor activity; transcription, DNA-templated	chromatin binding; DNA binding; sequence-specific DNA binding transcription factor activity	nucleus	GO:0003677; GO:0003682; GO:0005634; GO:0003700; GO:0006351						Exon_133450_11924_12225	NON_SYNONYMOUS_CODING	tCt/tAt
133561	15949	C	A	SNP	C.cajan_43117	I1LZM0	Uncharacterized protein			hydrolase activity	hydrolase activity		GO:0016787						Exon_133561_15910_16038	NON_SYNONYMOUS_CODING	Gcc/Tcc
133561	41720	G	A	SNP	C.cajan_43120	Q9SXB8	G-type lectin S-receptor-like serine/threonine-protein kinase At1g11330 (EC 2.7.11.1)		SUBCELLULAR LOCATION: Cell membrane; Single-pass type I membrane protein.	protein serine/threonine kinase activity; recognition of pollen	ATP binding; calmodulin binding; protein serine/threonine kinase activity	integral component of membrane; plasma membrane	GO:0005524; GO:0005516; GO:0016021; GO:0005886; GO:0004674; GO:0048544					Protein kinase superfamily, Ser/Thr protein kinase family	Exon_133561_41655_41802	NON_SYNONYMOUS_CODING	Ggt/Agt
135298	223677	*	-AATC	DEL	C.cajan_27161	Q8GYN5	RPM1-interacting protein 4		SUBCELLULAR LOCATION: Endomembrane system; Peripheral membrane protein.	defense response signaling pathway, resistance gene-independent; defense response to bacterium, incompatible interaction; negative regulation of plant-type hypersensitive response; plant-type hypersensitive response; protein phosphorylation; response to molecule of bacterial origin	protein binding	endomembrane system; extrinsic component of plasma membrane; membrane; plasma membrane	GO:0010204; GO:0009816; GO:0012505; GO:0019897; GO:0016020; GO:0034051; GO:0009626; GO:0005886; GO:0005515; GO:0006468; GO:0002237					RIN4 family	Exon_135298_223642_223683	FRAME_SHIFT	-/-
135369	77878	*	-G	DEL	C.cajan_41608	Q9LPL4	F-box protein SKP2A (FBL5-like protein) (AtFBL5) (SKP2-like protein 1) (AtSKP2;1)	PATHWAY: Protein modification; protein ubiquitination.	SUBCELLULAR LOCATION: Nucleus.	auxin-activated signaling pathway; cellular response to auxin stimulus; lateral root formation; positive regulation of cell division; protein ubiquitination; SCF-dependent proteasomal ubiquitin-dependent protein catabolic process; ubiquitin-protein transferase activity	protein binding; ubiquitin-protein transferase activity	nucleus; SCF ubiquitin ligase complex	GO:0019005; GO:0031146; GO:0009734; GO:0071365; GO:0010311; GO:0005634; GO:0051781; GO:0005515; GO:0016567; GO:0004842	DEVELOPMENTAL STAGE: Widely expressed during the first stages of germination. In seedling, more intense in dividing areas, such as meristems and young organs. In leaves, confined to vascular tissue and stomatal cells. In roots, detected in tips, vascular cylinder of the distal part, and in lateral roots emerging primordia. Low levels in specific cells of root meristems.	INDUCTION: Cell-cycle regulated expression with higher levels during early S-phase and G2/M stages. Repressed by auxin through a ubiquitin-dependent pathway (at protein level). Only biologically active auxin promotes proteolysis of SKP2A.	TISSUE SPECIFICITY: Expressed in embryo, seedlings, hypocotyl, roots, leaves and flowers.	DOMAIN: The F-box is necessary for the interaction with ASK proteins (By similarity).		Exon_135369_77809_78074	FRAME_SHIFT	-/-
136285	542026	*	-G	DEL	C.cajan_30889	G7JVP1	Putative uncharacterized protein				nucleic acid binding; zinc ion binding		GO:0003676; GO:0008270						Exon_136285_541976_542200	FRAME_SHIFT	-/-
136490	583334	*	+A	INS	C.cajan_24295	F4HTM3	Mannosyl-oligosaccharide glucosidase GCS1 (EC 3.2.1.106) (Alpha-glucosidase 1) (Glucosidase 1) (Protein KNOPF) (Protein MUNCHKIN)	PATHWAY: Glycan metabolism; N-glycan degradation.	SUBCELLULAR LOCATION: Endoplasmic reticulum membrane; Single-pass type II membrane protein.	alpha-glucosidase activity; epidermal cell differentiation; mannosyl-oligosaccharide glucosidase activity; oligosaccharide metabolic process; root epidermal cell differentiation	alpha-glucosidase activity; mannosyl-oligosaccharide glucosidase activity	endoplasmic reticulum; endoplasmic reticulum membrane; integral component of membrane	GO:0004558; GO:0005783; GO:0005789; GO:0009913; GO:0016021; GO:0004573; GO:0009311; GO:0010053			TISSUE SPECIFICITY: Constitutively expressed in roots, stems, leaves, flowers and siliques.		Glycosyl hydrolase 63 family	Exon_136490_583209_583349	FRAME_SHIFT	-/T
136490	643436	T	C	SNP	C.cajan_24300	P07374	Urease (EC 3.5.1.5) (Urea amidohydrolase)	PATHWAY: Nitrogen metabolism; urea degradation; CO(2) and NH(3) from urea (urease route): step 1/1.		urea catabolic process; urease activity	nickel cation binding; urease activity		GO:0016151; GO:0043419; GO:0009039					Urease family	Exon_136490_643401_643568	NON_SYNONYMOUS_CODING	aTg/aCg
137439	15048	C	G	SNP	C.cajan_42559	B9HNA6	Uncharacterized protein												Exon_137439_14640_15046	SPLICE_SITE_ACCEPTOR
137629	61962	G	A	SNP	C.cajan_35510	Q76C99	Protein Rf1, mitochondrial (Fertility restorer) (Protein PPR) (Restorer for CMS)		SUBCELLULAR LOCATION: Mitochondrion (Potential).			mitochondrion	GO:0005739						Exon_137629_60200_62326	NON_SYNONYMOUS_CODING	Gat/Aat
248	271655	G	A	SNP	C.cajan_34683	Q4PJX1	Protein odr-4 homolog (mODR-4)		SUBCELLULAR LOCATION: Membrane; Multi-pass membrane protein (Potential).	oxidoreductase activity	oxidoreductase activity; zinc ion binding	integral component of membrane	GO:0016021; GO:0016491; GO:0008270			TISSUE SPECIFICITY: Ubiquitously expressed.		ODR-4 family	Exon_248_271543_271694	NON_SYNONYMOUS_CODING	Gct/Act
32	626529	G	C	SNP	C.cajan_25659	Q9SVG4	Reticuline oxidase-like protein (EC 1.21.-.-)		SUBCELLULAR LOCATION: Isoform 1: Cell membrane; Lipid-anchor, GPI-anchor.; SUBCELLULAR LOCATION: Isoform 2: Secreted (Potential).	response to oxidative stress; UDP-N-acetylmuramate dehydrogenase activity	flavin adenine dinucleotide binding; UDP-N-acetylmuramate dehydrogenase activity	anchored component of membrane; apoplast; cytosol; mitochondrion; plant-type cell wall; plasma membrane; plasmodesma; vacuole	GO:0008762; GO:0031225; GO:0048046; GO:0005829; GO:0050660; GO:0005739; GO:0009505; GO:0005886; GO:0009506; GO:0006979; GO:0005773					Oxygen-dependent FAD-linked oxidoreductase family	Exon_32_626486_627859	NON_SYNONYMOUS_CODING	ttC/ttG
32	637504	C	A	SNP	C.cajan_25663	Q9SVG4	Reticuline oxidase-like protein (EC 1.21.-.-)		SUBCELLULAR LOCATION: Isoform 1: Cell membrane; Lipid-anchor, GPI-anchor.; SUBCELLULAR LOCATION: Isoform 2: Secreted (Potential).	response to oxidative stress; UDP-N-acetylmuramate dehydrogenase activity	flavin adenine dinucleotide binding; UDP-N-acetylmuramate dehydrogenase activity	anchored component of membrane; apoplast; cytosol; mitochondrion; plant-type cell wall; plasma membrane; plasmodesma; vacuole	GO:0008762; GO:0031225; GO:0048046; GO:0005829; GO:0050660; GO:0005739; GO:0009505; GO:0005886; GO:0009506; GO:0006979; GO:0005773					Oxygen-dependent FAD-linked oxidoreductase family	Exon_32_637464_637862	NON_SYNONYMOUS_CODING	Caa/Aaa
32	637504	C	A	SNP	C.cajan_25664	Q9SVG4	Reticuline oxidase-like protein (EC 1.21.-.-)		SUBCELLULAR LOCATION: Isoform 1: Cell membrane; Lipid-anchor, GPI-anchor.; SUBCELLULAR LOCATION: Isoform 2: Secreted (Potential).	response to oxidative stress; UDP-N-acetylmuramate dehydrogenase activity	flavin adenine dinucleotide binding; UDP-N-acetylmuramate dehydrogenase activity	anchored component of membrane; apoplast; cytosol; mitochondrion; plant-type cell wall; plasma membrane; plasmodesma; vacuole	GO:0008762; GO:0031225; GO:0048046; GO:0005829; GO:0050660; GO:0005739; GO:0009505; GO:0005886; GO:0009506; GO:0006979; GO:0005773					Oxygen-dependent FAD-linked oxidoreductase family	Exon_32_637485_637763	NON_SYNONYMOUS_CODING	ttG/ttT
379	16138	T	G	SNP	C.cajan_36230	Q6XBF8	Aspartic proteinase CDR1 (EC 3.4.23.-) (Protein CONSTITUTIVE DISEASE RESISTANCE 1)		SUBCELLULAR LOCATION: Secreted, extracellular space, apoplast.	aspartic-type endopeptidase activity; defense response to bacterium; regulation of hydrogen peroxide metabolic process; regulation of salicylic acid metabolic process	aspartic-type endopeptidase activity	apoplast	GO:0048046; GO:0004190; GO:0042742; GO:0010310; GO:0010337					Peptidase A1 family	Exon_379_15125_16426	NON_SYNONYMOUS_CODING	gTt/gGt
59	575126	C	A	SNP	C.cajan_28361	Q8L831	Nudix hydrolase 3 (AtNUDT3) (EC 3.6.1.-)			hydrolase activity	hydrolase activity; metal ion binding; protein binding	cytosol; vacuole	GO:0005829; GO:0016787; GO:0046872; GO:0005515; GO:0005773			TISSUE SPECIFICITY: Expressed in roots, stems and, at lower level, leaves.		Nudix hydrolase family	Exon_59_575049_575145	NON_SYNONYMOUS_CODING	Ctg/Atg
CcLG02	141960	A	G	SNP	C.cajan_04537	Q04960	DnaJ protein homolog (DNAJ-1)		SUBCELLULAR LOCATION: Cell membrane; Lipid-anchor; Cytoplasmic side (Potential).	protein folding; response to heat	ATP binding; metal ion binding	plasma membrane	GO:0005524; GO:0046872; GO:0005886; GO:0006457; GO:0009408		INDUCTION: By heat shock; weakly.	TISSUE SPECIFICITY: Expressed in seedlings in all tissues, but exceedingly high levels in hypocotyledons and roots.			Exon_CcLG02_141809_142134	NON_SYNONYMOUS_CODING	cAg/cGg
CcLG02	35370825	C	T	SNP	C.cajan_07850	Q8BG79	CWF19-like protein 2			catalytic activity	catalytic activity		GO:0003824					CWF19 family	Exon_CcLG02_35370703_35371074	NON_SYNONYMOUS_CODING	tCg/tTg
CcLG02	4162868	G	T	SNP	C.cajan_04877	Q9ZQ23	Fasciclin-like arabinogalactan protein 3		SUBCELLULAR LOCATION: Cell membrane; Lipid-anchor, GPI-anchor (Potential).			anchored component of membrane; plasma membrane	GO:0031225; GO:0005886					Fasciclin-like AGP family	Exon_CcLG02_4162114_4162977	NON_SYNONYMOUS_CODING	Gca/Tca
CcLG02	4770209	C	A	SNP	C.cajan_04923	Q40392	TMV resistance protein N		SUBCELLULAR LOCATION: Cytoplasm (Probable).	plant-type hypersensitive response; signal transduction	ADP binding; ATP binding; protein binding	cytoplasm	GO:0043531; GO:0005524; GO:0005737; GO:0009626; GO:0005515; GO:0007165	DEVELOPMENTAL STAGE: Isoform 1 is more prevalent before and for 3 hours after tobacco mosaic virus (TMV) infection, while isoform 2 is more prevalent 4 to 8 hours after TMV infection.				Disease resistance NB-LRR family	Exon_CcLG02_4769652_4770620	NON_SYNONYMOUS_CODING	aGg/aTg
CcLG02	5286618	A	T	SNP	C.cajan_04971	Q6Q9I2	MADS-box transcription factor 15 (FDRMADS3) (OsMADS15) (Protein APETALA1-like A) (RMADS215)		SUBCELLULAR LOCATION: Nucleus (Probable).	sequence-specific DNA binding transcription factor activity; transcription, DNA-templated	DNA binding; protein binding; sequence-specific DNA binding transcription factor activity	nucleus	GO:0003677; GO:0005634; GO:0005515; GO:0003700; GO:0006351	DEVELOPMENTAL STAGE: Expressed in the floral meristem at very early stage of the spikelet (rice flower) development. Expressed in lemmas, paleas and lodicules from early to late stage of flower development.					Exon_CcLG02_5286555_5286654	NON_SYNONYMOUS_CODING	cAa/cTa
CcLG02	9712384	C	T	SNP	C.cajan_05406	Q9SIT5	Cation/H(+) antiporter 15 (Protein CATION/H+ EXCHANGER 15) (AtCHX15)		SUBCELLULAR LOCATION: Membrane; Multi-pass membrane protein (By similarity).	potassium ion transport; regulation of pH; solute:proton antiporter activity	solute:proton antiporter activity	integral component of membrane	GO:0016021; GO:0006813; GO:0006885; GO:0015299			TISSUE SPECIFICITY: Specifically expressed in pollen.		Monovalent cation:proton antiporter 2 (CPA2) transporter (TC 2.A.37) family, CHX (TC 2.A.37.4) subfamily	Exon_CcLG02_9712105_9713115	NON_SYNONYMOUS_CODING	Gca/Aca
CcLG03	10900429	C	T	SNP	C.cajan_09081	P58223	KH domain-containing protein At4g18375		SUBCELLULAR LOCATION: Nucleus (Potential).		RNA binding	nucleus	GO:0003723; GO:0005634						Exon_CcLG03_10900384_10900692	NON_SYNONYMOUS_CODING	Ggc/Agc
CcLG03	281475	*	-GG	DEL	C.cajan_08073	C6T3D2	Uncharacterized protein			negative regulation of transcription, DNA-templated			GO:0045892						Exon_CcLG03_281004_281744	FRAME_SHIFT	-/-
CcLG03	2996807	T	C	SNP	C.cajan_08337	K7KLJ7	Uncharacterized protein			oogenesis; regulation of gene expression		peroxisome	GO:0048477; GO:0005777; GO:0010468						Exon_CcLG03_2996592_2996822	NON_SYNONYMOUS_CODING	Aaa/Gaa
CcLG03	8959419	T	A	SNP	C.cajan_08897	Q9C6Y3	Cyclin-A1-1 (G2/mitotic-specific cyclin-A1-1) (CycA1;1)			cell cycle; cell division; regulation of cyclin-dependent protein serine/threonine kinase activity	protein binding	cytoplasm; nucleus	GO:0007049; GO:0051301; GO:0005737; GO:0005634; GO:0005515; GO:0000079	DEVELOPMENTAL STAGE: Expressed in the G2/M phases. Remains high in early G1 phase.				Cyclin family, Cyclin AB subfamily	Exon_CcLG03_8959396_8959532	NON_SYNONYMOUS_CODING	tAc/tTc
CcLG03	9226227	A	G	SNP	C.cajan_08936	D8WUA4	Protein translocase subunit SECA2, chloroplastic		SUBCELLULAR LOCATION: Plastid, chloroplast membrane; Peripheral membrane protein (Potential).	protein import; protein targeting	ATP binding	chloroplast membrane	GO:0005524; GO:0031969; GO:0017038; GO:0006605					SecA family	Exon_CcLG03_9226203_9226257	NON_SYNONYMOUS_CODING	gAg/gGg
CcLG03	9300660	G	T	SNP	C.cajan_08943	I1LXF1	Uncharacterized protein												Exon_CcLG03_9300308_9300760	NON_SYNONYMOUS_CODING	gaC/gaA
CcLG04	4328876	T	A	SNP	C.cajan_21331	P83332	Thaumatin-like protein 1 (PpAZ44)		SUBCELLULAR LOCATION: Secreted (Potential).	defense response		extracellular region	GO:0006952; GO:0005576	DEVELOPMENTAL STAGE: Expressed during fruit ripening but absent in senescent leaves.	INDUCTION: Up-regulated in a tissue-indepent manner following treatment with propylene and wounding due to embryoctomy.	TISSUE SPECIFICITY: Equally expressed in the abscission zone and surrounding tissues of both fruitlets and leaves.		Thaumatin family	Exon_CcLG04_4328796_4329111	NON_SYNONYMOUS_CODING	gAc/gTc
CcLG04	677147	T	G	SNP	C.cajan_20932	I1L5M2	Uncharacterized protein												Exon_CcLG04_676758_677278	NON_SYNONYMOUS_CODING	agT/agG
CcLG04	810221	G	C	SNP	C.cajan_20950	Q0WRX3	Serine carboxypeptidase-like 40 (EC 3.4.16.-)		SUBCELLULAR LOCATION: Secreted (Potential).	serine-type carboxypeptidase activity	serine-type carboxypeptidase activity	extracellular region	GO:0005576; GO:0004185			TISSUE SPECIFICITY: Expressed in roots, leaves, flowers and siliques.		Peptidase S10 family	Exon_CcLG04_809994_810248	NON_SYNONYMOUS_CODING	aCt/aGt
CcLG06	13372608	C	T	SNP	C.cajan_12290	Q39529	Agglutinin-2 (Agglutinin II) (ClAII) (LecClAII)				mannose binding; metal ion binding		GO:0005537; GO:0046872					Leguminous lectin family	Exon_CcLG06_13372065_13372886	NON_SYNONYMOUS_CODING	Gca/Aca
CcLG06	17125367	C	T	SNP	C.cajan_12646	Q9FLZ9	Pentatricopeptide repeat-containing protein At5g39350											PPR family, PCMP-E subfamily	Exon_CcLG06_17124342_17125587	NON_SYNONYMOUS_CODING	Ctt/Ttt
CcLG06	20661266	C	T	SNP	C.cajan_13005	P46604	Homeobox-leucine zipper protein HAT22 (Homeodomain-leucine zipper protein HAT22) (HD-ZIP protein 22)		SUBCELLULAR LOCATION: Nucleus.	response to cytokinin; sequence-specific DNA binding transcription factor activity; transcription, DNA-templated	sequence-specific DNA binding; sequence-specific DNA binding transcription factor activity	nucleus	GO:0005634; GO:0009735; GO:0043565; GO:0003700; GO:0006351					HD-ZIP homeobox family, Class II subfamily	Exon_CcLG06_20661161_20661658	NON_SYNONYMOUS_CODING	Gac/Aac
CcLG06	20677076	T	G	SNP	C.cajan_13006	P10978	Retrovirus-related Pol polyprotein from transposon TNT 1-94 [Includes: Protease (EC 3.4.23.-); Reverse transcriptase (EC 2.7.7.49); Endonuclease]			aspartic-type endopeptidase activity; DNA integration; endonuclease activity; RNA-directed DNA polymerase activity	aspartic-type endopeptidase activity; endonuclease activity; nucleic acid binding; RNA-directed DNA polymerase activity; zinc ion binding		GO:0015074; GO:0003964; GO:0004190; GO:0004519; GO:0003676; GO:0008270						Exon_CcLG06_20676756_20677094	NON_SYNONYMOUS_CODING	tTg/tGg
CcLG06	21566698	C	T	SNP	C.cajan_13104	I1J9X2	Uncharacterized protein			NAD+ ADP-ribosyltransferase activity	NAD+ ADP-ribosyltransferase activity		GO:0003950						Exon_CcLG06_21566135_21566986	NON_SYNONYMOUS_CODING	cCc/cTc
CcLG06	22526354	C	G	SNP	C.cajan_13207	I1JA75	Uncharacterized protein												Exon_CcLG06_22526313_22526355	NON_SYNONYMOUS_CODING	Cga/Gga
CcLG06	9391969	G	T	SNP	C.cajan_11912	O22864	Protein NLP8 (AtNLP8) (NIN-like protein 8) (Nodule inception protein-like protein 8)		SUBCELLULAR LOCATION: Nucleus (By similarity).	regulation of transcription, DNA-templated; sequence-specific DNA binding transcription factor activity; transcription, DNA-templated	DNA binding; sequence-specific DNA binding transcription factor activity	nucleus	GO:0003677; GO:0005634; GO:0006355; GO:0003700; GO:0006351						Exon_CcLG06_9391953_9391998	NON_SYNONYMOUS_CODING	Gtg/Ttg
CcLG06	9780727	A	T	SNP	C.cajan_11968	Q6ZLK0	Dolichyl-diphosphooligosaccharide--protein glycosyltransferase 48 kDa subunit (Oligosaccharyl transferase 48 kDa subunit) (EC 2.4.99.18)	PATHWAY: Protein modification; protein glycosylation.	SUBCELLULAR LOCATION: Endoplasmic reticulum membrane; Single-pass type I membrane protein (By similarity).	dolichyl-diphosphooligosaccharide-protein glycotransferase activity; plant-type cell wall organization; protein N-linked glycosylation via asparagine; unidimensional cell growth	dolichyl-diphosphooligosaccharide-protein glycotransferase activity	endoplasmic reticulum membrane; Golgi apparatus; integral component of membrane; nucleolus; plant-type cell wall; plasmodesma; vacuolar membrane	GO:0005794; GO:0004579; GO:0005789; GO:0016021; GO:0005730; GO:0009505; GO:0009664; GO:0009506; GO:0018279; GO:0009826; GO:0005774					DDOST 48 kDa subunit family	Exon_CcLG06_9780640_9780753	NON_SYNONYMOUS_CODING	Tca/Aca
CcLG07	12300632	T	C	SNP	C.cajan_18443	Q9T048	Disease resistance protein At4g27190			defense response; nucleoside-triphosphatase activity	ADP binding; ATP binding; nucleoside-triphosphatase activity		GO:0043531; GO:0005524; GO:0006952; GO:0017111				DOMAIN: The LRR repeats probably act as specificity determinant of pathogen recognition (By similarity).	Disease resistance NB-LRR family	Exon_CcLG07_12300202_12300765	NON_SYNONYMOUS_CODING	Aaa/Gaa
CcLG08	14500023	G	T	SNP	C.cajan_16660	Q9SCS2	CDPK-related kinase 5 (AtCRK5) (EC 2.7.11.1) (Calcium/calmodulin-dependent protein kinase 1)		SUBCELLULAR LOCATION: Membrane (By similarity); Lipid-anchor (By similarity); Cytoplasmic side (By similarity).	protein serine/threonine kinase activity	ATP binding; calcium ion binding; protein serine/threonine kinase activity	membrane	GO:0005524; GO:0005509; GO:0016020; GO:0004674				DOMAIN: There are 3 contiguous domains conserved in the CDPK subfamily: a kinase domain, an autoinhibitory (junction) domain and a calmodulin-like domain. The autoinhibitory domain (415-445) inactivates kinase activity under calcium-free conditions (By similarity).	Protein kinase superfamily, Ser/Thr protein kinase family, CDPK subfamily	Exon_CcLG08_14499954_14500062	NON_SYNONYMOUS_CODING	tGc/tTc
CcLG08	169204	T	G	SNP	C.cajan_15381	A5BJF9	Putative uncharacterized protein			DNA integration	nucleic acid binding; zinc ion binding		GO:0015074; GO:0003676; GO:0008270						Exon_CcLG08_169136_169327	NON_SYNONYMOUS_CODING	gAt/gCt
CcLG08	3952938	T	C	SNP	C.cajan_15739	Q5UPH8	Uncharacterized protein R106												Exon_CcLG08_3952915_3952992	NON_SYNONYMOUS_CODING	gAa/gGa
CcLG08	8268109	*	-A	DEL	C.cajan_16080	K7K706	Uncharacterized protein												Exon_CcLG08_8267974_8268327	FRAME_SHIFT	-/-
CcLG08	8268234	T	A	SNP	C.cajan_16080	K7K706	Uncharacterized protein												Exon_CcLG08_8267974_8268327	NON_SYNONYMOUS_CODING	aTt/aAt
CcLG09	2616187	T	C	SNP	C.cajan_22345	A7PZL3	Probable polygalacturonase (PG) (EC 3.2.1.15) (Pectinase)		SUBCELLULAR LOCATION: Membrane; Single-pass membrane protein (Potential).	carbohydrate metabolic process; polygalacturonase activity	polygalacturonase activity	integral component of membrane	GO:0005975; GO:0016021; GO:0004650					Glycosyl hydrolase 28 family	Exon_CcLG09_2616020_2616352	NON_SYNONYMOUS_CODING	cTg/cCg
CcLG09	3102652	G	T	SNP	C.cajan_22382	I1MXD7	Uncharacterized protein												Exon_CcLG09_3102574_3102651	NON_SYNONYMOUS_CODING	Ctc/Atc
CcLG09	5922498	C	T	SNP	C.cajan_22670	P49173	Probable aquaporin NIP-type (Pollen-specific membrane integral protein)		SUBCELLULAR LOCATION: Membrane; Multi-pass membrane protein.	transporter activity	transporter activity	integral component of membrane	GO:0016021; GO:0005215			TISSUE SPECIFICITY: Pollen specific.	DOMAIN: Aquaporins contain two tandem repeats each containing three membrane-spanning domains and a pore-forming loop with the signature motif Asn-Pro-Ala (NPA).	MIP/aquaporin (TC 1.A.8) family, NIP (TC 1.A.8.12) subfamily	Exon_CcLG09_5922493_5922690	NON_SYNONYMOUS_CODING	cCt/cTt
CcLG09	8827098	*	+T	INS	C.cajan_22923	P10978	Retrovirus-related Pol polyprotein from transposon TNT 1-94 [Includes: Protease (EC 3.4.23.-); Reverse transcriptase (EC 2.7.7.49); Endonuclease]			aspartic-type endopeptidase activity; DNA integration; endonuclease activity; RNA-directed DNA polymerase activity	aspartic-type endopeptidase activity; endonuclease activity; nucleic acid binding; RNA-directed DNA polymerase activity; zinc ion binding		GO:0015074; GO:0003964; GO:0004190; GO:0004519; GO:0003676; GO:0008270						Exon_CcLG09_8826903_8827184	FRAME_SHIFT	-/T
CcLG10	7673488	T	A	SNP	C.cajan_14060	Q9SB75	Probable xyloglucan glycosyltransferase 5 (EC 2.4.1.-) (Cellulose synthase-like protein C5) (AtCslC5)		SUBCELLULAR LOCATION: Golgi apparatus membrane; Multi-pass membrane protein (Potential).	transferase activity, transferring glycosyl groups	transferase activity, transferring glycosyl groups	Golgi membrane; integral component of membrane; nucleus	GO:0000139; GO:0016021; GO:0005634; GO:0016757					Glycosyltransferase 2 family, Plant cellulose synthase-like C subfamily	Exon_CcLG10_7673242_7673889	STOP_GAINED	Aga/Tga
CcLG11	2223111	T	C	SNP	C.cajan_00238	O23461	L-arabinokinase (AtISA1) (EC 2.7.1.46)		SUBCELLULAR LOCATION: Membrane; Single-pass membrane protein (Potential).	carbohydrate phosphorylation; L-arabinokinase activity	ATP binding; L-arabinokinase activity	cytosol; integral component of membrane; plasmodesma	GO:0005524; GO:0009702; GO:0046835; GO:0005829; GO:0016021; GO:0009506					GHMP kinase family	Exon_CcLG11_2223047_2223244	NON_SYNONYMOUS_CODING	gAt/gGt
CcLG11	27667657	T	C	SNP	C.cajan_02520	Q9FE98	Tryptophan aminotransferase-related protein 3 (EC 2.6.1.-)		SUBCELLULAR LOCATION: Membrane; Single-pass membrane protein (Potential).	carbon-sulfur lyase activity; transaminase activity	carbon-sulfur lyase activity; pyridoxal phosphate binding; transaminase activity	integral component of membrane	GO:0016846; GO:0016021; GO:0030170; GO:0008483					Alliinase family	Exon_CcLG11_27667486_27667679	NON_SYNONYMOUS_CODING	Aga/Gga
CcLG11	32999523	*	-C	DEL	C.cajan_03004	Q40392	TMV resistance protein N		SUBCELLULAR LOCATION: Cytoplasm (Probable).	plant-type hypersensitive response; signal transduction	ADP binding; ATP binding; protein binding	cytoplasm	GO:0043531; GO:0005524; GO:0005737; GO:0009626; GO:0005515; GO:0007165	DEVELOPMENTAL STAGE: Isoform 1 is more prevalent before and for 3 hours after tobacco mosaic virus (TMV) infection, while isoform 2 is more prevalent 4 to 8 hours after TMV infection.				Disease resistance NB-LRR family	Exon_CcLG11_32999313_33000680	FRAME_SHIFT	-/-
CcLG11	43525982	T	G	SNP	C.cajan_03966	Q9SMZ4	Alpha-aminoadipic semialdehyde synthase (cAt-LKR/SDH) (LKR/SDH) [Includes: Lysine ketoglutarate reductase (LKR) (EC 1.5.1.8); Saccharopine dehydrogenase (EC 1.5.1.9) (cAt-SDH) (SDH)]	PATHWAY: Amino-acid degradation; L-lysine degradation via saccharopine pathway; glutaryl-CoA from L-lysine: step 1/6.; PATHWAY: Amino-acid degradation; L-lysine degradation via saccharopine pathway; glutaryl-CoA from L-lysine: step 2/6.	SUBCELLULAR LOCATION: Cytoplasm.	L-lysine catabolic process to acetyl-CoA via saccharopine; saccharopine dehydrogenase (NAD+, L-glutamate-forming) activity; saccharopine dehydrogenase (NADP+, L-lysine-forming) activity	saccharopine dehydrogenase (NAD+, L-glutamate-forming) activity; saccharopine dehydrogenase (NADP+, L-lysine-forming) activity	cytoplasm	GO:0033512; GO:0005737; GO:0047131; GO:0047130	DEVELOPMENTAL STAGE: In flowers, confined to ovules and vascular tissue of anther filament. In developing and mature seeds, expressed in embryo and the outer layers of the endosperm.	INDUCTION: Lysine, Sugar starvation, ABA and MeJA induce isoform Long, but not isoform Short (at protein level). Nitrogen starvation repress isoform Long, but not isoform Short (at protein level). Isoform Long and isoform Short are both slightly induced by NaCl and drought stress, but repressed by sugars.	TISSUE SPECIFICITY: Ubiquitous, with higher levels in flowers. Isoform Long is mostly present in young leaves, cotyledons, root tips and mature root parts. Whereas isoform Short is mostly expressed in cotyledons and at low levels in all root parts.		AlaDH/PNT family; Saccharopine dehydrogenase family	Exon_CcLG11_43525929_43526276	NON_SYNONYMOUS_CODING	cAa/cCa
CcLG11	7909115	G	A	SNP	C.cajan_00751	G8DCY2	Putative retrovirus-like polyprotein			translation	nucleic acid binding; structural constituent of ribosome; zinc ion binding	large ribosomal subunit	GO:0015934; GO:0003676; GO:0003735; GO:0006412; GO:0008270					Ribosomal protein L22P family	Exon_CcLG11_7909065_7909655	NON_SYNONYMOUS_CODING	aGt/aAt
ICPL 87
117572	1107	*	-C	DEL	C.cajan_48085	K7K6T0	Uncharacterized protein												Exon_117572_1073_1240	FRAME_SHIFT	-/-
126529	8282	A	T	SNP	C.cajan_39152	K7KI42	Uncharacterized protein												Exon_126529_7908_8360	NON_SYNONYMOUS_CODING	aAt/aTt
129022	265394	G	T	SNP	C.cajan_30569	I1LMU7	Uncharacterized protein												Exon_129022_265345_265516	NON_SYNONYMOUS_CODING	caC/caA
130941	491453	T	C	SNP	C.cajan_24059	P58992	Rubredoxin-1 (Rd 1)			oxidation-reduction process	iron ion binding		GO:0005506; GO:0055114					Rubredoxin family	Exon_130941_491318_491488	NON_SYNONYMOUS_CODING	Aag/Gag
131820	86870	C	A	SNP	C.cajan_37784	I1MPU8	Uncharacterized protein												Exon_131820_86720_87118	NON_SYNONYMOUS_CODING	agC/agA
131879	87440	C	G	SNP	C.cajan_34330	Q7XPY2	Plasma membrane ATPase (EC 3.6.3.6) (Proton pump)		SUBCELLULAR LOCATION: Cell membrane; Multi-pass membrane protein.	ATP biosynthetic process; hydrogen-exporting ATPase activity, phosphorylative mechanism	ATP binding; hydrogen-exporting ATPase activity, phosphorylative mechanism; metal ion binding	integral component of membrane; plasma membrane	GO:0005524; GO:0006754; GO:0008553; GO:0016021; GO:0046872; GO:0005886					Cation transport ATPase (P-type) (TC 3.A.3) family, Type IIIA subfamily	Exon_131879_87403_87540	NON_SYNONYMOUS_CODING	Ctg/Gtg
132214	27698	C	T	SNP	C.cajan_32561	Q6RYA0	Salicylic acid-binding protein 2 (NtSABP2) (EC 3.1.1.-) (Methyl salicylate esterase)			lipase activity; metabolic process; methyl salicylate esterase activity; systemic acquired resistance, salicylic acid mediated signaling pathway	lipase activity; methyl salicylate esterase activity		GO:0016298; GO:0008152; GO:0080031; GO:0009862					AB hydrolase superfamily, Methylesterase family	Exon_132214_27591_27875	NON_SYNONYMOUS_CODING	gCt/gTt
132418	13617	G	T	SNP	C.cajan_29324	P0C2F6	Putative ribonuclease H protein At1g65750 (EC 3.1.26.4)			RNA-DNA hybrid ribonuclease activity	metal ion binding; nucleic acid binding; RNA-DNA hybrid ribonuclease activity		GO:0004523; GO:0046872; GO:0003676						Exon_132418_13357_13752	NON_SYNONYMOUS_CODING	tGg/tTg
132541	277886	G	A	SNP	C.cajan_32103	Q940M2	Alanine--glyoxylate aminotransferase 2 homolog 1, mitochondrial (EC 2.6.1.44) (Beta-alanine-pyruvate aminotransferase 1)		SUBCELLULAR LOCATION: Mitochondrion.	alanine-glyoxylate transaminase activity; arginine catabolic process to glutamate; photorespiration; response to cadmium ion	alanine-glyoxylate transaminase activity; pyridoxal phosphate binding; zinc ion binding	membrane; mitochondrion; vacuolar membrane	GO:0008453; GO:0019544; GO:0016020; GO:0005739; GO:0009853; GO:0030170; GO:0046686; GO:0005774; GO:0008270					Class-III pyridoxal-phosphate-dependent aminotransferase family	Exon_132541_277818_278039	NON_SYNONYMOUS_CODING	gCc/gTc
132722	157028	C	T	SNP	C.cajan_35773	Q9LDA7	Probable protein phosphatase 2C 39 (AtPP2C39) (EC 3.1.3.16)			phosphoprotein phosphatase activity	metal ion binding; phosphoprotein phosphatase activity		GO:0046872; GO:0004721					PP2C family	Exon_132722_156912_157066	NON_SYNONYMOUS_CODING	aGg/aAg
133489	98541	G	A	SNP	C.cajan_32176	O49931	Protein TIC 55, chloroplastic (Rieske iron-sulfur protein TIC55) (Translocon at the inner envelope membrane of chloroplasts 55) (PsTIC55)		SUBCELLULAR LOCATION: Plastid, chloroplast inner membrane; Multi-pass membrane protein.	chlorophyllide a oxygenase [overall] activity; protein transport	2 iron, 2 sulfur cluster binding; chlorophyllide a oxygenase [overall] activity; metal ion binding	chloroplast inner membrane; integral component of membrane	GO:0051537; GO:0010277; GO:0009706; GO:0016021; GO:0046872; GO:0015031						Exon_133489_97744_98862	NON_SYNONYMOUS_CODING	gGa/gAa
133930	126549	*	+A	INS	C.cajan_38168	K7LK56	Uncharacterized protein												Exon_133930_126441_126625	FRAME_SHIFT	-/A
135290	5409	C	G	SNP	C.cajan_41322	Q39434	Ras-related protein Rab2BV		SUBCELLULAR LOCATION: Cell membrane; Lipid-anchor; Cytoplasmic side (Potential).	protein transport; small GTPase mediated signal transduction	GTP binding	plasma membrane	GO:0005525; GO:0005886; GO:0015031; GO:0007264					Small GTPase superfamily, Rab family	Exon_135290_4988_5479	NON_SYNONYMOUS_CODING	Caa/Gaa
135370	432355	C	T	SNP	C.cajan_26566	Q672F7	Tricyclene synthase EBOS, chloroplastic (EC 4.2.3.105) ((E)-beta-ocimene synthase) (LjEBOS) (LjEbetaOS) (EC 4.2.3.106) (Terpenoid synthase 2) (LjTPS2)	PATHWAY: Secondary metabolite biosynthesis; terpenoid biosynthesis.	SUBCELLULAR LOCATION: Plastid, chloroplast stroma (By similarity).	defense response; metabolic process; response to herbivore; response to wounding; terpene synthase activity; terpenoid biosynthetic process	magnesium ion binding; terpene synthase activity	chloroplast stroma	GO:0009570; GO:0006952; GO:0000287; GO:0008152; GO:0080027; GO:0009611; GO:0010333; GO:0016114		INDUCTION: Accumulates in response to Tetranychus urticae (two-spotted spider mites) infection, and transiently after mechanical wounding and upon treatment with alamethicin (ALA), a potent fungal elicitor.		DOMAIN: The Asp-Asp-Xaa-Xaa-Asp/Glu (DDXXD/E) motif is important for the catalytic activity, presumably through binding to Mg(2+).	Terpene synthase family, Tpsb subfamily	Exon_135370_432344_432562	NON_SYNONYMOUS_CODING	Gct/Act
135520	118914	*	+T	INS	C.cajan_35309		Exon_135520_118912_118977	FRAME_SHIFT	-/T
135520	118946	C	T	SNP	C.cajan_35309		Exon_135520_118912_118977	NON_SYNONYMOUS_CODING	Cca/Tca
135520	18364	G	A	SNP	C.cajan_35300	O65390	Aspartic proteinase A1 (EC 3.4.23.-)		SUBCELLULAR LOCATION: Vacuole. Note=Located in protein storage vacuoles (PSV) of the embryo.	aspartic-type endopeptidase activity; endopeptidase activity; lipid metabolic process; proteolysis; response to salt stress	aspartic-type endopeptidase activity; endopeptidase activity	cytosol; plasmodesma; vacuole	GO:0004190; GO:0005829; GO:0004175; GO:0006629; GO:0009506; GO:0006508; GO:0009651; GO:0005773		INDUCTION: By light and during senescence.	TISSUE SPECIFICITY: Expressed in roots, leaves, stems, petals, carpels, seed pods and dry seeds.		Peptidase A1 family	Exon_135520_18236_18404	NON_SYNONYMOUS_CODING	Gag/Aag
135520	31615	T	G	SNP	C.cajan_35302	Q54R82	Mitogen-activated protein kinase kinase kinase A (EC 2.7.11.25) (MAPK/ERK kinase 1) (MEK kinase 1) (MEKK 1) (MAPK/ERK kinase A) (MEK kinase A) (MEKK A) (MEKKalpha)		SUBCELLULAR LOCATION: Membrane; Single-pass membrane protein (Potential). Note=Localized predominantly at the periphery of the cells, possibly in the cortex or the plasma membrane.	actin cytoskeleton organization; activation of MAPKK activity; anatomical structure morphogenesis; MAPK cascade; MAP kinase kinase kinase activity; sorocarp development; sporulation resulting in formation of a cellular spore	ATP binding; MAP kinase kinase kinase activity; metal ion binding	cell cortex; integral component of membrane	GO:0005524; GO:0004709; GO:0000165; GO:0030036; GO:0000186; GO:0009653; GO:0005938; GO:0016021; GO:0046872; GO:0030587; GO:0030435					Protein kinase superfamily, STE Ser/Thr protein kinase family, MAP kinase kinase kinase subfamily	Exon_135520_30838_32022	NON_SYNONYMOUS_CODING	agT/agG
136621	15481	*	+A	INS	C.cajan_43894	Q0WU02	Metal tolerance protein 10 (AtMTP10)		SUBCELLULAR LOCATION: Vacuole membrane; Multi-pass membrane protein (By similarity). Note=Tonoplast.	cation transmembrane transporter activity	cation transmembrane transporter activity	integral component of membrane; vacuolar membrane	GO:0008324; GO:0016021; GO:0005774					Cation diffusion facilitator (CDF) transporter (TC 2.A.4) family, SLC30A subfamily	Exon_136621_15392_15622	FRAME_SHIFT	-/T
32	521540	*	-T	DEL	C.cajan_25652	Q9SVG4	Reticuline oxidase-like protein (EC 1.21.-.-)		SUBCELLULAR LOCATION: Isoform 1: Cell membrane; Lipid-anchor, GPI-anchor.; SUBCELLULAR LOCATION: Isoform 2: Secreted (Potential).	response to oxidative stress; UDP-N-acetylmuramate dehydrogenase activity	flavin adenine dinucleotide binding; UDP-N-acetylmuramate dehydrogenase activity	anchored component of membrane; apoplast; cytosol; mitochondrion; plant-type cell wall; plasma membrane; plasmodesma; vacuole	GO:0008762; GO:0031225; GO:0048046; GO:0005829; GO:0050660; GO:0005739; GO:0009505; GO:0005886; GO:0009506; GO:0006979; GO:0005773					Oxygen-dependent FAD-linked oxidoreductase family	Exon_32_520414_522048	FRAME_SHIFT	-/-
CcLG01	3389411	*	+TACCA	INS	C.cajan_19515	Q9FFK8	NF-X1-type zinc finger protein NFXL2 (AtNFXL2) (EC 6.3.2.-) (Protein EARLY BIRD)	PATHWAY: Protein modification; protein ubiquitination.	SUBCELLULAR LOCATION: Nucleus. Membrane; Single-pass membrane protein (Potential).	ligase activity; protein ubiquitination; regulation of hydrogen peroxide metabolic process; response to salt stress; rhythmic process; sequence-specific DNA binding transcription factor activity	ligase activity; sequence-specific DNA binding transcription factor activity; zinc ion binding	integral component of membrane; nucleus	GO:0016021; GO:0016874; GO:0005634; GO:0016567; GO:0010310; GO:0009651; GO:0048511; GO:0003700; GO:0008270		INDUCTION: Circadian-regulation with a peak of expression at or before dawn. Not regulated by biotic and abiotic stresses, by light and nutrient conditions or upon treatment with elicitors, chemicals, abscisic acid or phytohormones.	TISSUE SPECIFICITY: Constitutively expressed in mesophyll and guard cells.	DOMAIN: The RING-type zinc finger domain interacts with an ubiquitin-conjugating enzyme (E2) and facilitates ubiquitination (By similarity).	NFX1 family	Exon_CcLG01_3389316_3389408	SPLICE_SITE_DONOR
CcLG02	12217240	A	G	SNP	C.cajan_05631	Q9C7A2	Ankyrin repeat-containing protein At3g12360		SUBCELLULAR LOCATION: Membrane; Multi-pass membrane protein (Potential).	cellular protein localization; response to salt stress	protein binding	integral component of membrane; nucleus; plasma membrane	GO:0034613; GO:0016021; GO:0005634; GO:0005886; GO:0005515; GO:0009651						Exon_CcLG02_12216716_12217265	NON_SYNONYMOUS_CODING	cAc/cGc
CcLG02	3652804	T	C	SNP	C.cajan_04830	Q9SK27	Early nodulin-like protein 1 (Phytocyanin-like protein)		SUBCELLULAR LOCATION: Cell membrane; Lipid-anchor, GPI-anchor.		copper ion binding; electron carrier activity	anchored component of membrane; anchored component of plasma membrane; plasma membrane; plasmodesma	GO:0031225; GO:0046658; GO:0005507; GO:0009055; GO:0005886; GO:0009506						Exon_CcLG02_3652784_3652958	NON_SYNONYMOUS_CODING	gTt/gCt
CcLG02	5941503	C	A	SNP	C.cajan_05043	Q9ZWJ3	UDP-glycosyltransferase 85A2 (EC 2.4.1.-)			glucuronosyltransferase activity	glucuronosyltransferase activity		GO:0015020			TISSUE SPECIFICITY: Expressed in roots, shoots, leaves and flowers.		UDP-glycosyltransferase family	Exon_CcLG02_5940650_5941590	NON_SYNONYMOUS_CODING	aCt/aAt
CcLG02	9035587	C	G	SNP	C.cajan_05325	O80690	Beta-glucosidase 46 (AtBGLU46) (EC 3.2.1.21)			beta-glucosidase activity; carbohydrate metabolic process; coniferin beta-glucosidase activity; lignin biosynthetic process	beta-glucosidase activity; coniferin beta-glucosidase activity		GO:0008422; GO:0005975; GO:0047782; GO:0009809			TISSUE SPECIFICITY: Expressed in roots and stems.		Glycosyl hydrolase 1 family	Exon_CcLG02_9035490_9035605	NON_SYNONYMOUS_CODING	Caa/Gaa
CcLG03	22179332	A	G	SNP	C.cajan_10234	Q84JM4	Topless-related protein 3		SUBCELLULAR LOCATION: Nucleus (By similarity).	regulation of transcription, DNA-templated; transcription, DNA-templated		nucleus	GO:0005634; GO:0006355; GO:0006351						Exon_CcLG03_22179280_22179450	NON_SYNONYMOUS_CODING	Act/Gct
CcLG03	22426905	G	T	SNP	C.cajan_10260	Q5ZI67	NHL repeat-containing protein 2												Exon_CcLG03_22426840_22427004	NON_SYNONYMOUS_CODING	cGa/cTa
CcLG03	28530233	A	G	SNP	C.cajan_10900	Q9M358	UV-stimulated scaffold protein A homolog											UVSSA family	Exon_CcLG03_28530049_28530667	NON_SYNONYMOUS_CODING	Tca/Cca
CcLG03	942115	C	T	SNP	C.cajan_08145	I1NF78	Uncharacterized protein												Exon_CcLG03_941959_942312	NON_SYNONYMOUS_CODING	Gtg/Atg
CcLG04	3659481	C	T	SNP	C.cajan_21249	K7LP71	Uncharacterized protein												Exon_CcLG04_3659226_3659608	NON_SYNONYMOUS_CODING	Cgt/Tgt
CcLG05	375637	G	T	SNP	C.cajan_23100	Q6P4K6	Serine/threonine-protein kinase 11-interacting protein		SUBCELLULAR LOCATION: Cytoplasm (By similarity).			cytoplasm	GO:0005737					STK11IP family	Exon_CcLG05_375618_375860	NON_SYNONYMOUS_CODING	ttC/ttA
CcLG06	8675032	C	T	SNP	C.cajan_11847	Q9T041	Microtubule-associated protein TORTIFOLIA1 (Microtubule-associated protein SPIRAL2) (Protein CONVOLUTA)		SUBCELLULAR LOCATION: Cytoplasm, cytoskeleton. Note=Bound to microtubules.	circumnutation; multicellular organismal development; unidimensional cell growth	microtubule binding	cortical microtubule, transverse to long axis	GO:0010031; GO:0010005; GO:0008017; GO:0007275; GO:0009826			TISSUE SPECIFICITY: Expressed in roots, hypocotyls, stems, flowers, siliques, inflorescences, petioles, cotyledons, and leaves. Particularly present in root tips and shoot meristems.			Exon_CcLG06_8674940_8675039	NON_SYNONYMOUS_CODING	gCt/gTt
CcLG08	2138991	G	A	SNP	C.cajan_15546	Q9VI10	Probable small nuclear ribonucleoprotein Sm D2 (Sm-D2) (snRNP core protein D2)		SUBCELLULAR LOCATION: Nucleus (By similarity).	mitotic nuclear division; mitotic spindle organization; mRNA splicing, via spliceosome; neurogenesis		catalytic step 2 spliceosome; precatalytic spliceosome; small nuclear ribonucleoprotein complex; spliceosomal complex	GO:0071013; GO:0000398; GO:0007067; GO:0007052; GO:0022008; GO:0071011; GO:0030532; GO:0005681					SnRNP core protein family	Exon_CcLG08_2138933_2139007	NON_SYNONYMOUS_CODING	Gtt/Att
CcLG10	17962515	T	C	SNP	C.cajan_14941	P83852	Carboxypeptidase D (EC 3.4.17.22) (CPD-2) (Metallocarboxypeptidase D) (Fragment)			metallocarboxypeptidase activity; proteolysis; serine-type carboxypeptidase activity	metallocarboxypeptidase activity; serine-type carboxypeptidase activity; zinc ion binding	integral component of membrane	GO:0016021; GO:0004181; GO:0006508; GO:0004185; GO:0008270					Peptidase M14 family	Exon_CcLG10_17962456_17962551	NON_SYNONYMOUS_CODING	Ttt/Ctt
CcLG10	3951677	A	T	SNP	C.cajan_13724	Q84RK2	Fatty-acid-binding protein 2 (AtFAP2) (Chalcone-flavanone isomerase family protein 2)		SUBCELLULAR LOCATION: Plastid, chloroplast stroma.	intramolecular lyase activity	fatty acid binding; intramolecular lyase activity	chloroplast stroma	GO:0009570; GO:0005504; GO:0016872			TISSUE SPECIFICITY: Expressed in developing cotyledons, young seedlings, roots, seeds, embryos, macrospores, preanthesis and tapetum. Restricted to developing and reproductive tissues.		Chalcone isomerase family	Exon_CcLG10_3951587_3951684	NON_SYNONYMOUS_CODING	Ttt/Att
CcLG10	847147	*	-CAC	DEL	C.cajan_13405	Q5XEM9	PHD finger protein ALFIN-LIKE 5 (Protein AL5) [Cleaved into: PHD finger protein ALFIN-LIKE 5, N-terminally processed]		SUBCELLULAR LOCATION: Nucleus.	chromatin modification; regulation of transcription, DNA-templated; transcription, DNA-templated	zinc ion binding	nucleus	GO:0016568; GO:0005634; GO:0006355; GO:0006351; GO:0008270			TISSUE SPECIFICITY: Ubiquitously expressed.	DOMAIN: The PHD-type zinc finger mediates the binding to H3K4me3 (By similarity).	Alfin family	Exon_CcLG10_847069_847204	CODON_CHANGE_PLUS_CODON_DELETION	ggtgca/gca
[truncated: 66,014 more rows]
